# Supplementary material for: The Dimensionality of Hydrogen Bond Networks Induces Diverse Physical Properties of Peptide Crystals
Source: ACS Mater Lett. 2024 Jul 23;6(8):3824–33. doi: 10.1021/acsmaterialslett.4c00665 (PMC11304472; doi:10.1021/acsmaterialslett.4c00665)
Supplement: Supplementary file 2 — tz4c00665_si_002.cif [file tz4c00665_si_002.cif]

 
data_gaz29_0m_a
 
_audit_creation_method            'SHELXL-2018/1'
_shelx_SHELXL_version_number      '2018/1'
_chemical_name_systematic         ?
_chemical_name_common             ?
_chemical_melting_point           ?
_chemical_formula_moiety          
 'C14 H15 N3 O2, H2 O'
_chemical_formula_sum
 'C14 H17 N3 O3' 
_chemical_formula_weight          275.30

loop_
 _atom_type_symbol
 _atom_type_description
 _atom_type_scat_dispersion_real
 _atom_type_scat_dispersion_imag
 _atom_type_scat_source
 'C'  'C'   0.0033   0.0016
 'International Tables Vol C Tables 4.2.6.8 and 6.1.1.4'
 'H'  'H'   0.0000   0.0000
 'International Tables Vol C Tables 4.2.6.8 and 6.1.1.4'
 'N'  'N'   0.0061   0.0033
 'International Tables Vol C Tables 4.2.6.8 and 6.1.1.4'
 'O'  'O'   0.0106   0.0060
 'International Tables Vol C Tables 4.2.6.8 and 6.1.1.4'
 
_space_group_crystal_system       monoclinic
_space_group_IT_number            4
_space_group_name_H-M_alt         'P 21'
_space_group_name_Hall            'P 2yb'
 
_shelx_space_group_comment
;
The symmetry employed for this shelxl refinement is uniquely defined
by the following loop, which should always be used as a source of
symmetry information in preference to the above space-group names.
They are only intended as comments.
;
 
loop_
 _space_group_symop_operation_xyz
 'x, y, z'
 '-x, y+1/2, -z'
 
_cell_length_a                    6.2780(3)
_cell_length_b                    7.9007(4)
_cell_length_c                    13.2593(6)
_cell_angle_alpha                 90
_cell_angle_beta                  98.401(2)
_cell_angle_gamma                 90
_cell_volume                      650.61(5)
_cell_formula_units_Z             2
_cell_measurement_temperature     110(2)
_cell_measurement_reflns_used     12691
_cell_measurement_theta_min       1.552
_cell_measurement_theta_max       32.050
 
_exptl_crystal_description        'block'
_exptl_crystal_colour             'colorless'
_exptl_crystal_density_meas       ?
_exptl_crystal_density_method     ?
_exptl_crystal_density_diffrn     1.405          
_exptl_crystal_F_000              292
_exptl_transmission_factor_min    ?
_exptl_transmission_factor_max    ?
_exptl_crystal_size_max           0.388
_exptl_crystal_size_mid           0.366
_exptl_crystal_size_min           0.140
_exptl_absorpt_coefficient_mu     0.101
_shelx_estimated_absorpt_T_min    0.962
_shelx_estimated_absorpt_T_max    0.986
_exptl_absorpt_correction_type    'multi-scan'
_exptl_absorpt_correction_T_min   0.399                   
_exptl_absorpt_correction_T_max   0.746
_exptl_absorpt_process_details    'Sadabs, Bruker-AXS'
_exptl_absorpt_special_details    ?
_diffrn_ambient_temperature       110(2)
_diffrn_radiation_wavelength      0.71073
_diffrn_radiation_type            MoK\a
_diffrn_source                    'ImuS micro focus'
_diffrn_measurement_device_type   'ApexDuo, Bruker-AXS'
_diffrn_measurement_method        '1 deg. \w scans'
_diffrn_detector_area_resol_mean  1.75
_diffrn_reflns_number             12691
_diffrn_reflns_av_unetI/netI      0.0671
_diffrn_reflns_av_R_equivalents   0.0557
_diffrn_reflns_limit_h_min        -9
_diffrn_reflns_limit_h_max        9
_diffrn_reflns_limit_k_min        -11
_diffrn_reflns_limit_k_max        11
_diffrn_reflns_limit_l_min        -14
_diffrn_reflns_limit_l_max        19
_diffrn_reflns_theta_min          1.552
_diffrn_reflns_theta_max          32.050
_diffrn_reflns_theta_full         25.242
_diffrn_measured_fraction_theta_max   0.998
_diffrn_measured_fraction_theta_full  0.998
_diffrn_reflns_Laue_measured_fraction_max    0.998
_diffrn_reflns_Laue_measured_fraction_full   0.998
_diffrn_reflns_point_group_measured_fraction_max   0.997
_diffrn_reflns_point_group_measured_fraction_full  0.999
_reflns_number_total              4524
_reflns_number_gt                 4083
_reflns_threshold_expression      'I > 2\s(I)'
_reflns_Friedel_coverage          0.878
_reflns_Friedel_fraction_max      0.996
_reflns_Friedel_fraction_full     1.000
 
_reflns_special_details
;
 Reflections were merged by SHELXL according to the crystal
 class for the calculation of statistics and refinement.
 
 _reflns_Friedel_fraction is defined as the number of unique
 Friedel pairs measured divided by the number that would be
 possible theoretically, ignoring centric projections and
 systematic absences.
;
 
_computing_data_collection        'Apex3, Bruker-Axs'
_computing_cell_refinement        'SAINT, Bruker-AXS'
_computing_data_reduction         'SAINT, Bruker-AXS'
_computing_structure_solution     'SHELXT 2014/5 (Sheldrick, 2014)'
_computing_structure_refinement 'SHELXL-2018/1 (Sheldrick, 2018)'
_computing_molecular_graphics     ?
_computing_publication_material   ?
_refine_special_details           ?
_refine_ls_structure_factor_coef  Fsqd
_refine_ls_matrix_type            full
_refine_ls_weighting_scheme       calc
_refine_ls_weighting_details
'w=1/[\s^2^(Fo^2^)+(0.0566P)^2^] where P=(Fo^2^+2Fc^2^)/3'
_atom_sites_solution_primary      direct
_atom_sites_solution_secondary    diffmap
_atom_sites_solution_hydrogens    mixed
_refine_ls_hydrogen_treatment     mixed
_refine_ls_extinction_method      none
_refine_ls_extinction_coef        .
_refine_ls_abs_structure_details
;
 Flack x determined using 1699 quotients [(I+)-(I-)]/[(I+)+(I-)]
 (Parsons, Flack and Wagner, Acta Cryst. B69 (2013) 249-259).
;
_refine_ls_abs_structure_Flack    0.2(9)
_chemical_absolute_configuration  rm
_refine_ls_number_reflns          4524
_refine_ls_number_parameters      202
_refine_ls_number_restraints      1
_refine_ls_R_factor_all           0.0520
_refine_ls_R_factor_gt            0.0469
_refine_ls_wR_factor_ref          0.1190
_refine_ls_wR_factor_gt           0.1159
_refine_ls_goodness_of_fit_ref    1.073
_refine_ls_restrained_S_all       1.073
_refine_ls_shift/su_max           0.000
_refine_ls_shift/su_mean          0.000
 
loop_
 _atom_site_label
 _atom_site_type_symbol
 _atom_site_fract_x
 _atom_site_fract_y
 _atom_site_fract_z
 _atom_site_U_iso_or_equiv
 _atom_site_adp_type
 _atom_site_occupancy
 _atom_site_site_symmetry_order  
 _atom_site_calc_flag
 _atom_site_refinement_flags_posn
 _atom_site_refinement_flags_adp
 _atom_site_refinement_flags_occupancy
 _atom_site_disorder_assembly
 _atom_site_disorder_group
O1 O 0.5666(2) 0.61250(19) 0.10214(12) 0.0169(3) Uani 1 1 d . . . . .
O2 O -0.1411(2) 0.23243(18) 0.10273(11) 0.0159(3) Uani 1 1 d . . . . .
N3 N 0.4025(3) 0.3589(2) 0.08152(12) 0.0123(3) Uani 1 1 d . . . . .
H3 H 0.522(5) 0.322(4) 0.066(2) 0.021(7) Uiso 1 1 d . . . . .
N4 N 0.0231(3) 0.4870(2) 0.12809(13) 0.0129(3) Uani 1 1 d . . . . .
H4 H -0.102(5) 0.533(4) 0.126(2) 0.021(7) Uiso 1 1 d . . . . .
N5 N 0.5978(3) 0.3607(2) 0.40793(13) 0.0172(3) Uani 1 1 d . . . . .
H5 H 0.707(5) 0.422(4) 0.440(2) 0.016(6) Uiso 1 1 d . . . . .
C6 C 0.4067(3) 0.5216(2) 0.10763(14) 0.0114(3) Uani 1 1 d . . . . .
C7 C 0.2103(3) 0.5993(2) 0.14338(15) 0.0114(3) Uani 1 1 d . . . . .
H7 H 0.172183 0.702935 0.101342 0.014 Uiso 1 1 calc R U . . .
C8 C 0.2629(4) 0.6561(3) 0.25467(15) 0.0165(4) Uani 1 1 d . . . . .
H8A H 0.284508 0.556403 0.298963 0.025 Uiso 1 1 calc R U . . .
H8B H 0.143282 0.723623 0.272967 0.025 Uiso 1 1 calc R U . . .
H8C H 0.394395 0.724598 0.263278 0.025 Uiso 1 1 calc R U . . .
O20 O 0.8435(3) 0.8844(2) 0.16099(16) 0.0303(4) Uani 1 1 d . . . . .
H20B H 0.832(6) 0.981(5) 0.133(3) 0.044(10) Uiso 1 1 d . . . . .
H20 H 0.722(6) 0.831(5) 0.136(3) 0.046(11) Uiso 1 1 d . . . . .
C9 C 0.0259(3) 0.3205(2) 0.11128(14) 0.0115(3) Uani 1 1 d . . . . .
C10 C 0.2370(3) 0.2366(2) 0.09878(13) 0.0112(3) Uani 1 1 d . . . . .
H10 H 0.208967 0.164597 0.036206 0.013 Uiso 1 1 calc R U . . .
C11 C 0.3198(3) 0.1172(2) 0.18841(15) 0.0136(4) Uani 1 1 d . . . . .
H11A H 0.202700 0.037992 0.198803 0.016 Uiso 1 1 calc R U . . .
H11B H 0.440194 0.049040 0.169418 0.016 Uiso 1 1 calc R U . . .
C12 C 0.3955(3) 0.2056(2) 0.28728(15) 0.0131(3) Uani 1 1 d . . . . .
C13 C 0.2891(3) 0.2120(2) 0.37636(15) 0.0126(3) Uani 1 1 d . . . . .
C14 C 0.1005(3) 0.1391(2) 0.40273(16) 0.0151(4) Uani 1 1 d . . . . .
H14 H 0.008515 0.073339 0.354649 0.018 Uiso 1 1 calc R U . . .
C15 C 0.0510(3) 0.1650(3) 0.50043(16) 0.0174(4) Uani 1 1 d . . . . .
H15 H -0.075166 0.115085 0.519210 0.021 Uiso 1 1 calc R U . . .
C16 C 0.1846(4) 0.2640(3) 0.57199(16) 0.0179(4) Uani 1 1 d . . . . .
H16 H 0.146875 0.279595 0.638189 0.021 Uiso 1 1 calc R U . . .
C17 C 0.3697(4) 0.3390(3) 0.54783(15) 0.0170(4) Uani 1 1 d . . . . .
H17 H 0.458270 0.407682 0.595628 0.020 Uiso 1 1 calc R U . . .
C18 C 0.4213(3) 0.3096(3) 0.45039(15) 0.0148(4) Uani 1 1 d . . . . .
C19 C 0.5828(3) 0.2966(3) 0.31098(16) 0.0167(4) Uani 1 1 d . . . . .
H19 H 0.686870 0.312796 0.266590 0.020 Uiso 1 1 calc R U . . .
 
loop_
 _atom_site_aniso_label
 _atom_site_aniso_U_11
 _atom_site_aniso_U_22
 _atom_site_aniso_U_33
 _atom_site_aniso_U_23
 _atom_site_aniso_U_13
 _atom_site_aniso_U_12
O1 0.0133(7) 0.0146(6) 0.0252(8) 0.0012(6) 0.0106(6) -0.0026(5)
O2 0.0110(6) 0.0159(7) 0.0220(7) 0.0010(6) 0.0064(5) -0.0028(5)
N3 0.0104(7) 0.0122(7) 0.0165(7) -0.0013(6) 0.0099(6) -0.0012(6)
N4 0.0081(7) 0.0133(7) 0.0188(8) 0.0015(6) 0.0069(6) 0.0015(6)
N5 0.0141(8) 0.0180(8) 0.0191(8) 0.0035(7) 0.0012(6) -0.0040(7)
C6 0.0105(8) 0.0129(8) 0.0121(8) 0.0018(6) 0.0061(6) 0.0004(6)
C7 0.0100(8) 0.0115(7) 0.0141(8) 0.0019(6) 0.0059(6) -0.0001(6)
C8 0.0189(9) 0.0165(8) 0.0149(8) -0.0023(7) 0.0058(7) 0.0024(7)
O20 0.0238(9) 0.0174(8) 0.0460(11) 0.0063(8) -0.0074(8) -0.0030(7)
C9 0.0104(8) 0.0140(8) 0.0109(7) 0.0010(6) 0.0046(6) 0.0008(6)
C10 0.0113(8) 0.0110(8) 0.0131(7) -0.0015(6) 0.0076(6) -0.0020(6)
C11 0.0132(8) 0.0105(8) 0.0182(8) 0.0002(7) 0.0056(7) 0.0002(7)
C12 0.0117(8) 0.0122(8) 0.0159(8) 0.0035(7) 0.0037(6) 0.0007(7)
C13 0.0105(8) 0.0112(8) 0.0169(8) 0.0028(7) 0.0043(6) 0.0012(7)
C14 0.0124(8) 0.0144(9) 0.0193(9) 0.0020(7) 0.0051(7) 0.0010(7)
C15 0.0159(9) 0.0167(8) 0.0218(9) 0.0037(8) 0.0102(7) 0.0024(7)
C16 0.0217(10) 0.0161(9) 0.0176(9) 0.0025(7) 0.0088(8) 0.0045(7)
C17 0.0208(10) 0.0135(9) 0.0167(8) 0.0020(7) 0.0022(7) 0.0005(7)
C18 0.0136(8) 0.0121(7) 0.0186(8) 0.0037(7) 0.0019(7) 0.0005(7)
C19 0.0131(9) 0.0187(9) 0.0189(9) 0.0051(8) 0.0048(7) -0.0019(7)
 
_geom_special_details
;
 All esds (except the esd in the dihedral angle between two l.s. planes)
 are estimated using the full covariance matrix.  The cell esds are taken
 into account individually in the estimation of esds in distances, angles
 and torsion angles; correlations between esds in cell parameters are only
 used when they are defined by crystal symmetry.  An approximate (isotropic)
 treatment of cell esds is used for estimating esds involving l.s. planes.
;
 
loop_
 _geom_bond_atom_site_label_1
 _geom_bond_atom_site_label_2
 _geom_bond_distance
 _geom_bond_site_symmetry_2
 _geom_bond_publ_flag
O1 C6 1.245(2) . ?
O2 C9 1.250(2) . ?
N3 C6 1.330(3) . ?
N3 C10 1.462(2) . ?
N3 H3 0.86(3) . ?
N4 C9 1.335(3) . ?
N4 C7 1.463(3) . ?
N4 H4 0.87(3) . ?
N5 C19 1.372(3) . ?
N5 C18 1.374(3) . ?
N5 H5 0.90(3) . ?
C6 C7 1.514(3) . ?
C7 C8 1.532(3) . ?
C7 H7 1.0000 . ?
C8 H8A 0.9800 . ?
C8 H8B 0.9800 . ?
C8 H8C 0.9800 . ?
O20 H20B 0.85(4) . ?
O20 H20 0.89(4) . ?
C9 C10 1.513(3) . ?
C10 C11 1.547(3) . ?
C10 H10 1.0000 . ?
C11 C12 1.500(3) . ?
C11 H11A 0.9900 . ?
C11 H11B 0.9900 . ?
C12 C19 1.375(3) . ?
C12 C13 1.440(3) . ?
C13 C14 1.406(3) . ?
C13 C18 1.417(3) . ?
C14 C15 1.391(3) . ?
C14 H14 0.9500 . ?
C15 C16 1.408(3) . ?
C15 H15 0.9500 . ?
C16 C17 1.383(3) . ?
C16 H16 0.9500 . ?
C17 C18 1.397(3) . ?
C17 H17 0.9500 . ?
C19 H19 0.9500 . ?
 
loop_
 _geom_angle_atom_site_label_1
 _geom_angle_atom_site_label_2
 _geom_angle_atom_site_label_3
 _geom_angle
 _geom_angle_site_symmetry_1
 _geom_angle_site_symmetry_3
 _geom_angle_publ_flag
C6 N3 C10 125.86(16) . . ?
C6 N3 H3 114(2) . . ?
C10 N3 H3 119(2) . . ?
C9 N4 C7 126.20(17) . . ?
C9 N4 H4 117(2) . . ?
C7 N4 H4 117(2) . . ?
C19 N5 C18 109.03(18) . . ?
C19 N5 H5 126.0(17) . . ?
C18 N5 H5 124.9(17) . . ?
O1 C6 N3 121.83(18) . . ?
O1 C6 C7 119.03(17) . . ?
N3 C6 C7 119.13(16) . . ?
N4 C7 C6 112.70(16) . . ?
N4 C7 C8 111.51(16) . . ?
C6 C7 C8 110.48(16) . . ?
N4 C7 H7 107.3 . . ?
C6 C7 H7 107.3 . . ?
C8 C7 H7 107.3 . . ?
C7 C8 H8A 109.5 . . ?
C7 C8 H8B 109.5 . . ?
H8A C8 H8B 109.5 . . ?
C7 C8 H8C 109.5 . . ?
H8A C8 H8C 109.5 . . ?
H8B C8 H8C 109.5 . . ?
H20B O20 H20 104(3) . . ?
O2 C9 N4 122.18(18) . . ?
O2 C9 C10 118.87(16) . . ?
N4 C9 C10 118.91(17) . . ?
N3 C10 C9 112.43(15) . . ?
N3 C10 C11 110.92(15) . . ?
C9 C10 C11 112.62(14) . . ?
N3 C10 H10 106.8 . . ?
C9 C10 H10 106.8 . . ?
C11 C10 H10 106.8 . . ?
C12 C11 C10 114.55(16) . . ?
C12 C11 H11A 108.6 . . ?
C10 C11 H11A 108.6 . . ?
C12 C11 H11B 108.6 . . ?
C10 C11 H11B 108.6 . . ?
H11A C11 H11B 107.6 . . ?
C19 C12 C13 106.10(17) . . ?
C19 C12 C11 126.47(18) . . ?
C13 C12 C11 127.42(17) . . ?
C14 C13 C18 118.68(18) . . ?
C14 C13 C12 134.23(18) . . ?
C18 C13 C12 107.01(17) . . ?
C15 C14 C13 118.84(19) . . ?
C15 C14 H14 120.6 . . ?
C13 C14 H14 120.6 . . ?
C14 C15 C16 121.13(19) . . ?
C14 C15 H15 119.4 . . ?
C16 C15 H15 119.4 . . ?
C17 C16 C15 121.32(18) . . ?
C17 C16 H16 119.3 . . ?
C15 C16 H16 119.3 . . ?
C16 C17 C18 117.36(19) . . ?
C16 C17 H17 121.3 . . ?
C18 C17 H17 121.3 . . ?
N5 C18 C17 129.79(19) . . ?
N5 C18 C13 107.56(18) . . ?
C17 C18 C13 122.64(19) . . ?
N5 C19 C12 110.29(18) . . ?
N5 C19 H19 124.9 . . ?
C12 C19 H19 124.9 . . ?
 
_refine_diff_density_max    0.330
_refine_diff_density_min   -0.241
_refine_diff_density_rms    0.051

_shelx_res_file
;
TITL gaz29_0m_a.res in P2(1)
    gaz29_0m_a.res
    created by SHELXL-2018/1 at 15:05:35 on 13-Nov-2022
REM Old TITL gaz29_0m in P2(1)
REM SHELXT solution in P2(1)
REM R1 0.083,  Rweak 0.025,  Alpha 0.005,  Orientation as input
REM Flack x =  0.055 ( 0.894 ) from Parsons' quotients
REM Formula found by SHELXT:  C14 N3 O3
CELL  0.71073   6.2780   7.9007  13.2593   90.000   98.401   90.000
ZERR    2.000   0.0003   0.0004   0.0006    0.000    0.002    0.000
LATT -1
SYMM -X, 1/2+Y, -Z
SFAC C H N O
UNIT 28 34 6 6
TEMP -163.000
SIZE 0.14 0.366 0.388
ACTA
L.S. 10
BOND $H
LIST 4
FMAP 2
PLAN 20
WGHT    0.056600
FVAR       1.14024
O1    4    0.566623    0.612502    0.102136    11.00000    0.01333    0.01458 =
         0.02524    0.00122    0.01064   -0.00264
O2    4   -0.141140    0.232428    0.102729    11.00000    0.01102    0.01588 =
         0.02204    0.00105    0.00643   -0.00279

N3    3    0.402527    0.358945    0.081516    11.00000    0.01039    0.01220 =
         0.01652   -0.00134    0.00986   -0.00115
H3    2    0.522456    0.322291    0.066128    11.00000    0.02127
N4    3    0.023065    0.487008    0.128092    11.00000    0.00815    0.01329 =
         0.01879    0.00150    0.00686    0.00151
H4    2   -0.102366    0.533483    0.126371    11.00000    0.02126
N5    3    0.597764    0.360734    0.407934    11.00000    0.01408    0.01800 =
         0.01907    0.00346    0.00124   -0.00396
H5    2    0.707325    0.422345    0.440029    11.00000    0.01601
C6    1    0.406723    0.521625    0.107630    11.00000    0.01046    0.01285 =
         0.01212    0.00180    0.00611    0.00036
C7    1    0.210339    0.599253    0.143375    11.00000    0.00999    0.01150 =
         0.01408    0.00192    0.00595   -0.00011
AFIX  13
H7    2    0.172183    0.702935    0.101342    11.00000   -1.20000
AFIX   0
C8    1    0.262860    0.656086    0.254665    11.00000    0.01891    0.01655 =
         0.01495   -0.00226    0.00579    0.00243
AFIX 137
H8A   2    0.284508    0.556403    0.298963    11.00000   -1.50000
H8B   2    0.143282    0.723623    0.272967    11.00000   -1.50000
H8C   2    0.394395    0.724598    0.263278    11.00000   -1.50000
AFIX   0
O20   4    0.843462    0.884397    0.160993    11.00000    0.02378    0.01744 =
         0.04604    0.00631   -0.00737   -0.00302
H20B  2    0.832023    0.981280    0.132888    11.00000    0.04400
H20   2    0.721950    0.831173    0.135995    11.00000    0.04631
C9    1    0.025866    0.320513    0.111284    11.00000    0.01041    0.01397 =
         0.01089    0.00096    0.00465    0.00082
C10   1    0.237018    0.236574    0.098776    11.00000    0.01128    0.01100 =
         0.01306   -0.00155    0.00760   -0.00198
AFIX  13
H10   2    0.208967    0.164597    0.036206    11.00000   -1.20000
AFIX   0
C11   1    0.319788    0.117157    0.188414    11.00000    0.01320    0.01049 =
         0.01816    0.00022    0.00558    0.00020
AFIX  23
H11A  2    0.202700    0.037992    0.198803    11.00000   -1.20000
H11B  2    0.440194    0.049040    0.169418    11.00000   -1.20000
AFIX   0
C12   1    0.395455    0.205558    0.287276    11.00000    0.01167    0.01221 =
         0.01588    0.00354    0.00373    0.00069
C13   1    0.289102    0.212024    0.376360    11.00000    0.01054    0.01120 =
         0.01688    0.00277    0.00425    0.00121
C14   1    0.100508    0.139129    0.402726    11.00000    0.01238    0.01442 =
         0.01933    0.00197    0.00507    0.00099
AFIX  43
H14   2    0.008515    0.073339    0.354649    11.00000   -1.20000
AFIX   0
C15   1    0.050982    0.165025    0.500429    11.00000    0.01585    0.01672 =
         0.02179    0.00367    0.01021    0.00237
AFIX  43
H15   2   -0.075166    0.115085    0.519210    11.00000   -1.20000
AFIX   0
C16   1    0.184628    0.264005    0.571993    11.00000    0.02166    0.01615 =
         0.01764    0.00255    0.00877    0.00452
AFIX  43
H16   2    0.146875    0.279595    0.638189    11.00000   -1.20000
AFIX   0
C17   1    0.369724    0.338961    0.547832    11.00000    0.02080    0.01345 =
         0.01666    0.00197    0.00220    0.00047
AFIX  43
H17   2    0.458270    0.407682    0.595628    11.00000   -1.20000
AFIX   0
C18   1    0.421323    0.309634    0.450387    11.00000    0.01361    0.01209 =
         0.01859    0.00374    0.00186    0.00045
C19   1    0.582758    0.296609    0.310985    11.00000    0.01308    0.01870 =
         0.01895    0.00509    0.00484   -0.00191
AFIX  43
H19   2    0.686870    0.312796    0.266590    11.00000   -1.20000
REM #####
AFIX   0
HKLF 4


REM  gaz29_0m_a.res in P2(1)
REM R1 =  0.0469 for    4083 Fo > 4sig(Fo)  and  0.0520 for all    4524 data
REM    202 parameters refined using      1 restraints

END

WGHT      0.0566      0.0000

REM Highest difference peak  0.330,  deepest hole -0.241,  1-sigma level  0.051
Q1    1   0.3350  0.2708  0.4155  11.00000  0.05    0.33
Q2    1   0.3080  0.1771  0.1442  11.00000  0.05    0.33
Q3    1   0.1297  0.2825  0.0840  11.00000  0.05    0.27
Q4    1   0.1163  0.2122  0.5367  11.00000  0.05    0.26
Q5    1   0.3145  0.5432  0.1382  11.00000  0.05    0.26
Q6    1   0.2822  0.5653  0.1048  11.00000  0.05    0.25
Q7    1   0.3867  0.3127  0.4984  11.00000  0.05    0.25
Q8    1   0.1425  0.2996  0.1188  11.00000  0.05    0.24
Q9    1   0.3353  0.2063  0.3368  11.00000  0.05    0.24
Q10   1   0.3510  0.4465  0.0613  11.00000  0.05    0.24
Q11   1   0.0154  0.4145  0.0967  11.00000  0.05    0.23
Q12   1   0.0842  0.3994  0.1619  11.00000  0.05    0.23
Q13   1   0.5143  0.5610  0.1369  11.00000  0.05    0.23
Q14   1   0.6313  0.6798  0.1407  11.00000  0.05    0.22
Q15   1   0.2465  0.3211  0.5395  11.00000  0.05    0.22
Q16   1   0.1231  0.5415  0.1215  11.00000  0.05    0.21
Q17   1  -0.0609  0.2836  0.1375  11.00000  0.05    0.20
Q18   1   0.4933  0.2411  0.2826  11.00000  0.05    0.20
Q19   1   0.9308  0.8276  0.1986  11.00000  0.05    0.20
Q20   1   0.3966  0.1633  0.2317  11.00000  0.05    0.18
;
_shelx_res_checksum   49215

_shelx_hkl_file
;
   1   0   0  333.27   29.50
   1   0   0  373.96   29.50
   1   0   0  376.76   29.40
  -1   0   0  401.16   29.50
  -1   0   0  399.66   29.50
  -1   0   0  346.07   29.50
   2   0   0   26.30    3.20
  -2   0   0   23.90    3.40
   2   0   0   23.50    3.20
   3   0   0   11.80    2.40
   3   0   0   10.00    2.30
   4   0   0  379.66   31.90
   4   0   0  388.46   32.10
   5   0   0  871.71   68.89
  -5   0   0  817.42   70.19
   5   0   0  853.31   68.59
   6   0   0  203.18   18.30
   6   0   0  190.08   18.30
  -6   0   0  186.98   19.60
   6   0   0  199.58   18.30
  -7   0   0  256.17   26.40
   7   0   0  295.07   25.40
   7   0   0  279.37   25.20
   7   0   0  277.37   25.30
   8   0   0   -0.20    2.50
   8   0   0    6.60    3.70
   9   0   0   14.40    5.30
   9   0   0   15.50    5.60
   0  -1   0    0.10    0.30
   0  -1   0   -0.20    0.30
   0  -1   0   -0.10    0.20
   0  -1   0    0.80    0.30
   0   1   0   -0.50    0.20
   0   1   0   -0.20    0.30
   0   1   0    0.20    0.20
  -1  -1   0 1935.31  174.48
   1  -1   0 2295.77  174.78
   1  -1   0 2230.38  174.68
   1  -1   0 2210.28  174.28
   1   1   0 2426.36  174.48
  -1   1   0 2197.78  174.18
  -1   1   0 2211.38  174.58
  -1   1   0 2203.88  174.18
   1   1   0 2342.17  174.38
   2  -1   0  391.36   30.50
   2  -1   0  390.56   30.60
   2  -1   0  402.76   31.20
   2   1   0  334.07   30.50
   2   1   0  389.26   30.20
   2   1   0  376.86   30.60
   3  -1   0  302.07   23.30
   3  -1   0  293.17   23.20
   3  -1   0  287.77   23.80
   3   1   0  281.17   23.40
   3   1   0  287.57   23.00
   3   1   0  235.08   23.20
  -4  -1   0   65.59    7.50
   4  -1   0   65.29    7.70
   4  -1   0   67.79    6.90
   4  -1   0   64.09    8.20
   4   1   0   63.59    6.70
   4   1   0   62.39    7.70
  -5  -1   0   65.79    8.60
   5  -1   0   46.40    7.00
   5  -1   0   54.09    8.10
   5  -1   0   62.09    7.70
  -5   1   0   44.90    8.60
   5   1   0   45.10    7.00
   5   1   0   62.79    7.40
  -6  -1   0  127.59   14.20
   6  -1   0  148.59   13.90
   6  -1   0  150.38   14.10
   6  -1   0  132.29   14.10
  -6   1   0  125.19   15.50
   6   1   0  139.99   13.90
   6   1   0  144.19   13.60
  -7  -1   0   15.10    4.60
   7  -1   0   32.70    6.70
   7  -1   0   11.10    3.90
   7  -1   0    8.80    3.70
   7   1   0   20.30    5.10
   7   1   0   16.20    4.50
  -7   1   0    9.40    4.50
   8  -1   0   46.30   10.00
   8  -1   0   47.90    8.50
   8  -1   0   50.19    8.60
  -8   1   0   51.99   10.40
   8   1   0   44.80    8.30
   8   1   0   45.30    8.10
   9  -1   0   29.40    7.20
   9  -1   0   35.00    7.80
   9   1   0   41.20    8.20
   9   1   0   22.50    6.90
   0  -2   0 4535.35  348.37
   0  -2   0 4242.08  347.97
   0  -2   0 4401.56  347.97
   0  -2   0 4495.85  348.57
   0   2   0 4521.55  348.67
   0   2   0 4509.25  347.97
   1  -2   0  385.46   30.80
  -1  -2   0  378.46   30.50
   1  -2   0  393.76   31.70
  -1  -2   0  347.57   30.50
  -1  -2   0  413.76   30.70
   1  -2   0  385.46   31.40
   1  -2   0  390.56   30.60
   1   2   0  388.26   30.80
   1   2   0  326.27   30.20
   1   2   0  418.56   30.60
   1   2   0  427.16   30.50
   2  -2   0  683.73   55.99
   2  -2   0  700.03   55.19
  -2  -2   0  654.93   54.29
   2  -2   0  695.03   56.29
   2   2   0  722.23   55.09
   2   2   0  719.93   55.39
  -3  -2   0   74.39    7.20
   3  -2   0   87.69    8.00
   3  -2   0   82.49    8.70
   3  -2   0   94.39    7.90
   3   2   0   88.69    8.10
   3   2   0   74.09    7.70
   3   2   0   83.09    7.20
   4  -2   0  308.07   24.50
   4  -2   0  307.17   25.70
  -4  -2   0  283.17   24.20
   4  -2   0  313.07   24.80
   4   2   0  232.78   24.30
   4   2   0  311.07   24.90
   4   2   0  295.17   23.90
   5  -2   0  356.66   27.70
  -5  -2   0  295.57   27.20
   5  -2   0  343.17   28.90
   5  -2   0  318.17   27.80
   5   2   0  331.77   26.90
   5   2   0  300.37   27.70
   6  -2   0   68.09    8.50
  -6  -2   0   49.90    7.30
   6  -2   0   50.99    7.90
   6  -2   0   52.39    8.90
   6   2   0   55.89    7.10
   6   2   0   50.69    8.00
  -6   2   0   47.90   10.20
   7  -2   0   50.19    7.90
   7  -2   0   48.00    7.60
   7  -2   0   37.20    8.00
  -7   2   0   39.40    9.40
   7   2   0   41.20    7.70
   8  -2   0   26.20    7.30
   8  -2   0   34.90    7.10
   8   2   0   31.00    6.40
  -8   2   0   14.10    6.20
   8   2   0   28.20    6.60
   9  -2   0   69.39   11.10
   9   2   0   58.69    9.80
   9   2   0   57.09   10.40
  -9   2   0   48.60   11.00
   0  -3   0    0.70    1.00
   0  -3   0    0.60    0.60
   0  -3   0    0.20    0.50
   0  -3   0    1.10    1.00
  -1  -3   0    2.70    1.00
   1  -3   0    2.00    0.80
   1  -3   0    2.60    1.00
   1  -3   0    0.10    1.20
   1  -3   0    2.30    1.40
  -1  -3   0    0.90    0.70
   1   3   0    3.40    1.00
   1   3   0    2.60    0.70
   1   3   0    2.30    1.00
   1   3   0    1.40    0.70
   2  -3   0  248.48   22.60
  -2  -3   0  274.87   21.20
   2  -3   0  235.48   22.70
  -2  -3   0  253.77   21.20
   2  -3   0  262.67   21.70
   2   3   0  272.07   21.80
   2   3   0  261.37   21.20
   3  -3   0  874.81   67.39
   3  -3   0  859.71   65.99
   3   3   0  782.02   65.99
   3   3   0  793.92   65.59
   4  -3   0   60.49    7.40
  -4  -3   0   57.39    5.00
  -4  -3   0   56.69    5.10
   4  -3   0   64.19    9.00
   4   3   0   51.29    6.90
   4   3   0   61.69    7.70
   4   3   0   59.99    5.60
   5  -3   0  202.88   17.90
   5  -3   0  181.58   16.20
  -5  -3   0  160.28   14.20
   5   3   0  185.08   14.70
   5   3   0  151.58   15.70
   5   3   0  163.98   16.10
   6  -3   0  124.69   15.50
   6  -3   0  134.49   13.00
  -6   3   0  112.89   17.00
   6   3   0  108.39   13.50
   7  -3   0   15.00    5.90
   7  -3   0   19.90    5.30
  -7   3   0   16.30    6.60
   7   3   0   17.40    5.00
   8  -3   0    5.20    3.70
   8  -3   0    3.60    4.60
  -8   3   0    7.60    5.10
   8   3   0   13.80    4.90
   0  -4   0  489.65   38.00
   0  -4   0  489.05   38.10
   0  -4   0  495.85   39.30
   0  -4   0  508.35   39.00
   0   4   0  413.86   38.10
  -1  -4   0  821.32   66.59
   1  -4   0  852.61   66.19
   1  -4   0  868.51   65.89
   1  -4   0  833.02   67.59
   1  -4   0  853.91   67.39
  -1  -4   0  792.32   65.89
   1   4   0  737.73   65.99
   1   4   0  870.91   65.79
   1   4   0  880.71   66.19
  -2  -4   0  183.38   16.00
   2  -4   0  189.38   16.40
  -2  -4   0  190.28   16.20
   2  -4   0  184.48   17.90
   2  -4   0  177.48   17.60
   2   4   0  204.08   15.90
   2   4   0  196.88   16.60
  -3  -4   0   12.30    2.50
   3  -4   0   10.30    2.70
  -3  -4   0   14.60    2.40
   3  -4   0   12.50    3.80
   3   4   0   17.10    2.80
   3   4   0   14.90    3.30
   4  -4   0  104.29   12.70
  -4  -4   0   93.29    9.00
  -4  -4   0  105.79    8.40
   4  -4   0  105.79   10.00
   4   4   0   86.59    8.00
   4   4   0   92.59    9.70
   4   4   0   73.49    8.90
   5  -4   0  281.97   21.20
   5  -4   0  233.18   22.20
   5   4   0  201.28   20.20
   5   4   0  203.48   19.90
   6  -4   0   43.70    8.80
   6  -4   0   57.39    8.20
  -6   4   0   41.90    9.70
   6   4   0   32.30    6.60
   7  -4   0    8.00    4.90
   7  -4   0   12.60    4.70
   7   4   0    8.00    4.00
  -7   4   0    9.90    5.80
   8  -4   0   33.30    7.50
   8  -4   0   25.50    7.90
   8   4   0   41.80    8.20
  -8   4   0   25.90    8.80
   0  -5   0    3.10    1.20
   0  -5   0    5.40    1.90
   0  -5   0    3.40    1.40
   0  -5   0    6.10    2.40
   0   5   0    4.90    1.50
   0   5   0    3.50    1.30
   1  -5   0   53.49    4.90
   1  -5   0   45.10    5.60
   1  -5   0   46.90    7.30
  -1  -5   0   53.19    6.60
   1  -5   0   53.29    7.30
  -1  -5   0   43.20    4.80
   1   5   0   46.20    5.70
   1   5   0   48.90    4.80
   1   5   0   42.40    5.10
  -2  -5   0   31.60    4.60
   2  -5   0   37.20    6.40
   2  -5   0   29.60    4.50
  -2  -5   0   32.70    4.30
   2  -5   0   18.90    5.30
   2   5   0   32.70    4.80
   2   5   0   36.60    3.60
   3  -5   0  822.72   63.49
  -3  -5   0  753.32   60.59
  -3  -5   0  764.62   60.39
   3  -5   0  727.73   61.09
   3   5   0  693.93   61.09
   3   5   0  782.22   60.49
  -4  -5   0   10.80    2.20
   4  -5   0    6.70    2.70
  -4  -5   0   13.40    2.80
   4  -5   0    9.80    4.10
   4   5   0    0.10    2.00
   4   5   0    6.70    2.20
   5  -5   0   44.40    7.30
   5  -5   0   58.89   10.20
  -5  -5   0   58.39    7.20
   5   5   0   46.30    6.90
   5   5   0   50.69    8.00
  -5   5   0   34.30    9.10
  -6  -5   0    9.40    3.10
   6  -5   0   18.80    5.90
   6  -5   0   14.40    4.50
   6   5   0    5.50    3.00
   6   5   0    5.60    3.40
  -6   5   0    6.80    4.80
   7  -5   0   22.80    7.60
   7  -5   0   31.80    6.70
  -7  -5   0   19.20    4.70
   7   5   0   19.30    5.80
  -7   5   0   13.00    6.80
  -8  -5   0   13.60    4.30
   8  -5   0    8.10    6.10
   8  -5   0   21.40    6.60
   8   5   0    9.10    4.70
  -8   5   0   23.30    8.60
   0  -6   0  159.48   14.80
   0  -6   0  138.49   12.70
   0  -6   0  163.18   14.20
   0   6   0  152.48   14.60
   0   6   0  142.49   13.00
   0   6   0  137.79   13.00
   1  -6   0   28.40    5.90
  -1  -6   0   29.10    4.00
   1  -6   0   30.40    3.90
  -1  -6   0   20.20    4.40
   1  -6   0   21.60    4.90
   1  -6   0   29.90    4.30
   1   6   0   24.70    4.20
   1   6   0   24.00    4.20
   1   6   0   31.20    3.90
   2  -6   0  403.06   36.30
   2  -6   0  375.96   36.50
   2  -6   0  489.25   34.90
  -2  -6   0  430.66   34.20
  -2  -6   0  411.46   34.70
   2   6   0  487.65   33.90
   2   6   0  371.76   34.40
   2   6   0  375.96   32.80
  -3  -6   0  448.26   35.80
   3  -6   0  432.66   36.30
   3  -6   0  452.45   38.70
  -3  -6   0  446.36   35.70
   3   6   0  429.56   35.40
   3   6   0  396.26   36.30
  -4  -6   0  108.39   10.70
   4  -6   0  106.29   15.00
   4  -6   0  118.39   11.60
   4   6   0  107.29   10.50
   4   6   0  104.69   12.60
  -5  -6   0   29.40    5.30
   5  -6   0   27.80    6.00
   5  -6   0   34.00    7.80
   5   6   0   32.80    5.50
   5   6   0   29.10    6.10
  -5   6   0   27.90    8.10
   6  -6   0   41.90    9.70
   6  -6   0   68.59    9.60
  -6  -6   0   56.19    7.80
   6   6   0   36.30    7.60
  -6   6   0   35.90    9.90
   7  -6   0   11.50    5.00
  -7  -6   0   15.90    4.50
   7  -6   0   15.00    6.50
   7   6   0   10.30    4.30
  -7   6   0    5.60    5.30
   0  -7   0    3.80    1.70
   0   7   0   10.10    2.40
   0   7   0    6.40    2.10
   1  -7   0   46.80    8.60
   1  -7   0   58.49    6.90
  -1  -7   0   45.40    6.10
   1  -7   0   41.10    5.90
   1  -7   0   46.60    7.90
  -1  -7   0   56.39    8.00
   1   7   0   58.69    7.10
  -1   7   0   46.40    8.50
   1   7   0   51.39    6.90
   1   7   0   56.89    5.70
  -1   7   0   50.59    6.90
  -2  -7   0  229.98   20.80
  -2  -7   0  227.58   19.90
   2  -7   0  192.08   20.00
   2  -7   0  218.88   19.70
   2  -7   0  254.77   23.40
   2  -7   0  245.48   22.60
   2   7   0  273.07   19.70
  -2   7   0  210.48   22.80
   2   7   0  223.68   20.40
   3  -7   0   22.60    4.60
   3  -7   0   14.30    5.40
  -3  -7   0   17.60    3.90
   3   7   0   28.80    4.10
  -3   7   0   20.90    6.60
   3   7   0   29.40    5.40
   4  -7   0   30.40    7.60
   4  -7   0   35.70    6.30
  -4  -7   0   43.10    6.20
  -4   7   0   24.70    7.70
   4   7   0   30.20    6.20
   4   7   0   32.30    5.10
   5  -7   0   26.50    5.90
  -5  -7   0   32.00    5.60
   5  -7   0   35.30    8.60
   5   7   0   23.80    6.00
  -5   7   0   25.10    8.30
  -6  -7   0   78.09   10.20
   6  -7   0   97.09   12.50
   6  -7   0   81.49   14.30
  -6   7   0   69.19   14.50
   6   7   0   72.09   11.40
   7  -7   0   38.30   10.00
  -7  -7   0   35.00    6.90
   7  -7   0   47.10    9.10
  -7   7   0   35.40   10.30
   7   7   0   26.60    7.10
   0  -8   0  331.77   27.50
   0  -8   0  342.77   30.20
   0   8   0  360.16   28.10
   0   8   0  322.17   27.70
   0   8   0  286.87   29.10
   1  -8   0   42.40    6.00
  -1  -8   0   47.60    6.20
   1  -8   0   42.30    5.70
   1  -8   0   42.40    7.70
   1  -8   0   33.20    8.00
  -1  -8   0   47.80    7.90
   1   8   0   52.69    7.00
  -1   8   0   43.80    6.20
  -1   8   0   31.20    7.70
   1   8   0   47.80    5.80
   1   8   0   35.10    6.10
  -1   8   0   36.30    6.00
   2  -8   0   39.00    6.00
   2  -8   0   29.20    7.60
  -2  -8   0   35.50    5.50
   2  -8   0   33.40    7.30
  -2  -8   0   41.90    6.90
  -2   8   0   32.70    8.00
   2   8   0   39.80    5.10
   2   8   0   36.90    6.10
   3  -8   0   85.99   13.20
   3  -8   0   84.79   10.50
  -3  -8   0   94.69    9.20
   3   8   0   79.39   10.70
  -3   8   0   75.79   13.60
   3   8   0   79.39    8.40
  -4  -8   0   23.20    4.80
   4  -8   0   20.80    5.00
   4  -8   0   42.90    9.00
   4   8   0   17.30    5.00
  -4   8   0   17.10    6.70
   5  -8   0   42.80    9.70
  -5  -8   0   33.70    6.40
   5  -8   0   35.90    7.20
   5   8   0   33.60    7.10
  -5   8   0   21.90    7.90
   6  -8   0    1.00    4.70
  -6  -8   0    8.10    3.80
   6  -8   0   -0.10    3.30
  -6   8   0    9.30    5.60
   6   8   0    7.60    4.60
   0  -9   0   -1.10    1.30
   0  -9   0    4.30    3.30
   0   9   0    0.30    1.70
   0   9   0    0.20    2.40
   0   9   0   -0.80    1.80
   1  -9   0   19.90    6.40
  -1  -9   0   24.20    5.90
  -1  -9   0   14.40    3.70
   1  -9   0   20.10    4.00
  -1   9   0   15.80    5.70
   1   9   0   13.70    4.00
  -1   9   0   17.20    4.10
   1   9   0   22.70    4.00
  -1   9   0   15.40    4.10
   2  -9   0  390.16   33.30
   2  -9   0  389.76   30.60
  -2  -9   0  380.76   30.20
  -2   9   0  295.87   32.90
  -2   9   0  314.27   30.50
   2   9   0  354.16   30.70
   3  -9   0    6.10    4.70
  -3  -9   0    9.30    3.20
   3  -9   0    6.10    3.10
  -3   9   0    3.10    4.20
   3   9   0    8.50    3.70
   4  -9   0   16.60    4.70
  -4  -9   0   10.40    3.80
  -4   9   0    9.60    5.60
   4   9   0   11.30    4.40
   5  -9   0   37.40    9.60
  -5  -9   0   28.20    5.90
   5  -9   0   30.80    6.70
   5   9   0   29.20    6.70
  -5   9   0   14.60    7.20
   0 -10   0   63.49    8.90
   0  10   0   87.59    9.10
   0  10   0   80.89   10.40
  -1 -10   0   45.20    6.40
   1 -10   0   36.60    5.80
  -1  10   0   35.80    6.50
   1  10   0   39.00    6.90
  -1  10   0   40.10    8.50
  -1  10   0   36.80    6.40
   2 -10   0    5.40    3.20
  -2 -10   0   16.20    4.00
  -2  10   0   14.20    4.30
   2  10   0   13.60    4.60
  -2  10   0    4.40    4.50
  -2  10   0   13.90    4.50
  -3 -10   0    8.30    3.40
   3 -10   0   11.90    4.30
  -3  10   0    8.90    3.90
  -3  10   0   10.70    5.90
   3  10   0   13.50    4.60
   4 -10   0   10.00    6.10
  -4 -10   0    9.20    3.70
   4 -10   0    4.40    3.60
   4  10   0   11.60    4.90
  -4  10   0   10.90    6.20
   0 -11   0   -0.30    1.90
   0  11   0    4.20    3.20
  -1 -11   0   17.60    4.60
   1 -11   0   24.90    4.90
  -1  11   0   21.70    5.50
   1  11   0   31.30    6.30
  -2 -11   0    8.90    3.50
   2  11   0   14.60    5.00
  -2  11   0    4.60    3.40
  -2  11   0    0.60    2.50
  -3 -11   0    3.70    3.00
   3 -11   0    0.60    3.00
  -3  11   0    3.60    3.40
   3  11   0    1.90    3.50
  -3  11   0    1.80    4.40
  -3  11   0    1.20    2.80
   9   0  -1   34.20    7.80
   9   0  -1   27.00    6.90
   8   0  -1    7.20    4.20
   8   0  -1   20.10    5.50
  -8   0   1   19.50    6.80
   7   0  -1   11.00    4.10
  -7   0   1   11.40    4.40
   7   0  -1    3.30    3.10
   7   0  -1   23.70    5.20
   6   0  -1  209.58   18.90
   6   0  -1  195.68   18.50
   6   0  -1  205.68   18.70
  -6   0   1  194.78   20.20
   5   0  -1  526.95   42.80
   5   0  -1  507.15   42.50
  -5   0   1  493.05   44.10
   5   0  -1  534.35   42.70
   4   0  -1  812.12   63.09
   4   0  -1  770.22   62.99
  -4   0   1  768.42   64.39
   3   0  -1  911.51   71.29
   3   0  -1  926.31   71.39
  -3   0   1  851.51   72.19
  -2   0   1  433.26   37.20
  -2   0   1  470.75   36.70
   2   0  -1  484.35   36.80
   2   0  -1  447.36   36.60
   1   0  -1 1487.75  138.79
  -1   0   1 1839.52  138.69
   1   0  -1 1943.11  138.59
   1   0  -1 1800.02  138.59
  -1   0   1 1665.53  138.89
   1   0  -1 1903.11  138.69
   0   0   1  263.07   20.60
  -1   0  -1  226.48   18.40
   1   0   1  215.98   18.40
  -1   0  -1  249.38   18.40
   1   0   1  213.58   18.50
   1   0   1  241.78   18.50
   1   0   1  226.38   18.30
   2   0   1  286.27   22.00
   2   0   1  280.77   21.80
   2   0   1  236.38   22.00
   3   0   1    1.60    1.20
   3   0   1    0.40    1.00
   3   0   1    1.50    1.20
   4   0   1  130.39   11.80
   4   0   1  115.39   11.40
   5   0   1   26.00    4.90
   5   0   1   32.80    5.60
   6   0   1    3.20    2.40
  -6   0  -1    5.00    3.00
   6   0   1    3.40    2.50
   6   0   1    9.70    3.90
   7   0   1   95.49   11.60
  -7   0  -1   59.29   11.20
   7   0   1  106.19   12.70
   7   0   1   87.79   11.20
   8   0   1   21.00    5.70
   8   0   1    9.70    4.20
   9   0   1   40.80    8.20
   9   0   1   32.30    7.60
   9  -1  -1    9.40    4.70
   9  -1  -1    7.60    4.40
   9   1  -1    1.20    3.60
   9   1  -1    5.90    4.30
   8  -1  -1   45.00    8.30
   8  -1  -1   50.09    8.50
  -8   1   1   38.90    9.30
   8   1  -1   53.89    9.00
   8   1  -1   50.99    8.60
   7  -1  -1  110.39   12.50
   7  -1  -1   96.79   12.00
   7  -1  -1  106.69   13.10
  -7  -1   1   83.59   11.80
  -7   1   1   83.69   13.80
   7   1  -1   96.29   12.10
   7   1  -1   73.39   10.90
   6  -1  -1  339.67   28.30
   6  -1  -1  329.87   28.10
   6  -1  -1  326.57   28.50
  -6  -1   1  297.77   28.50
   6   1  -1  301.07   27.30
  -6   1   1  312.27   30.30
   6   1  -1  349.17   28.40
   5  -1  -1  165.78   16.20
   5  -1  -1  177.28   16.80
  -5  -1   1  179.78   17.00
   5  -1  -1  179.28   16.30
   5   1  -1  170.48   15.80
   5   1  -1  194.98   16.70
  -5   1   1  180.08   18.50
  -4  -1   1   53.39    7.30
   4  -1  -1   59.49    7.00
   4  -1  -1   50.69    6.70
   4  -1  -1   53.29    7.30
  -4   1   1   52.89    8.60
   4   1  -1   60.29    5.90
   4   1  -1   59.79    7.30
   3  -1  -1  430.36   34.10
   3  -1  -1  460.25   34.20
  -3  -1   1  391.76   34.20
   3  -1  -1  416.36   34.50
   3   1  -1  432.96   34.30
  -3   1   1  395.86   35.60
   3   1  -1  414.16   33.60
   2  -1  -1 1572.34  120.49
  -2  -1   1 1606.04  120.69
   2  -1  -1 1567.44  120.89
   2  -1  -1 1634.64  120.59
  -2  -1   1 1419.86  120.39
   2   1  -1 1587.84  119.99
  -2   1   1 1437.36  121.59
   2   1  -1 1322.07  120.29
   2   1  -1 1669.03  120.69
  -1  -1   1 1108.09   77.09
   1  -1  -1  986.00   77.29
  -1  -1   1 1131.79   77.39
   1  -1  -1  990.30   77.69
  -1  -1   1 1093.19   77.29
   1   1  -1  946.21   77.09
   1   1  -1 1006.00   77.39
  -1   1   1  989.10   77.69
  -1   1   1  884.51   77.99
  -1   1   1  844.82   77.19
   1   1  -1  853.41   76.99
   0  -1   1 1943.01  148.89
   0  -1   1 1942.71  149.19
   0  -1  -1 1893.01  148.79
   0  -1  -1 1909.71  148.79
   0  -1   1 1920.61  148.69
   0  -1   1 2043.30  148.99
   0   1   1 1868.61  148.59
   0   1  -1 1936.61  148.59
   0   1   1 1665.43  148.69
   0   1   1 1665.43  148.99
   0   1  -1 2076.29  148.99
   0   1  -1 1977.10  148.89
   1  -1   1 1110.49   84.99
  -1  -1  -1 1186.48   84.59
   1  -1   1 1021.30   84.39
   1  -1   1 1023.40   84.29
  -1  -1  -1 1225.18   84.19
   1  -1   1 1006.80   84.89
  -1   1  -1 1051.09   84.29
  -1   1  -1  930.91   84.69
  -1   1  -1 1073.49   84.39
   1   1   1 1082.39   84.49
   1   1   1 1114.69   84.49
  -1   1  -1 1069.39   84.99
  -2  -1  -1  899.11   68.99
   2  -1   1  878.61   69.99
   2  -1   1  827.62   69.19
   2  -1   1  915.21   69.89
   2  -1   1  889.51   69.19
   2   1   1  877.81   69.39
   2   1   1  843.72   69.39
   3  -1   1  629.84   48.80
   3  -1   1  580.94   49.50
   3  -1   1  648.44   49.00
   3   1   1  631.24   48.80
   3   1   1  619.74   49.10
   3   1   1  540.95   49.00
   4  -1   1  295.77   22.90
   4  -1   1  258.97   22.80
   4  -1   1  297.17   23.80
   4   1   1  244.28   22.80
   4   1   1  269.27   22.80
   4   1   1  251.57   23.20
   5  -1   1  336.37   28.80
   5  -1   1  325.57   27.90
   5  -1   1  345.27   27.90
   5   1   1  314.97   27.80
   5   1   1  307.27   27.90
   6  -1   1    6.40    3.00
   6  -1   1   14.70    4.10
   6  -1   1   13.90    4.40
  -6  -1  -1   12.70    4.20
   6   1   1   17.40    4.10
   6   1   1   11.80    3.70
  -7  -1  -1    8.60    3.80
   7  -1   1   15.40    4.70
   7  -1   1   19.00    5.50
   7  -1   1   11.50    4.00
  -7   1  -1   12.90    5.30
   7   1   1   13.10    4.10
   7   1   1    4.30    3.20
   8  -1   1   62.79    9.90
   8  -1   1   59.89    9.90
   8  -1   1   68.89   10.80
  -8   1  -1   56.69   11.30
   8   1   1   64.19    9.90
   8   1   1   56.89    9.90
   9  -1   1   -0.40    3.00
   9  -1   1    0.30    3.10
   9   1   1    4.90    3.60
   9   1   1   -0.70    3.00
   9  -2  -1   18.30    5.70
   9   2  -1   20.20    6.00
  -9   2   1    9.70    6.00
   9   2  -1   10.60    4.80
   8  -2  -1   32.00    7.20
   8  -2  -1   37.10    8.10
  -8   2   1   29.60    8.50
   8   2  -1   34.00    7.00
   8   2  -1   37.60    7.70
   7  -2  -1   35.20    7.10
   7  -2  -1   42.10    7.50
   7  -2  -1   40.20    8.10
   7   2  -1   45.30    7.80
  -7   2   1   47.50   10.20
  -6  -2   1   25.60    4.80
   6  -2  -1   30.40    5.70
   6  -2  -1   29.80    6.50
   6  -2  -1   21.80    5.00
  -6   2   1   25.40    7.50
   6   2  -1   21.70    5.10
   5  -2  -1   33.10    5.90
   5  -2  -1   39.90    6.10
   5  -2  -1   35.90    6.80
  -5  -2   1   46.00    6.10
   5   2  -1   52.09    5.10
  -5   2   1   41.70    8.90
   5   2  -1   42.10    6.50
   4  -2  -1  117.69    9.90
   4  -2  -1   87.09   11.20
  -4  -2   1   93.39    9.10
   4  -2  -1  115.39   10.00
   4   2  -1   95.69    9.80
  -4   2   1   97.49   11.80
   4   2  -1   96.49    8.80
  -3  -2   1  591.44   47.80
   3  -2  -1  616.94   49.40
   3  -2  -1  665.83   48.70
   3   2  -1  602.94   47.50
   3   2  -1  630.54   48.70
   3   2  -1  533.35   48.20
   2  -2  -1  430.86   36.30
   2  -2  -1  434.96   35.70
  -2  -2   1  492.15   34.90
   2   2  -1  405.76   35.30
   2   2  -1  441.36   34.70
   2   2  -1  433.76   35.70
  -1  -2   1  263.87   19.70
  -1  -2   1  215.28   19.10
  -1  -2   1  239.98   19.20
   1  -2  -1  234.38   20.10
   1  -2  -1  240.18   19.60
  -1  -2   1  203.48   19.30
   1   2  -1  279.27   19.20
  -1   2   1  204.88   20.40
   1   2  -1  233.88   19.30
   1   2  -1  277.77   19.20
   0  -2  -1 1217.08   96.19
   0  -2  -1 1230.18   95.59
   0  -2   1 1234.88   96.19
   0  -2   1 1257.27   95.69
   0  -2   1 1233.48   96.39
   0  -2  -1 1238.88   95.79
   0  -2   1 1238.78   95.79
   0   2   1 1276.27   95.59
   0   2  -1 1276.07   96.19
   0   2   1 1089.59   96.09
   0   2  -1 1284.77   95.79
   0   2   1 1076.09   95.79
   0   2   1 1231.18   96.09
   1  -2   1 8705.83  691.83
   1  -2   1 8462.35  691.13
  -1  -2  -1 7494.35  697.73
  -1  -2  -1 8968.10  701.23
   1  -2   1 8480.45  692.93
  -1  -2  -1 8259.77  691.43
   1  -2   1 9011.00  692.93
   1   2   1 9845.52  691.83
   1   2   1 9440.56  698.13
   1   2   1 9999.00  700.63
   1   2   1 8813.22  692.23
   2  -2   1   85.79    8.10
   2  -2   1   82.99    8.90
   2  -2   1   77.59    8.90
  -2  -2  -1  103.09    7.40
   2   2   1   84.19    8.00
   2   2   1   82.89    8.20
  -3  -2  -1   14.70    2.30
   3  -2   1   15.70    2.90
   3  -2   1   20.10    2.90
   3  -2   1   11.30    3.30
   3  -2   1   15.00    3.70
   3   2   1   14.30    2.90
   3   2   1   15.10    2.40
   3   2   1   13.80    2.80
   4  -2   1   26.20    4.00
   4  -2   1   24.10    5.00
   4  -2   1   29.80    4.50
  -4  -2  -1   18.70    3.60
   4   2   1   20.30    3.40
   4   2   1   21.50    4.10
   4   2   1   20.80    4.00
   5  -2   1  373.36   30.30
  -5  -2  -1  313.97   28.50
   5  -2   1  373.06   29.10
   5  -2   1  355.16   28.60
   5   2   1  346.27   28.30
   5   2   1  320.57   28.80
   5   2   1  294.07   28.80
  -6  -2  -1   29.50    5.50
   6  -2   1   26.00    5.30
   6  -2   1   31.60    6.00
   6  -2   1   41.40    7.80
   6   2   1   38.10    5.90
   6   2   1   32.50    6.30
   7  -2   1   32.70    6.30
   7  -2   1   19.40    4.80
   7  -2   1   20.50    5.80
  -7   2  -1   17.40    6.60
   7   2   1   17.40    5.00
   8  -2   1   72.29   12.10
   8  -2   1   59.09    9.90
  -8   2  -1   60.19   12.00
   8   2   1   62.69   10.10
   9  -2   1   68.19   11.10
   9   2   1   54.19   10.00
   9   2   1   63.39   10.60
   9  -3  -1   17.20    5.90
  -9   3   1    9.20    6.00
   9   3  -1    2.70    4.40
   9   3  -1    8.50    4.90
   8  -3  -1  136.59   17.80
   8  -3  -1  142.99   16.90
   8   3  -1  126.99   16.50
  -8   3   1  134.49   20.00
   7  -3  -1  101.09   14.40
   7  -3  -1   93.79   12.60
   7   3  -1   95.69   12.80
  -7   3   1   98.39   16.20
   6  -3  -1  254.37   20.70
   6  -3  -1  200.28   21.00
   6   3  -1  209.58   20.20
  -6   3   1  198.78   23.00
  -5  -3   1   31.80    3.50
   5  -3  -1   35.80    5.90
   5  -3  -1   26.20    6.10
  -5   3   1   37.50    8.50
   5   3  -1   33.40    3.40
   5   3  -1   28.60    5.60
   4  -3  -1  107.29   12.80
   4  -3  -1  100.59   10.20
  -4  -3   1  107.29    8.60
   4   3  -1   88.49    9.70
   4   3  -1  108.49    8.70
  -4   3   1   86.59   13.60
   4   3  -1  103.59   10.40
   3  -3  -1   80.49   10.30
   3  -3  -1  100.19    8.80
  -3  -3   1   91.89    7.10
   3   3  -1   85.99    8.70
   3   3  -1   83.39    7.30
   3   3  -1   78.49    8.10
   3   3  -1   94.49    7.30
  -2  -3   1  241.58   20.80
   2  -3  -1  258.97   21.20
   2  -3  -1  247.28   22.10
  -2  -3   1  282.87   21.00
   2   3  -1  241.08   20.30
   2   3  -1  262.57   20.60
   2   3  -1  241.88   21.20
  -1  -3   1  772.72   65.99
   1  -3  -1  927.21   67.29
  -1  -3   1  858.31   66.09
   1  -3  -1  838.12   66.19
   1  -3  -1  832.02   67.19
  -1  -3   1  868.41   66.49
   1  -3  -1  858.21   65.89
   1   3  -1  748.93   65.79
   1   3  -1  868.01   66.19
   1   3  -1  852.51   65.69
   1   3  -1  809.32   66.09
   0  -3  -1 1053.19   80.19
   0  -3  -1 1052.09   79.29
   0  -3   1 1022.00   80.39
   0  -3   1 1046.30   80.19
   0  -3   1 1028.70   79.49
   0  -3   1 1036.60   79.49
   0  -3  -1 1025.20   79.49
   0   3   1  886.21   79.49
   0   3   1  945.21   80.19
  -1  -3  -1  774.22   59.79
   1  -3   1  742.43   59.79
   1  -3   1  750.62   59.59
  -1  -3  -1  734.63   59.49
   1  -3   1  720.93   60.89
   1  -3   1  741.83   60.79
   1   3   1  765.02   59.89
   1   3   1  669.13   59.29
   1   3   1  842.42   59.59
   1   3   1  800.92   59.49
  -2  -3  -1  423.66   32.20
   2  -3   1  380.96   34.20
  -2  -3  -1  385.66   32.50
   2  -3   1  381.36   34.00
   2  -3   1  433.56   33.10
   2   3   1  431.16   32.70
   2   3   1  382.46   33.00
   3  -3   1  725.23   58.19
   3  -3   1  697.83   56.49
   3  -3   1  702.13   57.79
   3   3   1  714.43   56.39
   3   3   1  670.93   56.59
  -4  -3  -1  180.58   15.20
   4  -3   1  202.88   17.00
   4  -3   1  196.48   18.20
   4   3   1  190.78   16.90
   4   3   1  191.28   15.80
   4   3   1  169.38   16.60
   5  -3   1  182.68   17.40
  -5  -3  -1  141.89   14.10
   5  -3   1  194.88   16.20
   5   3   1  150.88   15.60
   5   3   1  187.48   14.90
   5   3   1  200.78   16.40
   6  -3   1   49.30    8.00
   6  -3   1   45.50    8.70
   6   3   1   49.90    8.00
   6   3   1   51.09    8.00
   7  -3   1    7.40    4.30
   7  -3   1   -3.20    1.70
   7   3   1    3.60    3.00
  -7   3  -1    1.30    3.50
   8  -3   1   52.79   10.70
   8  -3   1   62.29   10.10
  -8   3  -1   57.49   12.10
   8   3   1   36.00    8.10
   8  -4  -1  226.58   23.80
   8  -4  -1  247.58   22.80
  -8   4   1  186.68   27.20
   8   4  -1  219.68   22.10
   7  -4  -1   39.70    7.50
   7  -4  -1   36.70    8.40
  -7   4   1   30.40    8.90
   7   4  -1   26.40    6.60
   6  -4  -1    2.50    2.50
   6  -4  -1    3.20    3.40
   6   4  -1    1.00    2.50
  -6   4   1    2.90    4.00
   5  -4  -1   62.09    8.40
   5  -4  -1   67.09   10.20
   5   4  -1   55.09    7.60
   5   4  -1   54.59    8.20
  -5   4   1   67.39   11.90
   4  -4  -1  115.29   11.60
   4  -4  -1  102.89   13.80
  -4  -4   1  145.49   10.80
  -4  -4   1  120.09   11.10
   4   4  -1  104.69   11.50
  -4   4   1  108.59   15.70
   4   4  -1  102.99   10.80
   3  -4  -1  231.08   21.20
   3  -4  -1  276.97   23.00
  -3  -4   1  283.27   20.90
  -3  -4   1  252.27   20.90
   3   4  -1  235.28   19.90
   3   4  -1  227.28   20.50
   3   4  -1  253.77   21.50
  -2  -4   1  297.27   23.80
  -2  -4   1  276.17   23.40
   2  -4  -1  303.67   23.90
   2  -4  -1  298.27   25.10
   2   4  -1  239.88   22.50
   2   4  -1  294.97   23.30
   2   4  -1  272.67   22.40
   2   4  -1  340.87   23.20
   2   4  -1  296.87   23.90
   1  -4  -1  210.58   16.30
   1  -4  -1  198.88   17.20
  -1  -4   1  200.08   16.10
  -1  -4   1  192.68   16.70
  -1  -4   1  182.78   15.90
   1  -4  -1  190.28   17.40
   1  -4  -1  188.98   15.70
   1   4  -1  193.58   16.10
  -1   4   1  163.08   17.40
   1   4  -1  191.08   15.60
   0  -4  -1   39.10    3.80
   0  -4   1   41.70    4.00
   0  -4   1   46.90    6.10
   0  -4  -1   38.10    5.30
   0  -4   1   36.30    3.90
   0  -4   1   40.50    5.30
   0  -4  -1   42.20    4.10
   0   4   1   35.40    5.20
   0   4   1   30.50    4.30
   0   4  -1   41.20    4.00
   1  -4   1  520.05   40.50
   1  -4   1  516.55   40.70
   1  -4   1  492.55   42.20
  -1  -4  -1  493.45   40.40
  -1  -4  -1  518.45   41.00
   1  -4   1  511.65   42.00
   1   4   1  526.75   40.50
   1   4   1  455.05   40.30
   1   4   1  537.85   40.90
  -2  -4  -1  303.07   26.40
   2  -4   1  319.87   26.90
   2  -4   1  320.57   28.60
  -2  -4  -1  336.17   26.40
   2  -4   1  337.97   28.50
   2   4   1  345.47   26.50
   2   4   1  310.27   26.90
  -3  -4  -1   67.19    5.80
  -3  -4  -1   63.99    6.40
   3  -4   1   62.49    9.60
   3  -4   1   69.79    7.90
   3  -4   1   68.69    9.50
   3   4   1   65.19    6.60
   3   4   1   50.59    7.30
  -4  -4  -1   76.99    6.30
   4  -4   1   67.49   10.30
   4  -4   1   66.29    8.60
   4   4   1   63.69    8.70
   4   4   1   66.69    7.60
   5  -4   1   51.49    8.60
   5  -4   1   26.10    5.40
   5   4   1   22.70    5.20
   5   4   1   29.30    5.40
   5   4   1   43.30    6.50
   6  -4   1   38.10    8.40
   6  -4   1   37.20    6.90
   6   4   1   49.80    7.90
   6   4   1   33.70    6.60
   7  -4   1   45.40    9.70
   7  -4   1   45.80    8.20
   7   4   1   50.59    8.60
  -7   4  -1   45.00   10.70
   8  -4   1   13.60    5.10
   8  -4   1    3.30    4.90
  -8   4  -1    6.30    5.10
   8   4   1    6.90    4.40
   8  -5  -1  225.98   26.60
  -8  -5   1  242.18   21.20
   8  -5  -1  218.38   22.20
   8   5  -1  202.68   21.80
  -8   5   1  191.28   27.80
  -7  -5   1   16.80    4.40
   7  -5  -1   11.20    5.70
   7  -5  -1   14.30    5.00
   7   5  -1   18.10    5.60
  -7   5   1   10.50    6.40
   6  -5  -1   84.69   10.70
   6  -5  -1   74.79   12.10
  -6  -5   1   66.89    8.90
   6   5  -1   63.69    9.70
  -6   5   1   50.09   12.10
   5  -5  -1   96.19   11.40
   5  -5  -1   80.59   12.50
  -5  -5   1   87.69    9.20
   5   5  -1   79.69    9.00
  -5   5   1   80.79   14.30
   5   5  -1  106.69   11.80
  -4  -5   1  106.09    9.20
  -4  -5   1   95.09    9.40
   4  -5  -1  109.59   13.70
   4  -5  -1  112.99   10.50
   4   5  -1   86.59   10.90
   4   5  -1   78.49    9.00
  -4   5   1   87.49   14.00
  -3  -5   1    3.70    1.60
   3  -5  -1    6.30    3.10
   3  -5  -1    2.80    1.90
  -3  -5   1    4.50    1.80
  -3   5   1    2.70    2.60
   3   5  -1    3.20    2.00
   3   5  -1    3.80    1.40
   3   5  -1    5.60    1.70
   2  -5  -1  324.37   28.40
  -2  -5   1  323.87   28.00
  -2  -5   1  336.57   28.60
   2  -5  -1  318.37   29.70
  -2   5   1  285.17   30.40
   2   5  -1  310.07   28.30
   2   5  -1  376.16   27.60
   2   5  -1  378.16   27.00
   1  -5  -1  270.27   22.90
   1  -5  -1  265.67   21.30
  -1  -5   1  254.17   21.40
   1  -5  -1  276.37   23.40
  -1  -5   1  258.67   22.50
   1  -5  -1  252.27   21.70
   1   5  -1  250.57   21.10
   1   5  -1  286.47   21.80
  -1   5   1  220.98   23.20
   0  -5   1   19.50    4.60
   0  -5  -1   28.50    3.60
   0  -5   1   29.70    3.80
   0  -5   1   33.00    3.90
   0  -5   1   39.40    5.40
   0  -5  -1   35.30    5.50
   0   5   1   25.20    3.90
   0   5   1   22.70    4.70
   0   5   1   35.70    4.40
   0   5  -1   29.60    3.90
   0   5  -1   29.10    3.80
  -1  -5  -1   76.09    7.30
   1  -5   1   62.89    8.70
   1  -5   1   71.49    6.80
  -1  -5  -1   72.69    6.50
   1  -5   1   65.39    6.50
   1  -5   1   67.99    9.40
   1   5   1   70.89    6.90
   1   5   1   55.59    6.40
   1   5   1   76.09    6.60
  -2  -5  -1   37.60    4.50
   2  -5   1   26.80    5.80
   2  -5   1   31.80    4.60
  -2  -5  -1   25.30    3.90
   2  -5   1   26.00    5.60
   2   5   1   27.50    4.40
   2   5   1   30.60    3.80
   3  -5   1  230.38   20.40
   3  -5   1  225.78   22.40
  -3  -5  -1  239.88   19.10
  -3  -5  -1  237.18   19.80
   3  -5   1  227.98   22.10
   3   5   1  233.18   20.50
   3   5   1  224.28   19.70
   4  -5   1  418.16   34.70
  -4  -5  -1  382.96   31.40
   4  -5   1  374.66   32.10
   4   5   1  356.26   32.10
   4   5   1  370.26   31.60
  -5  -5  -1   26.80    4.50
   5  -5   1   25.50    5.10
   5  -5   1   25.90    6.60
   5   5   1   18.30    4.30
   5   5   1   12.30    4.00
   6  -5   1   20.40    5.10
   6  -5   1   15.20    5.60
  -6  -5  -1   18.10    4.10
  -6   5  -1    9.60    5.60
   6   5   1   17.40    4.80
   6   5   1    9.50    3.60
   7  -5   1   57.29   11.70
  -7  -5  -1   65.99    9.00
   7  -5   1   64.79   10.20
   7   5   1   67.89   10.40
  -7   5  -1   49.60   12.00
   8  -5   1   45.70    8.90
  -8  -5  -1   51.99    8.10
   8  -5   1   36.00    9.90
   8   5   1   43.70    8.90
  -8   5  -1   34.20   10.10
   8  -6  -1   82.59   13.00
  -8  -6   1   89.89   11.80
   8  -6  -1  104.99   16.40
  -8   6   1   70.39   15.40
   8   6  -1   82.39   12.90
   7  -6  -1   33.00    7.50
  -7  -6   1   40.90    7.00
   7  -6  -1   37.20    9.60
   7   6  -1   36.10    7.80
  -7   6   1   26.50    9.40
   6  -6  -1   19.90    6.90
  -6  -6   1   19.50    4.60
   6  -6  -1   15.90    4.90
   6   6  -1   25.90    6.20
  -6   6   1   23.40    8.20
   5  -6  -1   68.49   11.70
  -5  -6   1   64.09    8.70
   5  -6  -1   80.69   10.40
   5   6  -1   65.79    9.70
  -5   6   1   61.39   12.50
   4  -6  -1  294.57   23.20
  -4  -6   1  278.27   22.30
   4  -6  -1  265.47   25.00
   4   6  -1  227.08   21.50
   4   6  -1  279.77   23.20
  -4   6   1  205.98   25.30
   3  -6  -1  147.99   15.80
  -3  -6   1  154.18   13.60
  -3  -6   1  172.88   14.10
   3  -6  -1  141.79   13.90
  -3   6   1  129.89   16.30
   3   6  -1  140.49   14.00
   3   6  -1  141.29   12.90
  -2  -6   1  342.87   27.80
  -2  -6   1  348.87   28.70
   2  -6  -1  372.56   28.40
   2  -6  -1  363.66   30.20
   2   6  -1  351.86   28.30
   2   6  -1  293.77   26.80
  -2   6   1  316.47   30.80
  -1  -6   1   60.99    6.40
  -1  -6   1   63.09    8.50
   1  -6  -1   65.59    6.30
   1  -6  -1   85.59    9.80
   1  -6  -1   65.09    7.30
   1  -6  -1   59.49    9.10
  -1   6   1   59.39    7.60
  -1   6   1   52.59    9.00
   1   6  -1   63.39    6.10
   1   6  -1   64.39    6.60
   0  -6  -1  139.09   13.90
   0  -6   1  149.09   12.50
   0  -6   1  145.49   13.50
   0  -6   1  135.39   14.10
   0  -6  -1  144.09   12.30
   0   6   1  137.09   13.80
   0   6   1  155.78   12.80
   0   6   1  137.99   12.60
   0   6  -1  142.99   12.50
   0   6  -1  121.99   12.30
  -1  -6  -1   36.90    4.60
   1  -6   1   40.20    6.60
   1  -6   1   35.40    5.00
  -1  -6  -1   34.10    5.50
   1  -6   1   40.60    4.80
   1  -6   1   33.20    6.70
   1   6   1   28.40    4.50
   1   6   1   37.50    4.60
   1   6   1   30.70    4.90
   2  -6   1  194.58   17.80
   2  -6   1  185.38   19.50
  -2  -6  -1  199.58   17.70
  -2  -6  -1  212.58   17.50
   2  -6   1  201.58   17.40
   2  -6   1  196.48   20.20
   2   6   1  189.68   17.90
   2   6   1  202.88   16.10
   2   6   1  222.68   17.30
  -3  -6  -1  214.78   18.20
   3  -6   1  184.28   20.60
  -3  -6  -1  194.88   17.80
   3  -6   1  224.98   21.00
   3  -6   1  207.78   18.50
   3   6   1  214.68   17.80
   3   6   1  193.68   18.50
   4  -6   1   63.69   10.30
   4  -6   1   51.89    7.40
  -4  -6  -1   50.29    6.60
   4   6   1   52.89    7.70
   4   6   1   35.20    5.90
   5  -6   1   16.20    6.00
   5  -6   1   20.40    4.90
  -5  -6  -1   23.10    4.50
   5   6   1   17.10    4.70
   5   6   1   17.70    4.10
  -6  -6  -1   94.29   10.20
   6  -6   1   73.59   10.60
   6  -6   1   66.19   12.60
  -6   6  -1   53.49   12.20
   6   6   1   66.09   10.40
   6   6   1   58.49    9.80
  -7  -6  -1   45.80    7.50
   7  -6   1   48.00   10.90
   7  -6   1   46.30    8.70
  -7   6  -1   30.80    9.90
   7   6   1   41.80    8.40
   7  -7  -1   81.69   11.90
   7  -7  -1   78.69   13.80
  -7  -7   1   60.29    9.40
   7   7  -1   59.39   10.70
  -7   7   1   49.60   12.70
  -6  -7   1   74.99   10.00
   6  -7  -1   92.29   14.40
   6  -7  -1   75.39   11.30
   6   7  -1   79.29   11.40
  -6   7   1   65.19   13.90
  -5  -7   1  173.38   16.40
   5  -7  -1  200.28   17.80
   5  -7  -1  156.58   21.10
   5   7  -1  169.18   17.20
  -5   7   1  151.48   22.40
   4  -7  -1   52.69    7.50
   4  -7  -1   20.60    6.70
  -4  -7   1   38.30    5.90
  -4   7   1   39.40    9.60
   4   7  -1   31.90    6.10
  -3  -7   1   32.00    5.30
  -3  -7   1   38.90    6.10
   3  -7  -1   30.50    5.60
   3  -7  -1   35.30    7.50
   3   7  -1   38.30    4.80
   3   7  -1   33.40    6.00
  -3   7   1   27.00    7.70
  -2  -7   1   36.10    5.90
   2  -7  -1   56.19    7.00
   2  -7  -1   48.60    8.30
  -2  -7   1   55.69    8.00
   2   7  -1   38.50    6.30
  -2   7   1   40.90    9.00
   2   7  -1   55.19    5.20
  -1  -7   1   93.09   11.60
   1  -7  -1   92.49   12.20
  -1  -7   1   75.79    8.20
   1  -7  -1   98.99    8.40
   1  -7  -1   86.69    8.70
   1   7  -1   92.59    8.20
  -1   7   1   86.49   12.20
   1   7  -1   88.99    8.70
  -1   7   1   72.09    8.70
   1   7  -1   70.79    8.80
   0  -7   1  137.99   14.80
   0  -7  -1  138.39   14.40
   0  -7   1  139.99   13.90
   0  -7   1  142.89   12.70
   0  -7  -1  156.18   12.70
   0   7   1  140.19   14.30
   0   7  -1  122.79   12.60
   0   7   1  139.59   13.00
   0   7  -1  148.59   12.90
   0   7   1  150.38   13.20
   1  -7   1    2.60    1.80
  -1  -7  -1   10.50    3.30
   1  -7   1    4.00    3.00
   1  -7   1    2.90    1.60
  -1  -7  -1    2.50    1.50
   1  -7   1    5.70    3.10
   1   7   1    5.00    2.20
   1   7   1    5.40    2.10
   1   7   1    5.30    1.80
  -2  -7  -1  378.16   30.40
   2  -7   1  343.97   30.20
   2  -7   1  389.66   33.30
   2  -7   1  362.96   30.80
  -2  -7  -1  340.27   30.70
   2  -7   1  363.76   33.60
   2   7   1  334.27   30.80
   2   7   1  406.26   30.30
   3  -7   1  287.67   28.20
  -3  -7  -1  285.87   24.40
   3  -7   1  299.47   25.10
   3  -7   1  285.77   27.40
   3   7   1  276.37   25.20
   3   7   1  280.97   24.10
   4  -7   1   27.60    7.20
   4  -7   1   11.20    3.70
  -4  -7  -1   29.50    4.80
   4   7   1   16.60    3.80
  -5  -7  -1  124.29   11.70
   5  -7   1  119.09   16.70
   5  -7   1  120.39   13.90
   5   7   1  102.79   13.50
  -5   7  -1   80.59   15.40
  -6  -7  -1    7.10    3.30
   6  -7   1   10.20    4.40
   6  -7   1   13.90    6.10
   6   7   1    7.40    4.10
  -6   7  -1    6.80    5.40
   7  -7   1   39.30   10.60
  -7  -7  -1   38.40    7.30
   7  -7   1   48.00    8.60
   7   7   1   37.20    8.40
  -7   7  -1   33.10   10.10
   6  -8  -1   19.80    5.70
   6  -8  -1   16.60    7.00
  -6  -8   1   17.40    4.90
  -6   8   1   15.80    7.50
   6   8  -1   16.10    5.40
   5  -8  -1   62.19   11.40
   5  -8  -1   55.79    8.80
  -5  -8   1   51.89    8.00
  -5   8   1   43.40   11.20
   5   8  -1   47.60    8.60
   4  -8  -1   17.00    4.70
   4  -8  -1   32.50    8.00
  -4  -8   1   17.70    4.20
  -4   8   1   14.00    6.40
   4   8  -1   21.90    5.30
   3  -8  -1   48.70    7.60
   3  -8  -1   56.19   10.10
  -3  -8   1   60.99    7.90
   3   8  -1   60.39    8.40
  -3   8   1   40.40    9.80
  -2  -8   1   10.50    3.00
   2  -8  -1   11.10    4.60
  -2  -8   1   10.00    3.90
   2  -8  -1   11.70    3.40
   2   8  -1   11.40    2.50
  -2   8   1   10.50    4.70
  -2   8   1    7.60    3.30
   2   8  -1   13.10    3.60
  -1  -8   1  211.38   20.10
   1  -8  -1  203.78   17.80
   1  -8  -1  217.88   18.50
  -1  -8   1  207.48   18.10
   1   8  -1  181.68   18.20
   1   8  -1  247.08   18.00
  -1   8   1  227.48   18.60
  -1   8   1  197.28   18.60
  -1   8   1  183.18   20.30
   1   8  -1  170.88   18.40
   0  -8   1  249.97   23.90
   0  -8   1  248.18   21.20
   0  -8  -1  261.77   23.60
   0  -8  -1  257.77   21.10
   0   8   1  246.98   21.50
   0   8  -1  251.07   21.40
   0   8   1  246.68   21.60
   0   8   1  227.38   22.70
   0   8  -1  264.37   21.70
   0   8  -1  212.38   22.80
  -1  -8  -1   56.79    8.60
   1  -8   1   60.89    7.40
   1  -8   1   59.99   10.20
   1  -8   1   68.89    9.80
  -1  -8  -1   46.00    6.50
   1  -8   1   52.19    6.60
   1   8   1   46.80    7.10
  -1   8  -1   57.89    7.30
  -1   8  -1   37.70    8.30
   1   8   1   62.89    6.40
  -1   8  -1   46.10    6.90
  -2  -8  -1   21.20    3.90
   2  -8   1   19.80    5.70
   2  -8   1   27.00    7.00
   2  -8   1   15.40    3.80
   2  -8   1   18.70    3.70
   2   8   1   14.50    4.10
   2   8   1   26.80    4.10
   3  -8   1   31.70    8.10
  -3  -8  -1   19.40    4.00
   3  -8   1   13.20    4.00
   3  -8   1   18.70    6.30
   3   8   1   26.70    5.50
   3   8   1   14.30    3.30
  -4  -8  -1   80.99    9.10
   4  -8   1   57.09   11.60
   4  -8   1   64.59    9.20
   4   8   1   65.89    9.60
  -4   8  -1   47.10   10.90
  -5  -8  -1   15.00    4.20
   5  -8   1    5.10    3.20
   5  -8   1    8.90    5.80
   5   8   1    6.30    3.90
  -5   8  -1    6.00    4.90
   6  -8   1   63.89    9.70
   6  -8   1   53.49   12.00
  -6  -8  -1   52.09    8.20
   6   8   1   35.30    7.90
  -6   8  -1   38.20   10.50
   6  -9  -1   -2.90    4.30
  -6  -9   1    2.00    2.90
   6  -9  -1    8.50    4.40
   6   9  -1   -1.90    3.40
  -6   9   1    1.10    4.50
   5  -9  -1  147.99   20.60
  -5  -9   1  148.39   15.00
   5  -9  -1  151.38   17.50
  -5   9   1  124.59   20.80
   5   9  -1  149.79   17.60
   4  -9  -1   17.90    5.20
  -4  -9   1   18.20    4.80
   4  -9  -1    8.60    5.50
  -4   9   1   26.50    8.30
   4   9  -1   18.60    5.10
   3  -9  -1    1.50    2.60
   3  -9  -1    1.90    3.70
  -3  -9   1    0.90    2.10
  -3   9   1   -0.80    3.10
   3   9  -1    2.10    2.50
  -2  -9   1   95.49    9.70
   2  -9  -1   99.39   11.30
   2   9  -1   85.49   11.20
  -2   9   1  102.09   15.10
  -2   9   1   77.09   10.90
  -1  -9   1   26.00    6.50
  -1  -9   1   30.90    5.00
   1  -9  -1   27.60    4.60
   1   9  -1   29.30    4.60
  -1   9   1   21.40    4.90
  -1   9   1   23.00    6.40
  -1   9   1   34.80    5.90
   1   9  -1   19.10    5.00
   0  -9   1   53.49   10.20
   0  -9  -1   57.39    7.10
   0  -9   1   57.19    7.30
   0   9   1   62.69    9.40
   0   9  -1   48.40    8.70
   0   9   1   63.09    7.90
   0   9  -1   46.80    7.30
   0   9   1   56.29    8.00
   0   9  -1   47.90    7.00
   1  -9   1   57.89   11.40
   1  -9   1   51.59    7.30
  -1  -9  -1   63.79    7.70
   1  -9   1   62.29    9.90
   1   9   1   61.89    7.80
   1   9   1   64.69    8.70
  -1   9  -1   65.79    8.20
  -1   9  -1   64.59    8.40
  -1   9  -1   67.19   11.20
  -2  -9  -1  126.39   11.90
   2  -9   1  120.19   16.20
   2  -9   1  135.79   12.50
   2  -9   1  106.69   17.00
   2   9   1  117.19   13.90
  -2   9  -1   95.29   12.00
  -2   9  -1   96.49   15.80
   2   9   1  142.89   11.90
  -3  -9  -1    9.60    3.20
   3  -9   1    6.80    3.30
   3  -9   1   11.20    5.40
  -3   9  -1   11.20    5.20
   3   9   1    2.80    3.10
  -4  -9  -1    0.90    2.50
   4  -9   1    8.60    3.60
   4  -9   1    6.80    5.20
   4   9   1    5.50    3.60
  -4   9  -1    9.30    5.50
   5  -9   1   14.10    6.80
  -5  -9  -1   11.60    4.10
   5  -9   1    7.60    4.10
  -5   9  -1    8.80    5.60
   5   9   1    7.80    4.10
   4 -10  -1    5.90    3.80
  -4 -10   1   13.00    4.20
  -4  10   1    5.90    4.10
   4  10  -1   -1.30    3.10
  -4  10   1    8.20    5.60
   3 -10  -1    6.50    3.60
  -3 -10   1   -0.20    2.50
   3  10  -1    3.50    3.40
  -3  10   1   -1.70    3.50
  -3  10   1    0.80    2.70
   2 -10  -1    0.20    2.30
  -2 -10   1   -3.30    1.60
  -2  10   1    3.40    2.80
  -2  10   1    3.50    3.70
  -2  10   1    1.10    2.80
   2  10  -1    1.60    3.10
  -1 -10   1   82.69   10.00
   1 -10  -1   84.49    8.80
  -1  10   1   75.59   12.40
  -1  10   1   82.19   10.50
  -1  10   1   95.19   10.00
   1  10  -1   67.69   10.20
   0 -10   1   61.59   10.90
   0 -10   1   42.10    6.50
   0 -10  -1   45.10    6.50
   0  10  -1   45.10    7.40
   0  10   1   41.50    6.80
   0  10   1   41.00    7.30
   1 -10   1   32.20    8.70
  -1 -10  -1   30.40    5.20
   1 -10   1   22.60    4.70
  -1  10  -1   38.50    6.20
   1  10   1   34.30    6.50
  -1  10  -1   23.20    5.10
  -1  10  -1   33.50    8.10
   1  10   1   35.50    5.60
  -2 -10  -1   28.30    5.00
   2 -10   1   25.80    6.90
   2 -10   1    8.80    3.70
   2  10   1   18.30    5.10
  -2  10  -1   17.20    4.80
  -2  10  -1   14.90    6.40
  -2  10  -1   12.50    3.80
   3 -10   1   -2.80    3.70
  -3 -10  -1    5.10    3.10
   3 -10   1    3.20    2.90
   3  10   1    2.60    3.20
  -3  10  -1    5.70    3.50
  -3  10  -1    5.00    4.40
   4 -10   1    7.70    3.90
   4 -10   1    7.00    5.60
  -4 -10  -1    6.90    3.30
  -4  10  -1    0.40    3.70
   4  10   1    3.30    3.70
   3 -11  -1   52.59    8.50
  -3 -11   1   45.90    7.60
   3  11  -1   49.90    9.00
  -3  11   1   45.60    8.00
  -3  11   1   43.70   10.70
  -3  11   1   56.19    9.40
  -2 -11   1   53.39    7.80
  -2  11   1   31.40    6.80
   2  11  -1   56.69    9.10
  -2  11   1   57.69    8.80
  -1 -11   1   47.50    7.30
   1 -11  -1   61.89    7.90
   1  11  -1   45.50    8.00
  -1  11   1   52.09    8.20
  -1  11   1   50.29    8.10
   0 -11  -1   72.89    8.90
   0 -11   1   71.69    8.90
   0  11  -1   48.20    8.50
   0  11   1   65.89    9.80
  -1 -11  -1   15.60    4.10
   1 -11   1   17.30    4.20
   1  11   1   14.50    5.10
  -1  11  -1   11.00    4.30
  -2 -11  -1   16.60    4.30
  -2  11  -1    6.80    3.60
   2  11   1    3.90    4.10
  -2  11  -1   11.80    5.50
  -2  11  -1   17.20    4.40
   3 -11   1  186.38   17.80
  -3 -11  -1  195.88   17.60
  -3  11  -1  192.98   18.70
  -3  11  -1  141.79   21.90
   3  11   1  151.88   19.40
   9   0  -2   -0.60    3.10
   9   0  -2    4.80    3.70
   8   0  -2    1.90    3.10
  -8   0   2    1.20    3.00
   8   0  -2   -0.10    2.60
   7   0  -2    4.70    3.00
  -7   0   2    3.70    3.20
   7   0  -2    3.40    2.70
   7   0  -2    6.00    3.30
   6   0  -2  594.84   48.60
   6   0  -2  576.04   48.30
   6   0  -2  579.24   48.10
  -6   0   2  576.04   50.09
   5   0  -2  346.67   29.30
   5   0  -2  343.27   29.00
   5   0  -2  339.97   29.00
  -5   0   2  341.47   30.70
  -4   0   2  103.59   11.10
   4   0  -2   98.09   10.00
   4   0  -2  104.89    9.90
   4   0  -2  112.49   10.00
  -3   0   2   28.90    4.80
   3   0  -2   36.20    4.60
   3   0  -2   29.70    4.00
   3   0  -2   30.20    4.00
  -2   0   2   86.79    7.90
  -2   0   2   85.69    8.40
   2   0  -2   93.79    8.10
   2   0  -2   96.09    7.90
   2   0  -2   90.59    7.80
   1   0  -2  361.86   34.60
  -1   0   2  430.56   34.70
  -1   0   2  451.35   34.50
  -1   0   2  442.76   34.40
   1   0  -2  469.05   34.60
   1   0  -2  467.95   34.40
   0   0  -2  508.95   37.80
   0   0   2  484.45   37.80
   0   0   2  488.35   37.90
   0   0  -2  463.05   37.60
   0   0   2  459.15   37.60
  -1   0  -2   66.39    6.00
   1   0   2   66.99    5.70
  -1   0  -2   73.79    5.80
   1   0   2   58.39    5.80
   1   0   2   61.49    6.00
  -1   0  -2   73.59    5.90
   2   0   2 3163.88  246.68
   2   0   2 3352.96  247.08
   2   0   2 2937.41  247.08
   2   0   2 3150.78  246.88
   3   0   2    0.10    1.00
   3   0   2    2.60    1.50
   3   0   2    1.10    1.20
   4   0   2   19.40    3.60
   4   0   2   14.60    3.60
   4   0   2   21.60    4.10
   5   0   2   17.00    3.80
   5   0   2   20.70    4.60
   6   0   2  878.71   72.19
   6   0   2  896.31   72.99
   7   0   2    4.90    3.30
  -7   0  -2    8.10    4.10
   7   0   2   13.00    4.20
   7   0   2   12.20    4.10
   8   0   2   11.70    4.40
   8   0   2   14.90    4.90
   9   0   2    0.20    3.20
   9   0   2   -2.10    2.40
   9  -1  -2   26.10    6.70
   9   1  -2   26.10    6.80
   9   1  -2   19.40    6.30
   8  -1  -2   37.60    7.10
   8  -1  -2   25.80    6.30
  -8   1   2   33.90    8.40
   8   1  -2   23.60    5.90
   8   1  -2   24.90    6.30
   7  -1  -2   14.00    4.30
   7  -1  -2    9.30    3.80
  -7  -1   2   21.50    5.30
   7  -1  -2   20.20    5.40
   7   1  -2   10.90    3.70
  -7   1   2   13.20    5.40
   7   1  -2   17.80    5.00
   6  -1  -2  100.69   13.10
   6  -1  -2  120.59   12.10
  -6  -1   2  114.99   12.50
   6  -1  -2  117.69   12.10
  -6   1   2  118.09   16.00
   6   1  -2  120.39   11.20
   6   1  -2  117.29   12.20
   6   1  -2  112.69   11.70
   5  -1  -2  410.56   35.00
  -5  -1   2  423.06   35.30
   5  -1  -2  431.66   34.80
   5  -1  -2  394.06   34.70
   5   1  -2  389.26   34.80
   5   1  -2  425.06   34.00
  -5   1   2  418.16   37.20
   4  -1  -2  125.09   12.00
   4  -1  -2  125.09   11.70
   4  -1  -2  122.89   11.60
  -4  -1   2  128.09   12.00
   4   1  -2  129.89   11.00
  -4   1   2  123.09   13.40
   4   1  -2  116.09   11.60
   3  -1  -2   42.80    5.70
  -3  -1   2   41.60    4.90
  -3  -1   2   48.40    4.40
   3  -1  -2   50.59    5.60
   3  -1  -2   44.50    5.50
  -3   1   2   49.60    7.20
   3   1  -2   50.99    4.40
   3   1  -2   40.00    5.40
   2  -1  -2 2269.17  171.08
   2  -1  -2 2190.88  171.08
  -2  -1   2 2054.69  170.78
  -2  -1   2 2123.19  170.98
  -2  -1   2 2277.87  170.58
   2  -1  -2 2192.98  171.38
  -2   1   2 2078.39  172.18
   2   1  -2 2268.97  171.28
   1  -1  -2   73.39    6.20
  -1  -1   2   73.19    6.20
  -1  -1   2   66.99    5.80
  -1  -1   2   66.19    6.00
  -1  -1   2   81.39    6.10
   1   1  -2   77.09    6.20
   1   1  -2   73.19    6.10
  -1   1   2   69.89    6.80
  -1   1   2   70.19    6.10
  -1   1   2   68.99    6.70
   0  -1   2 1604.54  119.39
   0  -1  -2 1314.27  119.19
   0  -1   2 1368.06  119.09
   0  -1  -2 1487.75  118.89
   0  -1   2 1585.84  119.39
   0  -1   2 1307.17  119.39
   0  -1   2 1706.03  119.59
   0  -1   2 1476.05  118.99
   0   1  -2 1536.75  118.89
   0   1  -2 1644.14  118.89
   0   1   2 1526.45  119.09
   0   1   2 1457.05  119.19
   0   1  -2 1666.13  119.49
   0   1   2 1509.25  119.29
   0   1  -2 1664.63  119.19
   0   1  -2 1527.65  119.09
   1  -1   2 2527.75  227.78
   1  -1   2 2710.03  227.98
   1  -1   2 2919.41  227.48
   1  -1   2 3084.79  228.08
   1  -1   2 2923.81  227.68
   1   1   2 2708.53  228.18
  -1   1  -2 3204.98  227.48
   1   1   2 3239.28  228.28
   1   1   2 2937.01  227.58
   1   1   2 2850.31  227.38
   2  -1   2  180.78   17.80
  -2  -1  -2  209.38   17.10
   2  -1   2  220.68   18.20
   2  -1   2  219.28   17.30
  -2  -1  -2  219.78   17.70
   2  -1   2  217.48   18.20
   2   1   2  201.48   17.70
   2   1   2  220.48   17.60
   3  -1   2  326.07   26.10
   3  -1   2  303.57   25.00
   3  -1   2  316.17   26.00
   3   1   2  298.57   25.30
   3   1   2  305.07   25.20
   3   1   2  280.97   25.50
   4  -1   2   37.50    5.80
   4  -1   2   32.30    4.60
   4  -1   2   32.80    4.70
   4   1   2   27.70    4.50
   4   1   2   30.10    4.80
   4   1   2   24.90    4.90
   5  -1   2  174.08   15.30
   5  -1   2  170.08   15.10
   5  -1   2  172.48   16.20
   5   1   2  175.38   15.50
   5   1   2  154.08   15.20
   5   1   2  136.59   15.40
  -6  -1  -2  222.68   23.30
   6  -1   2  261.97   23.10
   6  -1   2  239.88   23.70
   6  -1   2  261.27   22.70
   6   1   2  282.97   23.40
   6   1   2  266.97   23.10
   7  -1   2   28.20    6.80
   7  -1   2   25.80    5.90
   7  -1   2   45.40    6.90
  -7  -1  -2   29.40    7.20
  -7   1  -2   27.70    7.20
   7   1   2   29.10    6.30
   7   1   2   34.80    6.60
   8  -1   2   53.99    9.60
   8  -1   2   68.89   10.00
   8  -1   2   82.09   11.90
   8   1   2   68.19   10.00
  -8   1  -2   44.00    9.90
   8   1   2   58.29    9.50
   9  -1   2   -3.10    2.70
   9  -1   2    0.80    3.50
   9   1   2    0.80    3.60
   9   1   2    0.60    3.10
   9  -2  -2    3.00    3.90
  -9   2   2    3.50    4.90
   9   2  -2    8.80    4.70
   9   2  -2    5.90    4.10
   8  -2  -2  216.08   19.70
   8  -2  -2  197.18   19.80
  -8   2   2  168.08   21.20
   8   2  -2  173.98   19.00
   8   2  -2  195.08   18.80
   7  -2  -2   52.29    9.10
   7  -2  -2   57.79    8.70
  -7   2   2   47.10   10.60
   7   2  -2   58.49    9.20
   6  -2  -2  114.59   12.80
  -6  -2   2  104.49   10.50
   6  -2  -2  107.19   13.20
  -6   2   2  100.49   15.20
   6   2  -2   89.59   12.00
   5  -2  -2  223.38   21.30
   5  -2  -2  256.37   20.90
  -5  -2   2  216.68   19.90
  -5   2   2  231.48   23.50
   5   2  -2  224.08   20.80
   5   2  -2  242.18   19.20
  -4  -2   2   24.30    3.60
   4  -2  -2   18.50    4.30
   4  -2  -2   25.50    4.30
   4   2  -2   29.90    2.80
   4   2  -2   25.70    4.60
  -4   2   2   26.20    6.20
   3  -2  -2 2637.14  205.78
   3  -2  -2 2610.24  205.08
  -3  -2   2 2655.23  204.28
   3   2  -2 2619.54  205.18
  -3   2   2 2514.55  207.18
   2  -2  -2 1533.45  113.79
  -2  -2   2 1414.26  113.49
   2  -2  -2 1517.85  114.39
   2   2  -2 1489.65  113.79
  -2   2   2 1434.96  115.39
   2   2  -2 1300.47  113.19
  -1  -2   2  593.04   52.99
  -1  -2   2  572.64   52.99
  -1  -2   2  732.03   53.39
   1  -2  -2  617.54   53.09
   1  -2  -2  662.43   53.69
  -1  -2   2  644.64   52.89
  -1   2   2  691.73   52.79
  -1   2   2  580.84   53.99
   1   2  -2  777.92   52.59
   1   2  -2  779.72   52.99
   1   2  -2  706.73   53.19
   1   2  -2  671.93   52.79
   0  -2  -2  661.63   50.29
   0  -2   2  644.24   50.59
   0  -2  -2  672.93   50.69
   0  -2   2  630.04   51.09
   0  -2   2  652.93   51.29
   0  -2   2  639.34   50.39
   0   2   2  639.54   50.29
   0   2  -2  667.33   51.29
   0   2   2  577.64   50.69
   0   2   2  653.43   50.89
   0   2   2  573.34   50.79
   0   2  -2  678.13   50.39
   0   2  -2  653.33   50.49
   1  -2   2 1946.11  157.28
  -1  -2  -2 1771.42  156.98
   1  -2   2 2055.99  158.18
   1  -2   2 1947.21  158.18
   1  -2   2 2005.00  157.18
   1   2   2 1968.40  156.78
  -1   2  -2 2006.10  156.98
   1   2   2 2210.38  157.38
   1   2   2 2257.77  157.38
   1   2   2 1915.21  157.38
   2  -2   2  209.88   18.20
   2  -2   2  209.68   17.30
   2  -2   2  199.18   18.20
   2   2   2  219.38   17.40
   2   2   2  193.88   17.30
   3  -2   2  393.96   33.50
   3  -2   2  409.26   32.10
  -3  -2  -2  420.06   31.60
   3  -2   2  384.56   33.50
   3  -2   2  411.96   32.50
   3   2   2  362.26   32.50
   3   2   2  369.66   32.40
   4  -2   2   50.39    5.90
   4  -2   2   43.70    6.90
   4  -2   2   39.30    5.70
   4   2   2   36.60    5.70
   4   2   2   38.10    6.00
   4   2   2   43.30    5.60
   5  -2   2   15.80    3.60
   5  -2   2   18.80    4.10
   5  -2   2   15.20    4.50
   5   2   2   10.10    3.00
   5   2   2   16.20    3.90
   5   2   2   10.40    3.60
  -6  -2  -2    8.30    3.10
   6  -2   2   10.90    3.40
   6  -2   2    8.60    3.30
   6  -2   2    4.80    3.50
   6   2   2   13.20    3.70
   6   2   2   11.80    3.70
   7  -2   2   56.19   10.30
   7  -2   2   67.29    9.10
   7  -2   2   60.49    9.30
   7   2   2   57.89    9.10
  -7   2  -2   56.59   11.20
   8  -2   2   37.90    7.60
   8  -2   2   27.90    7.90
   8  -2   2   38.90    7.30
  -8   2  -2   30.60    8.50
   8   2   2   31.90    6.90
   9  -3  -2   42.50    9.10
   9   3  -2   39.10    8.00
   9   3  -2   47.90    9.30
  -9   3   2   49.10   12.00
   8  -3  -2    3.70    3.40
   8  -3  -2    7.60    4.90
   8   3  -2    7.10    4.00
  -8   3   2    8.20    5.20
   8   3  -2   13.20    5.00
   7  -3  -2   34.80    6.90
   7  -3  -2   19.30    6.00
  -7   3   2   24.70    8.10
   7   3  -2   37.70    7.00
   6  -3  -2   10.60    4.40
   6  -3  -2    7.20    3.10
  -6   3   2   10.50    5.40
   6   3  -2   12.80    4.10
  -5  -3   2   80.89    7.40
   5  -3  -2   92.79   10.40
   5  -3  -2   90.59   11.50
   5   3  -2   79.79   10.30
  -5   3   2   78.49   13.10
  -4  -3   2  103.89    8.30
   4  -3  -2   87.39   11.50
   4  -3  -2   93.39    9.80
   4   3  -2   91.09    9.80
  -4   3   2   87.19   13.40
  -3  -3   2  771.82   61.69
   3  -3  -2  814.12   63.19
   3  -3  -2  803.42   62.19
   3   3  -2  705.93   61.29
   3   3  -2  802.22   62.19
  -3   3   2  768.62   64.59
   2  -3  -2  504.05   40.30
   2  -3  -2  523.95   41.30
  -2  -3   2  483.95   39.40
  -2  -3   2  476.85   40.00
   2   3  -2  529.95   40.40
   2   3  -2  524.25   39.60
   2   3  -2  448.16   39.30
  -2   3   2  501.55   42.30
   2   3  -2  524.45   39.20
  -1  -3   2  118.99   10.90
  -1  -3   2  139.79   11.60
  -1  -3   2  122.59   10.90
   1  -3  -2  137.69   11.90
   1  -3  -2  123.69   11.10
   1  -3  -2  133.29   10.70
   1   3  -2  124.99   10.40
   1   3  -2  125.69   10.90
   1   3  -2  139.29   10.90
  -1   3   2  122.69   12.30
   1   3  -2  138.99   11.10
   0  -3   2 1459.75  112.49
   0  -3  -2 1408.16  112.69
   0  -3   2 1426.76  113.59
   0  -3   2 1513.25  113.39
   0  -3  -2 1473.15  112.29
   0  -3   2 1407.96  112.59
   0   3  -2 1582.54  112.49
   0   3   2 1321.97  112.69
   0   3   2 1312.67  113.09
   1  -3   2  706.03   53.69
   1  -3   2  674.13   54.89
  -1  -3  -2  573.44   53.59
   1  -3   2  664.83   54.99
   1  -3   2  683.33   53.69
  -1  -3  -2  679.33   53.39
   1   3   2  742.53   53.69
   1   3   2  684.93   53.29
   1   3   2  684.73   53.39
   1   3   2  682.03   53.89
   2  -3   2  634.14   47.90
  -2  -3  -2  523.05   46.90
   2  -3   2  628.54   49.30
   2  -3   2  579.04   49.20
   2   3   2  597.14   48.00
   2   3   2  655.23   47.80
   3  -3   2  910.71   78.39
   3  -3   2  906.41   78.49
  -3  -3  -2 1085.19   75.79
   3  -3   2  989.30   77.19
   3   3   2  889.71   76.99
   3   3   2  954.80   77.29
   4  -3   2   62.69    9.30
  -4  -3  -2   65.69    5.10
   4  -3   2   58.99    8.90
  -4  -3  -2   44.90    5.00
  -4  -3  -2   50.69    4.70
   4  -3   2   48.60    6.90
   4   3   2   45.20    6.70
   4   3   2   33.80    6.20
   4   3   2   49.20    6.00
  -5  -3  -2  151.58   13.80
   5  -3   2  173.78   15.30
   5  -3   2  172.38   16.80
   5   3   2  137.39   14.90
   5   3   2  152.78   15.00
   5   3   2  164.18   14.30
   6  -3   2    4.50    3.50
   6  -3   2    2.00    2.60
   6   3   2    3.60    2.80
   6   3   2    2.70    2.40
   7  -3   2   60.99   10.70
   7  -3   2   54.79    9.10
  -7   3  -2   48.90   10.70
   7   3   2   60.59    9.30
   8  -3   2    0.60    3.20
   8  -3   2    6.10    5.20
  -8   3  -2    3.20    4.10
   8   3   2    0.10    2.80
   8  -4  -2  115.89   14.10
  -8  -4   2   90.19   11.70
   8  -4  -2   74.49   13.10
  -8   4   2   74.89   15.40
   8   4  -2   87.69   13.00
   7  -4  -2   -0.40    3.40
   7  -4  -2    6.90    3.70
  -7   4   2    8.80    5.20
   7   4  -2    8.70    3.90
   6  -4  -2   33.90    6.60
   6  -4  -2   53.79    9.30
  -6   4   2   37.20    9.60
   6   4  -2   38.30    7.10
  -5  -4   2   22.40    4.40
   5  -4  -2   22.20    4.80
   5  -4  -2   33.40    6.90
  -5   4   2   25.50    7.50
   5   4  -2   20.00    4.70
   4  -4  -2   39.20    7.20
  -4  -4   2   45.90    5.00
  -4  -4   2   38.30    5.50
   4  -4  -2   37.40    5.90
   4   4  -2   42.00    6.40
  -4   4   2   38.70    8.70
   4   4  -2   41.80    5.30
   3  -4  -2   93.39    9.30
  -3  -4   2   89.99    8.80
  -3  -4   2  105.79    9.10
   3  -4  -2  101.49   11.90
   3   4  -2   98.79    9.40
   3   4  -2   85.69    8.40
  -3   4   2   94.59   13.20
   2  -4  -2   36.50    5.10
  -2  -4   2   42.70    5.40
   2  -4  -2   42.20    6.50
  -2  -4   2   43.20    4.40
   2   4  -2   32.80    3.80
  -2   4   2   36.40    7.00
   2   4  -2   40.50    3.60
   2   4  -2   35.70    5.00
   2   4  -2   47.30    3.90
   1  -4  -2  112.19    9.60
   1  -4  -2  133.39   11.30
  -1  -4   2  114.69   10.00
  -1  -4   2  126.39   10.30
  -1  -4   2  113.89   10.80
   1  -4  -2  114.39   10.20
   1   4  -2  122.69   10.10
   1   4  -2  108.79    9.50
  -1   4   2   91.29   11.20
   0  -4   2  100.39   10.00
   0  -4  -2  101.79    8.60
   0  -4   2   92.29    8.80
   0  -4   2  108.19    9.80
   0  -4   2   96.09    8.70
   0   4   2   92.29    9.40
   0   4   2  102.09    9.10
   0   4  -2  108.59    8.70
   1  -4   2 1254.37   99.79
  -1  -4  -2 1245.58   99.49
   1  -4   2 1292.37   99.89
   1  -4   2 1198.18  101.39
   1  -4   2 1354.96  101.49
   1   4   2 1258.97   99.99
   1   4   2 1181.08   99.39
   1   4   2 1356.56   99.79
  -2  -4  -2  956.80   77.09
   2  -4   2  978.40   77.59
   2  -4   2  950.90   79.39
   2  -4   2  992.60   79.29
   2   4   2  897.61   77.59
   2   4   2 1066.79   77.39
  -3  -4  -2  117.19   10.40
   3  -4   2  107.09   12.50
   3  -4   2  120.19   12.60
   3  -4   2  125.19   11.10
   3   4   2  118.49   10.70
   3   4   2  101.19   10.90
   4  -4   2  138.59   17.10
   4  -4   2  185.88   14.40
   4  -4   2  159.48   16.00
   4   4   2  124.69   13.50
   4   4   2  144.09   14.00
   5  -4   2  304.57   22.20
   5  -4   2  252.97   23.60
   5   4   2  189.68   21.00
   5   4   2  221.48   21.40
   5   4   2  247.18   20.30
   6  -4   2   76.19   10.00
   6  -4   2   77.59   12.30
   6   4   2   62.29    9.60
   6   4   2   63.69    9.50
   7  -4   2   17.40    6.20
   7  -4   2   21.30    5.60
  -7   4  -2   10.40    5.50
   7   4   2    5.20    3.90
   8  -4   2    5.70    5.20
   8  -4   2    7.10    4.20
   8   4   2    1.00    2.90
  -8   4  -2    4.80    5.30
  -8  -5   2   30.90    6.20
   8  -5  -2   27.20    8.10
   8  -5  -2   27.60    7.10
   8   5  -2   15.40    6.00
  -8   5   2   20.00    8.50
   7  -5  -2   96.19   14.30
   7  -5  -2   55.99    9.90
  -7  -5   2   72.49    9.70
  -7   5   2   57.69   13.30
   7   5  -2   61.59   10.10
  -6  -5   2   74.39    9.60
   6  -5  -2   62.19   11.40
   6  -5  -2   82.39   10.90
  -6   5   2   55.89   12.70
   6   5  -2   92.29   11.40
   5  -5  -2   19.40    5.80
  -5  -5   2   24.40    4.50
  -5  -5   2   20.10    4.10
   5  -5  -2   29.00    5.70
   5   5  -2   21.30    5.00
  -5   5   2   14.30    6.30
  -4  -5   2  221.08   20.60
  -4  -5   2  278.07   20.90
   4  -5  -2  245.18   23.00
   4  -5  -2  265.57   21.70
   4   5  -2  233.68   21.30
  -4   5   2  257.77   25.20
   4   5  -2  203.28   20.00
  -3  -5   2  114.09   10.30
   3  -5  -2   92.89   10.10
  -3  -5   2  108.89    9.90
   3  -5  -2  115.69   13.40
   3   5  -2  103.99    8.60
   3   5  -2   99.79    9.20
   3   5  -2  103.39   10.40
  -3   5   2  101.19   14.40
   2  -5  -2  104.49    9.80
  -2  -5   2   87.99    9.20
  -2  -5   2   98.79   10.10
   2  -5  -2   97.49   11.90
  -2   5   2   83.69   12.60
   2   5  -2  101.69    9.80
   2   5  -2  102.19    8.70
   2   5  -2  109.99    8.50
   1  -5  -2  347.97   27.10
  -1  -5   2  317.57   27.40
  -1  -5   2  368.46   28.90
  -1  -5   2  335.37   27.80
   1  -5  -2  338.47   27.70
  -1   5   2  296.67   27.90
  -1   5   2  331.67   29.60
   1   5  -2  357.16   27.60
   1   5  -2  331.07   27.00
   0  -5   2  242.68   21.00
   0  -5  -2  268.27   20.80
   0  -5   2  258.47   22.10
   0  -5   2  246.78   20.90
   0  -5   2  251.97   22.60
   0   5  -2  252.67   20.90
   0   5   2  245.48   22.00
   0   5   2  258.97   21.40
   1  -5   2  457.15   35.30
   1  -5   2  404.66   35.10
  -1  -5  -2  441.26   35.60
   1  -5   2  435.66   37.40
  -1  -5  -2  435.36   34.90
   1  -5   2  474.15   37.20
   1   5   2  456.65   35.20
   1   5   2  393.36   34.90
   1   5   2  438.76   35.50
   2  -5   2   43.50    7.70
  -2  -5  -2   36.40    4.80
   2  -5   2   40.70    5.10
   2  -5   2   60.69    8.50
   2  -5   2   47.50    5.70
   2   5   2   35.00    5.40
   2   5   2   45.90    3.70
   2   5   2   39.80    4.70
   3  -5   2 1094.29   87.49
   3  -5   2 1021.70   87.59
   3  -5   2 1103.09   85.39
  -3  -5  -2 1099.59   84.79
   3   5   2 1075.29   84.89
   3   5   2  995.40   85.39
   4  -5   2  127.39   16.40
   4  -5   2  145.89   16.90
   4  -5   2  151.08   12.90
  -4  -5  -2  136.59   11.80
   4   5   2  108.39   11.80
   4   5   2  105.29   12.20
   5  -5   2   29.10    5.70
   5  -5   2   32.60    7.50
  -5  -5  -2   27.10    4.70
   5   5   2   28.00    5.80
   5   5   2   23.00    4.90
   6  -5   2  170.18   14.80
   6  -5   2  146.49   18.40
  -6  -5  -2  133.79   12.90
   6   5   2  111.89   13.30
   6   5   2  106.89   14.60
   7  -5   2   23.30    7.50
   7  -5   2   22.50    5.90
  -7  -5  -2   22.20    4.90
   7   5   2   18.60    5.30
  -7   5  -2   18.40    7.20
   7   5   2   14.50    5.30
  -8  -5  -2   33.10    6.50
   8  -5   2   26.40    9.00
   8  -5   2   33.60    7.60
   8   5   2   27.40    7.10
  -8   5  -2   28.20    9.00
   8  -6  -2  113.59   17.10
   8  -6  -2  124.39   15.90
  -8  -6   2  101.19   13.50
  -8   6   2  102.79   18.80
   8   6  -2  105.39   15.10
   7  -6  -2  138.69   16.20
   7  -6  -2  127.09   17.60
  -7  -6   2  116.49   13.90
   7   6  -2   92.99   14.10
  -7   6   2  103.49   18.60
   6  -6  -2    4.30    3.30
  -6  -6   2   -2.80    1.60
   6  -6  -2    5.40    4.60
   6   6  -2    0.60    2.50
  -6   6   2    2.00    3.40
   5  -6  -2   31.10    7.90
   5  -6  -2   55.99    8.20
  -5  -6   2   48.30    6.80
   5   6  -2   35.10    6.80
  -5   6   2   34.70    9.60
   4  -6  -2   60.09    9.70
   4  -6  -2   50.49    7.80
  -4  -6   2   44.90    6.90
  -4  -6   2   69.59    7.10
  -4   6   2   61.39   11.90
   4   6  -2   59.79    8.20
   4   6  -2   50.79    5.80
   3  -6  -2  789.12   62.19
  -3  -6   2  710.43   60.09
   3  -6  -2  803.62   60.29
  -3  -6   2  745.73   59.59
   3   6  -2  726.93   60.09
   3   6  -2  720.93   58.69
  -3   6   2  690.53   63.29
   2  -6  -2  284.77   25.70
   2  -6  -2  291.67   27.30
  -2  -6   2  269.67   25.30
  -2  -6   2  288.37   26.40
  -2   6   2  273.97   28.30
   2   6  -2  318.97   25.90
   2   6  -2  356.96   24.80
  -1  -6   2  106.39    9.70
  -1  -6   2   97.99    9.20
   1  -6  -2   91.99    8.70
   1  -6  -2  102.79    9.50
  -1  -6   2   97.69   10.60
   1   6  -2   97.19    8.70
  -1   6   2  111.69   11.60
   1   6  -2   94.89    9.20
  -1   6   2   87.59    9.60
   0  -6   2   42.70    7.30
   0  -6  -2   49.40    4.70
   0  -6   2   50.79    7.00
   0  -6   2   46.00    5.30
   0  -6   2   37.40    5.20
   0   6   2   39.00    6.30
   0   6   2   41.30    5.70
   0   6   2   41.60    5.70
   0   6  -2   34.60    5.00
   0   6  -2   51.69    5.60
  -1  -6  -2   23.50    3.30
   1  -6   2   14.80    4.70
   1  -6   2   23.30    3.70
   1  -6   2   29.00    3.90
   1  -6   2   23.60    5.10
   1   6   2   20.70    3.90
   1   6   2   18.50    3.20
   1   6   2   21.40    3.50
   2  -6   2  303.47   28.60
   2  -6   2  288.17   25.70
   2  -6   2  306.57   26.10
   2  -6   2  285.57   28.00
  -2  -6  -2  286.07   25.60
   2   6   2  335.97   25.80
   2   6   2  290.67   26.30
   2   6   2  333.27   24.50
   3  -6   2  164.38   14.90
   3  -6   2  147.69   18.50
   3  -6   2  163.68   17.60
  -3  -6  -2  169.18   14.40
   3   6   2  160.28   14.40
   3   6   2  147.49   15.00
   4  -6   2  146.79   17.00
  -4  -6  -2  101.99   10.40
   4  -6   2  115.89   16.10
   4  -6   2  120.09   11.50
   4   6   2   98.69   10.60
   4   6   2   98.19   12.30
   5  -6   2   88.79   14.30
  -5  -6  -2  106.39   10.00
   5  -6   2  103.49   12.20
   5   6   2   89.89   11.20
   5   6   2   71.49   10.90
  -6  -6  -2    9.40    3.30
   6  -6   2   12.50    5.90
   6  -6   2   11.50    4.30
   6   6   2    7.00    3.30
   6   6   2    0.50    3.00
   7  -6   2   96.49   16.30
  -7  -6  -2  102.79   12.50
   7  -6   2  109.09   14.20
   7   6   2  103.29   14.00
  -7   6  -2   94.49   16.80
   7  -7  -2    0.90    4.80
  -7  -7   2    7.40    3.80
   7  -7  -2    7.60    4.40
   7   7  -2    5.00    4.40
  -7   7   2    2.00    4.90
   6  -7  -2   43.10   10.00
  -6  -7   2   49.80    7.90
   6  -7  -2   57.79    9.20
   6   7  -2   43.80    8.50
  -6   7   2   46.50   11.80
  -5  -7   2   70.09    8.90
   5  -7  -2   53.79   10.80
   5  -7  -2   64.39    9.50
   5   7  -2   66.99    9.70
  -5   7   2   47.70   11.50
   4  -7  -2   34.20    6.40
  -4  -7   2   42.80    6.50
   4  -7  -2   35.20    8.10
  -4   7   2   45.70   10.20
   4   7  -2   43.70    7.10
   3  -7  -2   16.00    3.90
  -3  -7   2   18.00    4.40
  -3  -7   2   15.30    3.60
   3   7  -2   14.30    3.90
  -3   7   2   14.00    5.80
  -2  -7   2  231.78   21.50
  -2  -7   2  231.78   20.20
   2  -7  -2  222.18   20.50
   2  -7  -2  248.38   22.60
   2   7  -2  256.97   19.40
   2   7  -2  226.48   20.50
  -2   7   2  188.08   22.60
  -1  -7   2   51.59    8.50
  -1  -7   2   50.49    6.60
   1  -7  -2   48.90    6.00
   1  -7  -2   58.79    7.00
  -1   7   2   50.49    7.20
   1   7  -2   56.09    5.60
   1   7  -2   64.19    7.20
  -1   7   2   53.29    9.20
   0  -7   2   57.49    6.60
   0  -7   2   52.59    8.80
   0  -7   2   53.99    7.80
   0  -7  -2   52.89    5.60
   0   7   2   58.19    7.10
   0   7  -2   56.59    6.70
   0   7   2   52.09    7.00
   0   7  -2   46.20    6.20
   0   7   2   55.09    7.90
   1  -7   2  120.39   16.10
   1  -7   2  113.19   15.10
   1  -7   2  132.19   12.40
   1  -7   2  127.09   12.10
  -1  -7  -2  144.39   12.10
   1   7   2  150.58   12.50
   1   7   2  123.39   12.10
  -1   7  -2  144.49   12.30
   1   7   2  127.19   12.70
   2  -7   2   92.79   13.30
   2  -7   2   95.29    9.70
   2  -7   2   93.29    9.30
   2  -7   2   82.39   13.20
  -2  -7  -2   90.49    9.20
   2   7   2   78.89   10.50
   2   7   2  116.49    9.60
   3  -7   2   49.40   10.00
   3  -7   2   54.29    9.80
  -3  -7  -2   49.40    6.70
   3  -7   2   50.49    7.20
   3   7   2   55.09    6.70
   3   7   2   43.20    7.20
  -4  -7  -2  101.59    9.40
   4  -7   2   86.29   10.80
   4  -7   2  109.89   15.00
   4   7   2   70.89   10.50
   4   7   2   73.69    9.70
   5  -7   2   10.90    4.30
   5  -7   2    4.20    4.40
  -5  -7  -2   19.70    4.30
   5   7   2    9.50    3.40
   5   7   2   12.70    4.30
   6  -7   2   15.50    6.80
   6  -7   2   17.70    5.40
  -6  -7  -2   34.00    5.90
  -6   7  -2   12.00    6.00
   6   7   2   18.80    5.50
  -7  -7  -2   17.60    5.00
   7  -7   2    8.50    4.50
   7  -7   2   13.00    6.80
   7   7   2   14.30    5.20
  -7   7  -2   14.00    7.10
   6  -8  -2   61.09   11.80
   6  -8  -2   43.80    8.40
  -6  -8   2   30.90    6.50
  -6   8   2   50.09   11.90
   6   8  -2   27.30    7.10
   5  -8  -2   52.99    8.70
   5  -8  -2   61.89   11.50
  -5  -8   2   57.79    8.20
   5   8  -2   52.89    8.90
  -5   8   2   32.90   10.00
  -4  -8   2    5.80    2.80
   4  -8  -2    2.00    2.80
   4  -8  -2    5.90    4.50
   4   8  -2    8.80    3.70
  -4   8   2    5.70    4.90
  -3  -8   2   51.89    7.10
   3  -8  -2   35.40    6.60
   3  -8  -2   58.39    9.90
   3   8  -2   46.00    7.40
  -3   8   2   49.50   10.70
  -2  -8   2   96.59   12.80
  -2  -8   2   92.99    9.70
   2  -8  -2  101.49   11.20
  -2   8   2  102.29   14.80
   2   8  -2   87.49   11.10
  -2   8   2   93.69   11.70
  -1  -8   2   13.00    3.20
   1  -8  -2    8.90    2.40
  -1  -8   2   10.40    4.10
  -1   8   2   10.60    3.20
   1   8  -2   13.60    2.70
   1   8  -2   10.40    3.10
  -1   8   2   18.60    5.40
  -1   8   2   11.40    3.40
   1   8  -2    8.10    3.10
   0  -8   2   10.40    3.80
   0  -8  -2    8.20    2.30
   0  -8   2   12.70    4.70
   0  -8   2    5.90    2.50
   0   8   2    9.10    3.00
   0   8   2   10.40    3.00
   0   8  -2    8.60    2.80
   0   8   2    6.20    3.20
   0   8  -2   10.30    2.60
   1  -8   2   61.69   11.10
  -1  -8  -2   81.69    7.90
   1  -8   2   83.19    9.10
   1  -8   2   74.79    7.80
   1  -8   2   73.89   10.90
   1   8   2   78.59    8.10
   1   8   2   77.59    9.50
  -1   8  -2   77.79    8.80
  -1   8  -2   59.49    8.50
   2  -8   2  171.68   18.90
  -2  -8  -2  145.99   13.00
   2  -8   2  143.89   18.90
   2  -8   2  153.18   13.60
   2  -8   2  121.19   12.70
   2   8   2  139.39   12.90
   2   8   2  125.69   13.60
   3  -8   2    3.30    2.50
  -3  -8  -2    2.30    2.00
   3  -8   2    5.70    4.70
   3  -8   2    3.20    3.40
   3   8   2    4.90    2.90
   3   8   2    4.00    2.20
  -4  -8  -2   11.90    3.40
   4  -8   2   17.60    6.50
   4  -8   2    9.10    3.70
   4   8   2   10.50    3.20
   4   8   2   13.60    4.30
   5  -8   2   -0.70    2.20
   5  -8   2    2.00    4.50
  -5  -8  -2    3.10    2.90
   5   8   2   -2.50    2.00
  -5   8  -2    2.60    3.90
   6  -8   2  207.18   24.20
  -6  -8  -2  179.58   16.80
   6  -8   2  208.78   18.50
  -6   8  -2  130.79   21.80
   6   8   2  120.69   18.10
  -6  -9   2   20.30    5.30
   6  -9  -2   15.10    5.50
   6   9  -2    3.70    4.00
  -6   9   2   13.70    7.00
   5  -9  -2   25.20    6.30
  -5  -9   2   24.20    5.70
  -5   9   2   24.60    8.60
   5   9  -2   24.30    6.40
  -4  -9   2    1.50    2.50
   4  -9  -2    0.90    2.70
   4   9  -2    2.20    3.00
  -4   9   2   -1.10    3.20
  -3  -9   2    6.20    2.80
   3  -9  -2    4.70    3.00
   3   9  -2    4.70    3.20
  -3   9   2    3.70    3.00
  -3   9   2    0.50    3.60
   2  -9  -2   47.00    7.40
  -2  -9   2   65.09    7.90
  -2  -9   2   53.09    9.20
  -2   9   2   52.19    8.20
  -2   9   2   47.20   10.20
   2   9  -2   49.40    7.70
   1  -9  -2   61.49    7.20
  -1  -9   2   50.09    7.40
  -1  -9   2   49.20    9.50
   1   9  -2   70.19    8.60
  -1   9   2   68.69   10.80
  -1   9   2   56.19    8.10
  -1   9   2   53.29    8.20
   0  -9  -2   64.59    7.20
   0  -9   2   52.19   10.00
   0  -9   2   49.99    7.00
   0   9  -2   62.89    8.10
   0   9   2   60.49    8.20
   0   9  -2   37.60    8.00
   0   9   2   62.59    9.80
   0   9  -2   49.70    6.90
   0   9   2   57.79    7.70
   1  -9   2    3.60    3.00
  -1  -9  -2    3.80    1.90
   1  -9   2    2.30    3.40
   1  -9   2    2.00    2.20
   1   9   2    0.20    1.80
   1   9   2    1.60    2.40
  -1   9  -2    2.30    2.00
  -1   9  -2    3.80    2.40
  -2  -9  -2   38.40    5.40
   2  -9   2   25.70    7.00
   2  -9   2   23.90    4.90
   2  -9   2   20.40    7.30
   2  -9   2   19.10    4.20
   2   9   2   31.00    5.00
  -2   9  -2   19.20    4.50
   2   9   2   20.60    5.10
   3  -9   2    5.00    4.60
  -3  -9  -2    9.30    3.30
   3  -9   2    7.50    3.40
   3  -9   2    8.60    5.10
   3   9   2    7.10    3.10
   3   9   2    5.40    3.40
   4  -9   2  118.39   12.50
   4  -9   2   79.49   13.80
  -4  -9  -2   85.39   10.30
   4   9   2   74.09   11.20
  -4   9  -2   46.50   11.70
   5  -9   2   40.00    7.60
   5  -9   2   38.10    9.90
  -5  -9  -2   46.30    7.40
   5   9   2   26.90    6.90
  -5   9  -2   30.50    9.50
   4 -10  -2  108.39   13.30
  -4 -10   2  109.99   12.70
  -4  10   2   89.29   13.50
   4  10  -2   96.69   13.40
  -4  10   2   75.79   15.40
   3 -10  -2   54.69    8.20
  -3 -10   2   58.89    8.20
   3  10  -2   34.30    7.30
  -3  10   2   41.10   10.40
  -3  10   2   42.10    8.20
  -2 -10   2   63.99    8.30
  -2  10   2   57.99    8.50
  -2  10   2   47.30    8.30
  -2  10   2   48.00   10.30
   2  10  -2   43.50    7.80
   1 -10  -2    9.80    3.30
  -1 -10   2   13.80    5.40
  -1 -10   2   12.90    3.90
  -1  10   2   19.40    4.60
  -1  10   2   18.40    4.60
   1  10  -2   11.10    3.70
  -1  10   2   11.60    7.10
   0 -10  -2   63.39    8.00
   0 -10   2   65.59    8.60
   0 -10   2   72.59   12.40
   0  10   2   62.59    8.70
   0  10  -2   70.59    9.20
   0  10   2   50.09    8.80
   1 -10   2   15.50    3.90
   1 -10   2   12.60    6.00
  -1 -10  -2   19.90    4.20
   1  10   2   15.00    4.70
  -1  10  -2   10.80    5.10
  -1  10  -2   16.50    4.30
   1  10   2   16.40    4.00
  -1  10  -2   19.50    4.50
   2 -10   2   79.69   14.40
   2 -10   2   66.69   12.00
   2 -10   2   86.59   10.30
  -2 -10  -2   91.79   10.20
  -2  10  -2   61.89    9.70
   2  10   2   64.79   10.20
  -2  10  -2   90.39   10.10
  -2  10  -2   64.39   12.50
   3 -10   2   -0.30    2.40
   3 -10   2    7.30    5.10
  -3 -10  -2    6.20    3.10
   3  10   2    7.40    3.90
  -3  10  -2    1.30    3.60
   4 -10   2    9.90    6.00
  -4 -10  -2   10.00    3.90
   4 -10   2    8.90    4.10
   4  10   2    5.70    4.40
  -4  10  -2    5.50    4.90
   3 -11  -2   15.10    4.90
  -3 -11   2   23.90    5.50
  -3  11   2   20.50    5.90
  -3  11   2   32.40    9.10
   3  11  -2   18.70    5.80
  -3  11   2   18.90    5.20
  -2 -11   2    2.50    2.90
   2  11  -2    9.20    4.20
  -2  11   2    8.00    3.90
  -2  11   2    7.60    3.90
  -1 -11   2  180.78   17.60
  -1  11   2  189.38   18.40
  -1  11   2  203.08   18.80
   1  11  -2  177.08   18.10
   0 -11   2  198.78   22.00
   0 -11   2  180.58   17.80
   0  11   2  172.88   18.70
   0  11   2  215.18   18.70
   1 -11   2   15.40    7.20
   1 -11   2   15.00    4.00
   1  11   2   26.30    6.30
  -2  11  -2   10.50    5.60
   2  11   2   13.00    5.00
   3 -11   2   30.50    6.20
   3 -11   2   25.50    8.00
  -3  11  -2   28.10    6.40
   3  11   2   17.00    5.70
  -3  11  -2   17.90    7.10
   9   0  -3   38.70    7.70
   9   0  -3   27.20    7.20
   8   0  -3   13.50    4.80
  -8   0   3   18.70    6.00
   8   0  -3   10.10    4.70
   7   0  -3    5.10    3.20
   7   0  -3    1.70    2.40
  -7   0   3    2.10    3.00
   7   0  -3    0.80    2.20
   6   0  -3    1.80    2.20
  -6   0   3    5.00    3.10
   6   0  -3    3.20    2.10
   6   0  -3    6.80    3.00
  -5   0   3   58.19    8.70
   5   0  -3   46.60    6.60
   5   0  -3   37.70    6.00
   5   0  -3   65.69    7.70
   4   0  -3  140.99   12.30
  -4   0   3  137.29   13.50
   4   0  -3  125.69   12.00
   4   0  -3  140.59   12.60
   2   0  -3    4.00    1.10
  -2   0   3    0.10    0.70
   2   0  -3    0.60    0.80
  -2   0   3    0.30    0.70
   1   0  -3 2298.27  167.18
  -1   0   3 2272.27  167.48
  -1   0   3 1922.51  166.98
  -1   0   3 2119.79  167.08
  -1   0   3 2076.89  166.88
   0   0   3 4594.34  382.36
   0   0  -3 5193.18  376.46
   0   0  -3 4704.33  376.16
   0   0   3 4671.23  377.26
   0   0   3 4847.51  376.36
  -1   0  -3  293.77   21.70
  -1   0  -3  299.47   21.50
   1   0   3  243.28   21.70
   1   0   3  247.48   21.80
   1   0   3  256.87   21.40
   2   0   3   42.20    5.10
   2   0   3   34.50    4.70
   2   0   3   37.80    3.90
   2   0   3   34.80    4.00
   3   0   3   31.80    4.00
   3   0   3   30.40    4.30
   3   0   3   20.10    4.10
   3   0   3   24.10    4.10
   4   0   3  121.49   11.40
   4   0   3  115.39   12.10
   4   0   3  126.49   12.00
   5   0   3  483.95   39.60
   5   0   3  464.25   40.20
   6   0   3  185.88   17.60
   6   0   3  193.58   18.60
   7   0   3   10.20    4.40
   7   0   3    9.90    3.60
   7   0   3    4.30    3.00
   8   0   3    7.70    3.80
   8   0   3    1.20    2.90
   9  -1  -3   -1.70    3.00
   9   1  -3    0.40    3.40
   9   1  -3    5.10    4.10
   8  -1  -3  137.69   16.60
   8  -1  -3  138.09   16.60
   8   1  -3  128.89   16.50
   8   1  -3  136.39   16.20
  -8   1   3  150.28   17.60
   7  -1  -3  176.78   16.90
   7  -1  -3  163.48   16.70
   7  -1  -3  164.78   16.90
  -7  -1   3  164.98   17.10
  -7   1   3  181.88   19.40
   7   1  -3  173.48   16.70
   7   1  -3  169.88   17.10
  -6  -1   3   19.90    4.90
   6  -1  -3   17.30    4.30
   6  -1  -3   23.00    5.00
   6  -1  -3   14.70    4.10
   6   1  -3   21.70    3.80
  -6   1   3   25.30    6.80
   6   1  -3   15.00    4.30
   6   1  -3   20.10    4.50
   5  -1  -3  312.87   26.50
   5  -1  -3  279.47   26.20
  -5  -1   3  300.77   26.60
   5  -1  -3  308.87   26.20
   5   1  -3  291.37   26.30
   5   1  -3  322.77   25.30
   5   1  -3  314.77   26.00
  -5   1   3  304.97   28.50
   4  -1  -3  191.98   15.30
   4  -1  -3  153.18   14.90
  -4  -1   3  163.08   15.10
   4  -1  -3  171.18   14.90
   4   1  -3  164.98   14.00
   4   1  -3  155.28   14.90
  -4   1   3  174.08   16.80
  -3  -1   3  596.54   48.10
   3  -1  -3  624.34   48.90
   3  -1  -3  632.74   49.10
   3  -1  -3  618.04   48.80
  -3  -1   3  582.14   48.80
  -3   1   3  574.74   50.19
   3   1  -3  632.04   49.00
  -2  -1   3 1400.26  110.89
   2  -1  -3 1416.86  111.29
  -2  -1   3 1469.65  111.39
   2   1  -3 1455.35  111.49
  -2   1   3 1332.87  112.29
  -1  -1   3  926.71   75.89
  -1  -1   3  993.00   75.49
  -1  -1   3 1105.69   76.09
   1  -1  -3  948.11   75.89
  -1  -1   3  979.20   75.89
   1   1  -3 1016.80   75.89
  -1   1   3  919.01   76.49
  -1   1   3  834.02   76.09
   0  -1   3 2808.62  219.78
   0  -1   3 2635.34  219.28
   0  -1   3 2615.04  219.68
   0  -1   3 2910.51  220.38
   0  -1   3 2519.85  219.78
   0   1   3 2770.62  219.48
   0   1  -3 3257.77  219.68
   0   1  -3 3028.10  221.08
   0   1   3 2770.82  219.38
   0   1   3 2794.22  220.08
   1  -1   3 1358.66  120.39
   1  -1   3 1563.44  120.59
   1  -1   3 1474.55  120.59
   1  -1   3 1548.25  119.69
   1   1   3 1504.65  119.99
   1   1   3 1559.74  119.79
  -1   1  -3 1672.03  119.79
   1   1   3 1474.15  120.09
   1   1   3 1607.34  120.19
   2  -1   3  235.98   19.90
   2  -1   3  224.58   19.80
   2  -1   3  222.18   18.90
  -2  -1  -3  272.47   18.80
   2  -1   3  205.58   19.60
   2   1   3  232.48   19.20
   2   1   3  219.98   19.40
   2   1   3  226.38   18.80
   3  -1   3  108.89   11.50
   3  -1   3  118.99   11.60
   3  -1   3  127.19   10.80
   3  -1   3  124.29   11.80
   3   1   3  134.69   11.20
   3   1   3  112.59   11.30
   3   1   3  121.19   11.00
   4  -1   3   60.29    8.00
   4  -1   3   63.89    7.10
   4   1   3   41.90    7.00
   4   1   3   53.09    6.90
   4   1   3   54.39    7.20
   5  -1   3  369.66   31.80
   5  -1   3  389.56   33.00
   5  -1   3  397.56   31.70
   5   1   3  339.67   32.40
   5   1   3  365.26   32.00
   5   1   3  388.36   31.90
   6  -1   3  201.78   18.20
   6  -1   3  206.78   18.60
   6  -1   3  164.28   19.10
   6   1   3  218.28   19.10
   6   1   3  191.58   18.40
   7  -1   3   58.69    9.00
   7  -1   3   67.79   11.00
   7  -1   3   61.69    9.50
   7   1   3   67.39   10.10
   7   1   3   68.19    9.50
   8  -1   3   91.29   11.80
   8  -1   3   73.79   10.10
   8  -1   3   67.89   11.70
   8   1   3   61.99   10.00
   8   1   3   62.79   10.10
  -8   1  -3   49.70   10.80
   9  -2  -3   37.50    8.00
   9   2  -3   33.10    7.80
  -9   2   3   37.50    9.80
   9   2  -3   34.90    8.10
   8  -2  -3   43.60    7.90
   8  -2  -3   28.20    7.10
  -8   2   3   27.20    8.60
   8   2  -3   47.80    8.70
   8   2  -3   37.90    7.20
   7  -2  -3   14.40    4.40
   7  -2  -3   17.20    4.90
   7   2  -3   16.20    4.20
  -7   2   3    8.80    5.20
   7   2  -3   16.40    5.00
  -6  -2   3   70.29    7.80
   6  -2  -3   59.99    9.30
   6  -2  -3   74.99    9.60
  -6   2   3   70.49   12.40
   6   2  -3   70.39    9.50
   5  -2  -3  346.17   28.10
  -5  -2   3  324.87   27.20
   5  -2  -3  320.97   28.40
  -5   2   3  320.57   30.70
   5   2  -3  310.87   28.00
   4  -2  -3   42.80    6.10
  -4  -2   3   50.39    5.10
   4  -2  -3   39.10    6.50
   4   2  -3   54.49    6.80
  -4   2   3   48.50    8.40
   3  -2  -3  166.38   16.10
   3  -2  -3  176.18   15.70
  -3  -2   3  190.28   15.20
   3   2  -3  185.98   15.90
  -3   2   3  183.18   17.70
  -2  -2   3  352.66   25.30
  -2  -2   3  286.27   25.80
  -2  -2   3  350.26   25.80
   2  -2  -3  297.97   26.60
   2  -2  -3  321.57   26.20
   2   2  -3  312.87   26.10
  -2   2   3  283.47   27.30
  -1  -2   3  407.36   33.30
   1  -2  -3  430.06   33.50
  -1  -2   3  455.75   33.50
  -1  -2   3  406.56   33.60
  -1  -2   3  402.16   33.30
  -1  -2   3  476.65   33.90
  -1   2   3  365.46   33.70
   1   2  -3  421.56   33.30
  -1   2   3  389.06   34.20
  -1   2   3  431.76   33.00
   0  -2   3  348.87   27.50
   0  -2  -3  349.77   27.00
   0  -2   3  333.37   27.20
   0  -2   3  348.47   28.30
   0  -2   3  337.77   28.00
   0   2   3  325.97   27.70
   0   2  -3  391.86   27.10
   0   2  -3  351.46   27.20
   0   2  -3  320.87   27.50
   0   2   3  322.57   27.60
   1  -2   3  126.59   10.50
  -1  -2  -3  123.19   10.50
   1  -2   3  123.39   11.40
   1  -2   3  123.29   10.50
   1  -2   3  120.49   11.50
  -1   2  -3  127.29   10.20
   1   2   3  131.09   10.40
   1   2   3  118.09   10.60
   1   2   3  130.09   10.70
   2  -2   3  420.36   33.20
   2  -2   3  393.26   34.60
   2  -2   3  432.36   33.70
   2  -2   3  429.26   34.70
   2   2   3  411.06   33.70
   2   2   3  409.66   33.70
   3  -2   3  246.48   20.30
   3  -2   3  254.67   21.60
   3  -2   3  237.08   19.80
  -3  -2  -3  267.07   19.10
   3  -2   3  204.38   21.00
   3   2   3  207.58   20.30
   3   2   3  229.88   20.30
   4  -2   3  117.59   10.70
   4  -2   3  117.79   11.20
   4  -2   3  121.69   12.30
   4  -2   3   99.69   12.90
   4   2   3  102.39   11.30
   4   2   3  121.49   11.00
   4   2   3  122.09   11.30
   5  -2   3  111.59   11.10
   5  -2   3  111.09   13.80
   5  -2   3  105.29   10.50
   5   2   3  108.49   11.00
   5   2   3  108.89   10.80
   5   2   3   98.69   11.30
   6  -2   3    7.80    4.10
   6  -2   3    1.50    2.10
   6  -2   3    3.00    2.50
   6   2   3    6.80    3.10
   6   2   3    5.60    2.90
   6   2   3    0.40    2.30
   7  -2   3   69.99   10.00
   7  -2   3   58.69    9.00
   7  -2   3   82.49   12.40
   7   2   3   65.59    9.90
   8  -2   3  176.98   20.70
   8  -2   3  154.78   15.90
   8  -2   3  188.38   17.20
   8   2   3  153.98   16.20
  -8   2  -3  112.79   18.80
   9  -3  -3   15.10    5.60
   9   3  -3   18.20    5.60
  -9   3   3   25.60    8.70
   9   3  -3    8.60    5.00
   8  -3  -3   30.70    7.30
   8  -3  -3   30.20    8.00
  -8   3   3   33.30    9.60
   8   3  -3   42.00    8.10
   8   3  -3   45.90    7.70
   7  -3  -3   20.20    5.90
   7  -3  -3   20.10    5.40
   7   3  -3   18.00    5.10
  -7   3   3   17.70    7.00
   6  -3  -3   65.19   10.10
   6  -3  -3   74.19    9.70
  -6   3   3   60.99   12.20
   6   3  -3   74.89    9.90
  -5  -3   3   56.69    5.40
   5  -3  -3   50.49    8.20
   5  -3  -3   55.89    7.90
  -5   3   3   39.80    9.40
   5   3  -3   50.69    7.60
  -4  -3   3  318.77   23.70
   4  -3  -3  308.57   25.20
   4  -3  -3  276.77   25.70
  -4  -3   3  256.47   24.30
  -4   3   3  302.67   28.10
   4   3  -3  267.87   24.90
  -3  -3   3  155.68   11.80
   3  -3  -3  118.39   13.20
   3  -3  -3  133.59   12.70
  -3  -3   3  155.78   11.90
  -3  -3   3  126.19   12.30
   3   3  -3  127.19   12.70
  -3   3   3  140.99   14.90
  -2  -3   3  242.58   18.20
  -2  -3   3  204.68   17.50
   2  -3  -3  220.58   18.00
  -2  -3   3  205.38   17.70
   2  -3  -3  215.38   18.80
   2   3  -3  241.88   18.10
  -2   3   3  229.98   20.00
   2   3  -3  188.38   16.90
  -1  -3   3  209.78   17.10
  -1  -3   3  197.78   16.40
  -1  -3   3  194.08   16.50
   1  -3  -3  205.58   16.60
   1   3  -3  230.08   16.50
   1   3  -3  212.58   16.60
  -1   3   3  184.68   17.50
  -1   3   3  179.28   16.80
   1   3  -3  184.38   15.70
   0  -3   3  341.07   27.10
   0  -3   3  337.27   27.80
   0  -3   3  347.57   26.80
   0  -3   3  334.67   28.10
   0  -3  -3  336.67   26.60
   0   3   3  334.47   26.60
   0   3  -3  360.76   26.80
   0   3   3  313.97   27.20
   0   3   3  312.67   27.40
  -1  -3  -3 1365.86  109.79
   1  -3   3 1358.66  111.39
   1  -3   3 1414.86  110.19
   1  -3   3 1382.16  110.09
   1  -3   3 1352.36  111.59
   1   3   3 1492.75  109.89
   1   3   3 1327.67  110.29
   1   3   3 1362.16  109.79
   1   3   3 1528.75  110.29
  -2  -3  -3  446.46   37.00
   2  -3   3  515.15   39.40
   2  -3   3  512.55   37.80
   2  -3   3  473.15   39.30
   2   3   3  497.05   37.80
   2   3   3  413.66   37.00
   2   3   3  465.65   37.90
   3  -3   3   19.60    4.40
   3  -3   3   17.60    4.10
   3  -3   3   18.60    3.30
  -3  -3  -3   14.40    2.00
   3   3   3   12.30    2.80
   3   3   3   14.50    3.00
   4  -3   3   92.19   11.90
   4  -3   3   91.19   11.90
   4  -3   3   87.19    9.00
   4   3   3   94.39    9.20
   4   3   3   77.29    9.00
   5  -3   3  348.67   31.30
   5  -3   3  384.96   29.70
   5   3   3  366.26   29.80
   5   3   3  273.87   29.20
   5   3   3  352.56   28.90
   6  -3   3   53.19    9.50
   6  -3   3   44.70    7.10
   6   3   3   34.40    6.00
   6   3   3   38.70    6.90
   6   3   3   38.30    7.30
   7  -3   3  110.29   13.50
   7  -3   3  103.19   15.60
   7   3   3  102.19   13.20
   8  -3   3   66.09   10.30
   8  -3   3   71.59   12.70
  -8   3  -3   45.80   10.70
   8   3   3   50.99    9.20
   8  -4  -3   37.60    8.40
   8  -4  -3   49.50   10.10
  -8  -4   3   50.39    8.10
   8   4  -3   34.50    8.00
  -8   4   3   41.30   11.20
   7  -4  -3    8.10    4.40
   7  -4  -3   14.80    4.80
  -7  -4   3    9.90    3.60
  -7   4   3   15.70    7.30
   7   4  -3    7.40    3.90
   6  -4  -3    9.30    3.80
  -6  -4   3    9.60    3.10
   6  -4  -3   10.40    4.50
   6   4  -3   11.80    4.10
  -6   4   3   13.80    5.90
   5  -4  -3  166.18   15.30
  -5  -4   3  163.18   14.60
   5  -4  -3  145.19   16.10
   5   4  -3  155.98   15.20
  -5   4   3  143.09   17.90
   4  -4  -3   32.20    5.20
  -4  -4   3   36.40    4.70
  -4  -4   3   23.80    2.70
  -4  -4   3   21.40    4.00
   4  -4  -3   34.10    6.30
  -4   4   3   27.90    7.30
   4   4  -3   29.30    5.00
  -3  -4   3   52.59    5.10
  -3  -4   3   41.80    5.20
  -3  -4   3   37.50    4.30
   3  -4  -3   40.10    5.60
   3  -4  -3   41.90    6.70
  -3   4   3   36.60    7.80
   3   4  -3   49.40    6.00
   3   4  -3   35.80    3.90
   3   4  -3   36.90    3.80
  -2  -4   3 1322.47  100.59
   2  -4  -3 1293.47  101.39
  -2  -4   3 1194.78   99.89
   2  -4  -3 1219.78  100.19
   2   4  -3 1253.87  100.19
   2   4  -3 1276.47   99.29
  -2   4   3 1236.18  102.49
   2   4  -3 1307.67   99.09
  -1  -4   3  205.08   17.70
   1  -4  -3  205.98   16.20
   1  -4  -3  202.18   16.90
  -1  -4   3  203.78   16.70
  -1  -4   3  200.98   17.00
   1   4  -3  178.38   16.00
   1   4  -3  217.98   16.80
  -1   4   3  219.38   18.50
  -1   4   3  181.58   17.10
   0  -4   3  320.27   27.70
   0  -4   3  329.47   26.00
   0  -4  -3  330.87   25.90
   0  -4   3  323.07   26.30
   0  -4   3  327.57   27.30
   0   4  -3  338.57   26.00
   0   4   3  301.07   26.80
   0   4   3  308.17   26.50
   1  -4   3  197.98   16.60
   1  -4   3  180.48   14.80
  -1  -4  -3  165.08   14.40
   1  -4   3  167.98   16.40
   1  -4   3  179.68   14.80
   1   4   3  182.98   14.90
   1   4   3  175.78   14.50
   1   4   3  188.78   15.10
   1   4   3  157.88   14.50
   2  -4   3  389.06   32.90
   2  -4   3  397.76   31.00
  -2  -4  -3  321.57   30.20
  -2  -4  -3  373.76   30.40
   2  -4   3  384.56   32.70
   2   4   3  385.46   31.20
   2   4   3  430.96   31.00
   2   4   3  374.66   30.00
   3  -4   3  117.59   13.70
  -3  -4  -3  123.99    9.90
   3  -4   3  122.69   12.50
  -3  -4  -3   96.49    8.70
   3  -4   3  110.19   10.40
   3   4   3  113.29   10.50
   3   4   3  111.09   10.20
   4  -4   3   44.50    6.30
   4  -4   3   43.70    8.20
   4  -4   3   31.00    7.10
   4   4   3   50.89    6.80
   4   4   3   39.90    6.20
   5  -4   3  186.08   16.40
   5  -4   3  187.18   18.50
   5   4   3  157.68   16.10
   5   4   3  161.28   16.20
   5   4   3  164.58   15.10
   6  -4   3    8.70    4.60
   6  -4   3    1.50    2.10
   6   4   3    2.90    2.90
   6   4   3    3.70    2.80
   7  -4   3    3.50    4.40
   7  -4   3    4.80    3.40
   7   4   3    7.30    3.80
   7   4   3    4.80    3.70
   8  -4   3  103.59   16.40
   8  -4   3  115.59   14.80
  -8   4  -3   88.89   16.00
   8   4   3  107.29   14.60
   8  -5  -3  154.08   18.20
   8  -5  -3  149.29   19.60
  -8  -5   3  128.89   16.00
   8   5  -3  145.59   18.30
  -8   5   3  130.69   21.90
   7  -5  -3   13.90    5.80
  -7  -5   3   10.40    3.90
   7  -5  -3   15.00    5.30
   7   5  -3   10.90    4.60
  -7   5   3   18.20    7.90
   6  -5  -3   81.89   12.00
  -6  -5   3   56.69    8.70
   6  -5  -3   72.89   10.40
   6   5  -3   74.59   10.50
  -6   5   3   78.89   14.40
   5  -5  -3   97.19   11.90
  -5  -5   3   77.09   10.10
  -5  -5   3   90.09    9.40
   5  -5  -3  104.39   13.70
  -5   5   3  100.39   15.70
   5   5  -3   99.39   11.70
  -4  -5   3    6.70    2.50
   4  -5  -3    7.00    2.80
  -4  -5   3    9.70    2.80
   4  -5  -3    5.00    3.20
   4   5  -3    7.10    1.80
  -4   5   3    8.40    5.00
   4   5  -3    7.10    3.00
  -3  -5   3  396.16   29.70
   3  -5  -3  383.46   31.10
  -3  -5   3  359.96   29.00
   3  -5  -3  367.16   29.50
  -3   5   3  354.66   32.60
   3   5  -3  367.26   29.50
   3   5  -3  289.07   27.60
   3   5  -3  348.07   27.90
  -2  -5   3   51.79    6.30
  -2  -5   3   46.00    7.00
   2  -5  -3   65.59    7.00
   2   5  -3   49.40    6.60
   2   5  -3   58.29    4.90
  -2   5   3   46.60    8.60
   1  -5  -3  197.18   16.20
   1  -5  -3  218.78   17.10
  -1  -5   3  185.58   16.60
  -1  -5   3  201.58   18.10
  -1  -5   3  201.88   17.10
   1   5  -3  216.08   16.80
  -1   5   3  184.18   18.40
   1   5  -3  189.78   16.00
  -1   5   3  180.28   17.20
   0  -5   3  145.49   15.10
   0  -5   3  159.18   14.20
   0  -5  -3  171.28   13.80
   0  -5   3  167.98   14.00
   0  -5   3  167.48   15.90
   0   5   3  153.88   14.40
   0   5  -3  177.88   14.00
   0   5   3  168.88   15.10
   1  -5   3  210.28   18.40
   1  -5   3  231.48   20.30
   1  -5   3  215.68   18.40
  -1  -5  -3  224.18   18.10
   1  -5   3  209.48   20.40
   1   5   3  210.68   18.70
   1   5   3  224.38   18.20
   1   5   3  217.88   18.50
   2  -5   3 1239.78   96.79
  -2  -5  -3 1215.88   96.49
   2  -5   3 1238.78   96.99
   2  -5   3 1231.08   99.09
   2  -5   3 1130.69   99.09
   2   5   3 1285.47   95.79
   2   5   3 1280.77   96.79
   2   5   3 1103.09   97.09
  -3  -5  -3   46.50    5.70
   3  -5   3   49.40    6.60
   3  -5   3   49.80    8.60
   3  -5   3   46.70    8.60
   3   5   3   56.49    6.50
   3   5   3   38.90    6.20
   4  -5   3   34.80    5.80
  -4  -5  -3   44.90    5.50
   4  -5   3   49.30    9.20
   4  -5   3   34.00    7.60
   4   5   3   33.30    5.50
   4   5   3   27.50    5.60
   5  -5   3   72.89    9.20
   5  -5   3   71.29   11.70
  -5  -5  -3   60.99    7.60
   5   5   3   52.89    8.10
   5   5   3   46.90    8.00
   6  -5   3   80.79   13.20
   6  -5   3   83.29   11.00
  -6  -5  -3   73.89    9.40
   6   5   3   80.59   10.90
   6   5   3   65.59   10.20
  -7  -5  -3    0.80    2.10
   7  -5   3    3.10    4.50
   7  -5   3   -2.20    2.20
   7   5   3    2.50    3.00
   7   5   3   -1.90    2.30
  -8  -5  -3   41.10    7.20
   8  -5   3   42.70   10.90
   8  -5   3   57.19    9.70
  -8   5  -3   26.60    9.00
   8   5   3   35.80    8.00
   8  -6  -3   51.09    9.90
  -8  -6   3   47.20    8.40
   8  -6  -3   61.79   11.70
   8   6  -3   54.69    9.90
  -8   6   3   38.10   11.90
   7  -6  -3   22.70    6.70
   7  -6  -3   19.40    7.00
  -7  -6   3   19.50    5.30
  -7   6   3   32.60    9.80
   7   6  -3   25.80    6.40
   6  -6  -3    6.20    3.60
  -6  -6   3    3.10    2.60
   6  -6  -3    4.50    4.10
  -6   6   3    4.40    4.70
   6   6  -3    5.30    3.40
   5  -6  -3   30.00    6.30
   5  -6  -3   49.20    9.20
  -5  -6   3   33.20    5.80
   5   6  -3   36.30    6.70
  -5   6   3   22.10    7.50
  -4  -6   3   74.79    8.30
   4  -6  -3   67.19   11.10
   4  -6  -3   67.99    9.30
  -4  -6   3   69.59    8.70
  -4   6   3   71.89   13.00
   4   6  -3   72.99    9.40
  -3  -6   3   18.10    4.10
   3  -6  -3   12.90    4.30
   3  -6  -3    9.20    3.10
  -3  -6   3   11.60    3.00
   3   6  -3   12.60    3.50
   3   6  -3   12.80    2.10
  -3   6   3   12.50    5.40
  -2  -6   3  130.59   12.70
   2  -6  -3  125.49   11.70
  -2  -6   3  108.39   11.10
  -2   6   3   93.99   14.50
   2   6  -3  135.39   10.30
   2   6  -3  108.99   11.30
   1  -6  -3    8.90    1.90
  -1  -6   3    4.30    2.70
  -1  -6   3    7.10    2.10
   1  -6  -3   10.30    2.60
  -1  -6   3    8.80    2.60
   1   6  -3    9.10    2.40
  -1   6   3    7.50    2.60
   1   6  -3    9.00    1.80
  -1   6   3    9.40    3.60
   0  -6   3   29.50    4.20
   0  -6   3   27.00    5.70
   0  -6   3   34.60    5.80
   0  -6   3   35.20    4.30
   0  -6  -3   35.80    4.00
   0   6  -3   32.10    4.30
   0   6   3   27.30    5.00
   0   6   3   30.00    4.70
   0   6   3   28.80    4.70
   1  -6   3   64.19    9.80
   1  -6   3   80.69    6.80
  -1  -6  -3   59.29    6.10
   1  -6   3   60.79    6.40
   1  -6   3   60.19    9.10
   1   6   3   57.69    7.50
   1   6   3   62.49    6.60
   1   6   3   59.29    6.20
   2  -6   3  351.76   29.80
   2  -6   3  311.27   29.40
   2  -6   3  361.36   32.20
  -2  -6  -3  369.96   29.40
   2  -6   3  318.97   32.30
   2   6   3  385.66   29.70
   2   6   3  339.97   30.10
   2   6   3  381.96   28.50
   3  -6   3 1074.59   84.89
  -3  -6  -3 1091.39   84.29
   3  -6   3 1074.59   87.59
   3  -6   3  986.20   87.59
   3   6   3 1048.10   84.49
   3   6   3 1054.99   85.19
  -4  -6  -3   41.40    6.10
   4  -6   3   57.19    7.60
   4  -6   3   56.09    9.90
   4  -6   3   49.30   10.00
   4   6   3   42.20    7.10
   4   6   3   42.50    6.50
  -5  -6  -3   15.00    3.60
   5  -6   3   25.70    7.20
   5  -6   3   10.00    3.60
   5   6   3    6.30    3.40
   5   6   3   10.60    3.50
   6  -6   3    8.90    5.50
  -6  -6  -3   12.70    3.70
   6  -6   3   10.80    4.30
   6   6   3    7.20    4.20
   6   6   3   12.30    4.10
   7  -6   3   59.29   12.10
   7  -6   3   38.80    7.60
  -7  -6  -3   28.90    6.00
   7   6   3   34.90    7.60
  -7   6  -3   29.40    8.80
  -7  -7   3   51.59    8.80
   7  -7  -3   51.19    9.70
   7  -7  -3   48.50   10.90
  -7   7   3   53.49   13.20
   7   7  -3   56.59   10.00
   6  -7  -3  101.19   13.60
  -6  -7   3  101.59   12.60
   6  -7  -3  122.59   16.70
  -6   7   3  109.69   18.80
   6   7  -3   84.39   12.60
  -5  -7   3   83.39   10.60
   5  -7  -3   92.79   11.50
   5  -7  -3   58.39   11.70
  -5   7   3   79.89   15.10
   5   7  -3   98.69   11.90
   4  -7  -3   90.59   13.00
  -4  -7   3   85.79   10.10
   4  -7  -3   77.99   10.40
   4   7  -3   86.79   10.70
  -4   7   3   65.49   13.10
  -3  -7   3   19.00    4.20
  -3  -7   3   26.30    5.50
   3  -7  -3   18.50    4.30
  -3   7   3   29.40    8.00
   3   7  -3   23.20    4.70
  -2  -7   3   81.89    8.40
  -2  -7   3   84.29   11.00
   2  -7  -3   69.59    9.20
   2   7  -3   88.89    7.40
  -2   7   3   77.19   12.60
  -2   7   3   81.19   10.30
   2   7  -3   71.19    9.30
  -1  -7   3   74.79    7.50
  -1  -7   3   68.59   10.40
  -1  -7   3   62.59    8.40
   1  -7  -3   70.19    8.40
   1  -7  -3   75.79    6.90
   1   7  -3   71.19    8.30
  -1   7   3   73.99   10.70
  -1   7   3   65.49    8.70
   1   7  -3   68.09    6.70
   0  -7  -3  142.79   11.60
   0  -7   3  145.39   14.60
   0  -7   3  120.89   13.00
   0  -7   3  134.19   12.00
   0   7   3  129.19   12.30
   0   7  -3  114.99   11.50
   0   7   3  124.39   12.20
   0   7   3  136.59   13.10
   0   7  -3  118.69   11.70
   1  -7   3    6.80    2.30
   1  -7   3    3.20    1.80
   1  -7   3    4.90    3.40
   1  -7   3   10.90    4.30
  -1  -7  -3    2.70    1.50
   1   7   3    2.30    2.20
  -1   7  -3    5.00    2.00
   1   7   3    5.40    2.00
   1   7   3    4.10    1.70
   2  -7   3   12.60    3.00
   2  -7   3    8.20    2.80
  -2  -7  -3   11.80    2.90
   2  -7   3   21.90    5.80
   2  -7   3   21.20    6.20
   2   7   3   19.20    4.10
   2   7   3   17.50    3.40
   3  -7   3    8.10    4.60
   3  -7   3    0.40    2.80
   3  -7   3    2.90    2.20
  -3  -7  -3    6.80    2.30
   3   7   3    4.80    2.70
   3   7   3    3.50    2.20
   4  -7   3   51.99   10.20
   4  -7   3   39.10    6.50
   4  -7   3   46.00    9.50
  -4  -7  -3   44.90    6.20
   4   7   3   29.40    5.60
   4   7   3   29.20    6.40
   5  -7   3   91.19   14.70
   5  -7   3  117.69   12.90
  -5  -7  -3   99.99   11.10
   5   7   3   80.09   10.80
   5   7   3   66.69   11.00
   6  -7   3    7.60    4.20
  -6  -7  -3   18.90    4.60
   6  -7   3   12.30    7.00
   6   7   3    7.00    3.90
  -7  -7  -3   40.70    7.00
   7  -7   3   39.90   10.50
   7  -7   3   33.50    7.40
  -7   7  -3   34.90   10.10
   7   7   3   25.40    7.10
  -6  -8   3    2.40    2.80
   6  -8  -3    0.90    2.90
  -6   8   3    5.50    5.40
   6   8  -3   -1.10    3.00
   5  -8  -3   24.00    5.80
  -5  -8   3   16.50    4.40
   5   8  -3   19.80    5.70
  -5   8   3   23.90    8.30
   4  -8  -3   45.20    7.60
  -4  -8   3   33.70    6.30
   4   8  -3   44.60    7.40
  -4   8   3   53.59   11.50
  -3  -8   3  206.48   19.60
  -3  -8   3  195.18   18.30
   3  -8  -3  197.88   18.80
   3   8  -3  208.98   19.00
  -3   8   3  185.68   21.90
  -3   8   3  205.68   19.70
   2  -8  -3   67.99    8.70
  -2  -8   3   71.79   10.60
  -2  -8   3   76.09    8.70
  -2   8   3   55.59    8.80
  -2   8   3   57.79   11.00
   2   8  -3   64.89    8.50
   1  -8  -3    5.20    1.90
  -1  -8   3    0.40    1.80
  -1  -8   3   -0.20    2.50
  -1   8   3    5.10    2.50
  -1   8   3    1.20    2.40
   1   8  -3    6.50    1.90
   1   8  -3    4.10    2.30
   0  -8   3   97.09   14.10
   0  -8   3   91.39   12.40
   0  -8   3  105.09   10.20
   0  -8  -3  115.89    9.90
   0   8   3  103.09   11.30
   0   8  -3   92.69    9.80
   0   8   3  112.49   10.90
   0   8   3  107.29   10.60
   0   8  -3  100.39   10.20
   1  -8   3   14.30    4.80
   1  -8   3   12.90    3.10
   1  -8   3   12.60    5.50
  -1  -8  -3   11.00    2.70
   1  -8   3   12.00    3.00
   1   8   3   11.80    3.10
   1   8   3   11.00    3.50
  -1   8  -3    8.70    2.70
   2  -8   3   32.10    7.60
   2  -8   3   21.30    4.30
  -2  -8  -3   25.00    4.40
   2  -8   3   13.10    5.60
   2  -8   3   25.70    4.40
   2   8   3   24.70    4.40
   2   8   3   33.60    5.90
   3  -8   3  252.27   26.30
  -3  -8  -3  271.87   22.20
   3  -8   3  234.88   22.40
   3  -8   3  275.67   26.20
   3   8   3  258.97   22.20
   3   8   3  222.58   22.80
   4  -8   3   36.70    6.60
  -4  -8  -3   38.20    5.90
   4  -8   3   28.30    8.80
   4  -8   3   46.00   10.60
   4   8   3   24.60    5.20
   4   8   3   25.50    6.10
   5  -8   3   92.19   11.80
   5  -8   3   79.19   14.40
  -5  -8  -3   85.09   10.70
   5   8   3   72.39   11.50
   6  -8   3   45.90   11.30
   6  -8   3   44.60    8.30
  -6  -8  -3   49.20    7.70
   6   8   3   57.29    9.70
  -6   8  -3   32.60    9.70
  -6  -9   3   13.80    5.10
   6  -9  -3   12.10    5.20
  -6   9   3   19.60    8.30
   6   9  -3   18.10    5.80
  -5  -9   3   14.10    4.60
   5  -9  -3   19.20    5.90
  -5   9   3   12.70    6.80
   5   9  -3    6.00    4.10
  -4  -9   3   12.50    3.80
   4  -9  -3    7.30    3.70
  -4   9   3    6.70    4.00
  -4   9   3    5.70    5.30
   4   9  -3   20.90    5.20
   3  -9  -3   75.89    9.90
  -3  -9   3   61.99    9.00
   3   9  -3   80.49   10.30
  -3   9   3   69.49   10.70
  -3   9   3   69.09   13.10
   2  -9  -3  107.79   12.40
  -2  -9   3   99.59   14.00
  -2  -9   3  106.79   11.00
   2   9  -3  115.89   11.50
  -2   9   3   89.19   12.60
  -2   9   3  117.29   16.70
  -1  -9   3   20.80    6.10
   1  -9  -3   18.10    3.50
  -1  -9   3   18.70    4.00
  -1   9   3   17.70    5.50
  -1   9   3   15.90    4.50
   1   9  -3   12.70    3.60
  -1   9   3   20.70    4.60
   0  -9  -3   55.89    6.60
   0  -9   3   47.30    8.10
   0  -9   3   51.79   10.20
   0  -9   3   40.90    6.40
   0   9   3   50.59    7.60
   0   9  -3   60.69    7.40
   0   9   3   48.20    7.20
   0   9  -3   47.00    6.40
   1  -9   3  109.09   15.20
   1  -9   3  122.59   12.00
   1  -9   3  114.59   17.00
  -1  -9  -3  133.49   11.90
  -1   9  -3  132.09   12.20
   1   9   3  137.99   12.50
  -1   9  -3  109.19   12.00
   1   9   3  119.09   14.10
   2  -9   3   17.50    4.10
   2  -9   3   29.30    7.30
   2  -9   3   32.50    5.60
  -2  -9  -3   25.20    4.60
   2  -9   3   24.40    7.80
  -2   9  -3   25.00    4.60
   2   9   3   21.10    5.40
   2   9   3   28.80    4.90
   3  -9   3   23.30    7.80
   3  -9   3   25.70    5.50
   3  -9   3   32.40    8.40
  -3  -9  -3   29.80    5.30
   3   9   3   27.20    6.20
   3   9   3   34.00    5.60
  -4  -9  -3   23.40    5.20
   4  -9   3   19.60    7.50
   4  -9   3   30.50    6.20
   4   9   3   23.30    6.10
   5  -9   3   11.50    4.50
   5  -9   3    3.80    5.10
  -5  -9  -3    9.30    3.90
  -5   9  -3    0.80    3.40
   5   9   3    5.60    4.10
  -4 -10   3    6.40    3.50
   4 -10  -3    5.50    3.80
  -4  10   3   12.60    5.50
  -4  10   3    6.00    5.50
   4  10  -3   10.80    4.40
   3 -10  -3   24.20    5.60
  -3 -10   3   15.20    4.50
   3  10  -3   16.60    4.90
  -3  10   3   14.10    6.80
  -3  10   3   26.40    6.30
  -2 -10   3    9.00    3.50
   2  10  -3    2.10    2.70
  -2  10   3    2.60    2.90
  -2  10   3    5.20    3.40
  -2  10   3    6.90    4.90
  -1 -10   3   71.39   12.60
   1 -10  -3   87.19    8.80
  -1 -10   3   74.49    9.80
   1  10  -3   94.79   10.90
  -1  10   3   78.39   10.90
  -1  10   3   82.39   10.80
   0 -10   3    3.90    3.90
   0 -10   3    2.70    2.40
   0 -10  -3    4.80    2.30
   0  10  -3    2.00    2.40
   0  10   3    4.60    3.30
   0  10   3    3.50    2.90
   1 -10   3   52.19    9.40
   1 -10   3   31.60    5.90
   1 -10   3   56.59   11.30
  -1 -10  -3   52.49    6.80
   1  10   3   53.59    7.30
  -1  10  -3   35.90    8.30
   1  10   3   43.10    7.60
  -1  10  -3   42.70    6.90
   2 -10   3   -0.40    3.40
  -2 -10  -3    4.80    4.00
   2 -10   3    1.20    2.30
   2 -10   3    1.40    3.40
   2  10   3   -0.10    2.10
   2  10   3   -0.10    2.80
  -2  10  -3    2.90    3.50
  -2  10  -3   -0.30    2.10
   3 -10   3   26.20    8.20
   3 -10   3   27.30    8.90
   3 -10   3   26.60    5.50
   3  10   3   13.00    5.00
  -3  10  -3   23.00    7.60
   4 -10   3    7.50    3.80
   4 -10   3   -6.10    3.50
  -4  10  -3    4.90    4.70
   4  10   3    4.50    4.30
  -3 -11   3   18.70    4.70
  -3  11   3    9.40    4.70
   3  11  -3    9.70    4.60
  -3  11   3   13.60    7.00
  -3  11   3   17.50    5.50
  -2 -11   3   14.90    4.30
  -2  11   3   22.30    5.60
   2  11  -3    6.70    4.00
  -2  11   3   10.30    4.70
  -1 -11   3   85.49   11.40
  -1  11   3  130.89   14.40
  -1  11   3  103.29   12.90
   0 -11   3  113.19   12.40
   0 -11   3  114.69   18.00
   0  11   3  129.39   13.20
   0  11   3  139.09   15.90
   1 -11   3   53.29   12.10
   1 -11   3   67.89    8.80
   1  11   3   74.49   11.00
   2 -11   3   -2.00    4.30
   2 -11   3   -5.20    2.40
   2  11   3   -0.60    2.90
  -2  11  -3    0.80    3.60
   9   0  -4   -3.90    3.00
   9   0  -4   -1.40    3.20
   8   0  -4   22.50    6.40
  -8   0   4   41.40    8.40
   8   0  -4   21.00    5.60
  -7   0   4  331.07   30.40
   7   0  -4  337.17   29.30
   7   0  -4  304.67   28.50
   6   0  -4  210.98   19.00
   6   0  -4  202.98   19.30
  -6   0   4  207.68   20.60
   5   0  -4  364.96   31.50
  -5   0   4  386.96   33.20
   5   0  -4  375.56   32.00
   4   0  -4   22.40    3.60
   4   0  -4   17.40    3.50
  -4   0   4   19.50    4.30
   3   0  -4  106.89   10.20
   3   0  -4  121.39   10.00
  -3   0   4  108.59   10.80
  -2   0   4  176.48   15.20
   2   0  -4  174.08   14.50
   2   0  -4  180.98   14.80
  -1   0   4   11.80    1.60
   1   0  -4   12.60    1.40
  -1   0   4   15.90    2.30
  -1   0   4   11.70    1.40
  -1   0   4    9.90    1.40
   0   0   4 7166.78  546.95
   0   0  -4 6964.10  546.45
   0   0   4 6998.00  547.85
   0   0   4 6796.62  555.24
   1   0   4  800.92   63.49
   1   0   4  789.52   64.09
   1   0   4  832.02   63.99
   2   0   4    2.30    1.30
   2   0   4    1.10    0.80
   2   0   4    2.60    1.10
   3   0   4  165.38   14.20
   3   0   4  152.98   13.70
   3   0   4  143.79   14.20
   3   0   4  153.68   13.40
   4   0   4   93.39    9.00
   4   0   4   83.69   10.80
   4   0   4   88.89   10.70
   5   0   4   24.10    5.30
   5   0   4   14.30    3.60
   5   0   4   21.90    5.30
   6   0   4  198.78   19.40
   6   0   4  196.18   18.30
   7   0   4   23.60    5.30
   7   0   4   21.80    6.20
   7   0   4   24.60    5.70
   8   0   4   46.40    8.30
   8   0   4   47.20    8.50
   9  -1  -4   35.20    7.60
   9   1  -4   31.70    7.20
   9   1  -4   33.20    7.80
   8  -1  -4   45.50    8.30
   8   1  -4   43.30    8.40
  -8   1   4   53.79   11.10
   8   1  -4   54.19    8.60
   7  -1  -4   74.09   10.50
   7  -1  -4   76.19   11.20
  -7  -1   4   98.69   10.80
   7  -1  -4   82.39   11.10
   7   1  -4  102.29   11.60
   7   1  -4   86.39   11.60
  -7   1   4   83.09   13.60
   6  -1  -4  186.08   16.60
  -6  -1   4  158.18   16.60
   6  -1  -4  193.18   17.00
   6  -1  -4  180.98   16.50
   6   1  -4  176.98   16.70
   6   1  -4  157.08   15.90
  -6   1   4  169.78   18.70
   5  -1  -4  602.84   49.90
   5  -1  -4  622.64   49.70
  -5  -1   4  622.24   50.19
   5  -1  -4  582.54   49.60
   5   1  -4  592.34   49.30
   5   1  -4  589.24   49.80
  -5   1   4  631.04   52.19
   4  -1  -4   76.09    6.80
  -4  -1   4   59.29    6.70
   4  -1  -4   54.19    7.10
   4  -1  -4   69.69    7.80
   4   1  -4   49.90    6.50
  -4   1   4   66.89    9.40
   4   1  -4   52.59    7.10
  -3  -1   4  579.34   47.70
  -3  -1   4  600.04   48.40
   3  -1  -4  617.34   48.20
   3   1  -4  596.64   47.90
   3   1  -4  624.74   48.50
  -3   1   4  592.44   49.70
   2  -1  -4  314.87   26.80
  -2  -1   4  347.97   27.00
  -2  -1   4  323.27   26.70
  -2   1   4  330.97   27.90
   2   1  -4  335.87   26.50
   2   1  -4  339.47   27.00
   1  -1  -4  528.75   41.60
  -1  -1   4  501.85   41.50
  -1  -1   4  565.74   42.00
  -1  -1   4  514.25   41.60
  -1  -1   4  575.84   41.30
  -1   1   4  519.05   42.20
   1   1  -4  522.35   41.10
   1   1  -4  528.95   41.50
  -1   1   4  465.95   41.80
   0  -1   4 2050.89  164.58
   0  -1  -4 2191.58  164.68
   0  -1   4 1942.01  165.58
   0  -1   4 2036.40  165.18
   0  -1   4 2199.98  165.08
   0  -1   4 2150.38  165.58
   0   1   4 2161.88  165.38
   0   1   4 2139.49  165.18
   1  -1   4  282.97   24.60
   1  -1   4  320.27   24.80
   1  -1   4  295.57   23.60
   1  -1   4  268.57   24.40
  -1   1  -4  324.27   23.60
   1   1   4  285.47   23.90
   1   1   4  285.67   24.20
   1   1   4  303.87   23.80
   1   1   4  310.57   24.20
   2  -1   4  173.18   16.50
   2  -1   4  202.48   15.60
   2  -1   4  201.18   16.80
   2  -1   4  191.28   16.60
   2   1   4  178.48   15.60
   2   1   4  196.48   16.30
   2   1   4  183.78   15.90
   3  -1   4   15.30    3.70
   3  -1   4   14.80    3.50
   3  -1   4   19.40    4.00
   3  -1   4   24.10    3.30
   3   1   4   19.40    3.30
   3   1   4   16.20    3.50
   3   1   4   15.60    2.70
   4  -1   4  131.79   13.80
   4  -1   4  140.79   13.50
   4  -1   4  134.29   12.50
   4  -1   4  137.09   13.90
   4   1   4  162.88   13.10
   4   1   4  122.89   13.30
   4   1   4  140.49   13.20
   5  -1   4    5.70    3.20
   5  -1   4   10.80    3.20
   5  -1   4    7.40    2.70
   5   1   4    5.50    3.00
   5   1   4    9.60    3.30
   5   1   4    2.90    2.30
   6  -1   4  149.59   14.70
   6  -1   4  147.39   14.20
   6  -1   4  153.68   16.00
   6   1   4  124.59   16.70
   6   1   4  163.18   14.90
   6   1   4  143.29   15.00
   7  -1   4    9.50    4.80
   7  -1   4   15.70    4.70
   7  -1   4   11.60    3.90
   7   1   4   15.90    4.60
   7   1   4   21.70    5.50
   8  -1   4   50.49    8.40
   8  -1   4   62.79    9.70
   8  -1   4   54.69   10.20
   8   1   4   48.20    8.40
   8   1   4   58.29    9.10
  -8   1  -4   33.00    8.40
   9  -2  -4   43.30    8.70
  -9   2   4   46.60   10.90
   9   2  -4   50.29    8.80
   9   2  -4   47.80    9.40
   8  -2  -4   36.70    7.60
  -8   2   4   38.60    9.90
   8   2  -4   41.20    7.60
   8   2  -4   45.60    8.50
   7  -2  -4   -0.80    2.50
   7  -2  -4    3.20    3.00
  -7   2   4   -3.30    2.50
   7   2  -4   -3.10    1.90
   7   2  -4   -0.80    2.10
   6  -2  -4   19.90    4.90
  -6  -2   4   24.00    4.40
   6  -2  -4   20.90    4.70
   6   2  -4   16.90    4.60
   6   2  -4   20.80    4.40
  -6   2   4   26.50    7.30
  -5  -2   4  245.18   21.20
   5  -2  -4  237.18   22.00
   5  -2  -4  254.07   21.90
   5   2  -4  246.58   21.90
  -5   2   4  250.87   24.70
   4  -2  -4   19.90    4.30
   4  -2  -4   20.10    3.80
  -4  -2   4   25.70    3.70
  -4   2   4   22.40    5.70
   4   2  -4   17.20    3.70
  -3  -2   4    5.30    1.60
  -3  -2   4    5.90    1.50
  -3  -2   4    6.90    1.40
   3  -2  -4    6.60    1.90
  -3   2   4    9.90    3.30
   3   2  -4    7.30    2.10
  -2  -2   4  623.14   50.49
  -2  -2   4  718.33   50.59
  -2  -2   4  577.04   49.60
  -2  -2   4  666.23   49.60
   2  -2  -4  624.24   50.59
   2   2  -4  619.44   50.59
  -2   2   4  612.64   51.99
  -1  -2   4  346.07   25.80
  -1  -2   4  306.07   25.10
  -1  -2   4  335.07   25.00
   1  -2  -4  313.87   25.20
  -1  -2   4  304.17   25.20
  -1  -2   4  309.57   25.50
   1   2  -4  278.37   24.40
   1   2  -4  319.57   25.00
   1   2  -4  333.77   24.60
  -1   2   4  279.57   25.40
  -1   2   4  297.67   25.90
  -1   2   4  326.07   24.60
   0  -2   4  120.79   10.20
   0  -2   4  108.49    8.90
   0  -2   4   89.39    9.30
   0  -2  -4  114.69    8.70
   0  -2   4  107.09    9.30
   0  -2   4  102.89    9.80
   0   2  -4  117.49    9.00
   0   2  -4  115.99    9.30
   0   2   4   99.39    9.40
   0   2  -4  112.79    8.70
   0   2   4  110.89    9.60
   1  -2   4 1779.52  152.48
   1  -2   4 1833.12  152.38
   1  -2   4 1976.90  151.48
   1  -2   4 1819.32  151.38
   1   2   4 2047.70  151.58
   1   2   4 1835.52  151.58
   1   2   4 2015.20  151.68
  -1   2  -4 2111.99  151.08
   2  -2   4  308.97   27.50
   2  -2   4  330.57   25.90
   2  -2   4  312.37   27.50
   2  -2   4  324.37   26.40
   2   2   4  314.37   26.50
   2   2   4  320.57   25.50
   2   2   4  342.37   26.70
   3  -2   4  720.33   54.19
   3  -2   4  660.43   55.79
   3  -2   4  652.73   54.59
   3  -2   4  717.23   56.09
   3   2   4  640.94   54.89
   3   2   4  683.13   54.69
   4  -2   4    2.00    1.40
  -4  -2  -4    4.80    1.90
   4  -2   4    6.60    3.00
   4  -2   4    0.70    1.80
   4  -2   4    3.20    1.80
   4   2   4    0.80    1.60
   4   2   4    0.40    1.50
   4   2   4    0.40    1.50
   5  -2   4   80.79   11.80
   5  -2   4   96.69    9.20
   5  -2   4   92.79   10.60
   5   2   4   96.49    9.70
   5   2   4   87.39   10.60
   5   2   4   72.49   10.80
   6  -2   4  149.69   13.30
   6  -2   4  125.29   14.80
   6  -2   4  135.09   16.90
   6   2   4  154.98   14.10
   6   2   4   96.99   14.70
   6   2   4  134.69   13.60
   7  -2   4   24.40    7.30
   7  -2   4   14.20    4.20
   7  -2   4   20.20    5.20
   7   2   4   17.60    4.90
   8  -2   4   10.60    4.40
   8  -2   4   16.80    6.00
   8  -2   4    7.70    3.90
   8   2   4   12.50    4.40
  -8   2  -4    8.60    4.60
   9  -3  -4   17.30    5.90
   9   3  -4   25.70    6.30
   9   3  -4   20.80    6.60
  -9   3   4   25.50    8.90
   8  -3  -4   35.70    7.90
   8  -3  -4   28.30    6.80
  -8   3   4   28.20    9.30
   8   3  -4   29.70    6.60
   8   3  -4   34.00    7.90
   7  -3  -4   70.89   10.50
   7  -3  -4   56.89    9.10
   7   3  -4   42.10    8.10
  -7   3   4   50.89   11.70
   6  -3  -4  124.29   14.40
   6  -3  -4  103.69   12.80
  -6   3   4  107.59   16.80
   6   3  -4  102.49   12.80
   5  -3  -4  124.49   12.30
  -5  -3   4  127.59   10.80
   5  -3  -4  114.59   12.60
  -5   3   4  116.39   16.70
   5   3  -4  105.99   12.00
  -4  -3   4    6.00    1.50
  -4  -3   4    3.10    1.80
   4  -3  -4   10.60    3.20
   4  -3  -4    7.50    2.50
  -4   3   4    5.60    3.50
   4   3  -4    3.90    2.20
  -3  -3   4  354.86   32.10
  -3  -3   4  417.56   31.10
  -3  -3   4  415.96   31.90
   3  -3  -4  399.06   32.60
   3   3  -4  371.86   32.40
  -3   3   4  375.26   34.70
  -2  -3   4  398.26   34.10
  -2  -3   4  499.45   34.90
  -2  -3   4  419.66   34.20
   2  -3  -4  417.86   34.40
  -2  -3   4  393.56   33.50
  -2   3   4  416.16   36.10
   2   3  -4  432.16   34.30
  -1  -3   4  104.99    9.90
  -1  -3   4   96.79    9.30
   1  -3  -4  110.39    9.40
  -1  -3   4   98.39    9.10
  -1   3   4   91.59   10.00
   1   3  -4  118.79    8.80
  -1   3   4   98.19    9.60
   1   3  -4  102.69    8.40
  -1   3   4  110.49    8.60
   1   3  -4  108.39    9.10
   0  -3   4  879.61   69.89
   0  -3   4  838.42   71.39
   0  -3  -4  914.81   69.69
   0  -3   4  856.91   71.09
   0  -3   4  891.21   70.39
   0   3  -4  963.60   69.89
   0   3   4  868.71   70.59
   0   3   4  880.21   70.69
   1  -3   4  215.08   17.70
   1  -3   4  221.08   17.90
   1  -3   4  220.38   19.10
   1  -3   4  189.98   19.00
  -1  -3  -4  200.48   17.30
  -1   3  -4  224.58   17.30
   1   3   4  212.88   17.60
   1   3   4  231.48   18.10
   1   3   4  211.68   18.00
   1   3   4  226.78   17.70
   2  -3   4  265.07   21.40
   2  -3   4  242.78   22.80
   2  -3   4  300.47   23.40
   2   3   4  286.77   21.60
   2   3   4  247.98   21.50
   2   3   4  230.28   20.90
   3  -3   4  346.27   29.90
   3  -3   4  352.06   30.00
   3  -3   4  333.47   28.20
   3   3   4  323.47   28.30
   3   3   4  343.37   28.40
   4  -3   4   48.90    6.80
   4  -3   4   56.89    9.10
   4  -3   4   63.49    9.30
   4   3   4   56.09    7.30
   4   3   4   46.20    7.10
   5  -3   4   31.10    6.90
   5  -3   4   19.00    4.60
   5   3   4   33.70    5.30
   5   3   4   34.50    5.80
   5   3   4   25.20    5.40
   6  -3   4   66.09    9.40
   6  -3   4   84.29   12.50
   6   3   4   69.59    9.40
   6   3   4   64.39    9.40
   6   3   4   69.79   10.40
   7  -3   4   44.50    9.30
   7  -3   4   54.99    8.50
   7   3   4   30.70    7.00
   7   3   4   38.30    8.10
   8  -3   4    7.80    3.90
   8  -3   4    5.80    4.70
   8   3   4    0.70    2.80
  -8  -4   4  155.28   16.10
   8  -4  -4  172.98   19.30
   8   4  -4  148.09   18.50
  -8   4   4  173.88   24.30
   8   4  -4  137.19   16.90
  -7  -4   4   13.70    4.40
   7  -4  -4   14.70    4.80
   7  -4  -4    7.90    4.70
   7   4  -4   13.90    4.90
  -7   4   4   24.00    8.60
   6  -4  -4   67.09    9.30
  -6  -4   4   54.19    8.00
   6  -4  -4   65.39   10.10
   6   4  -4   51.29    8.60
  -6   4   4   51.59   11.80
  -5  -4   4  310.57   26.40
   5  -4  -4  315.27   28.00
   5  -4  -4  319.67   27.10
   5   4  -4  305.67   27.00
  -5   4   4  276.77   30.10
   4  -4  -4   58.29    8.90
  -4  -4   4   64.39    7.80
  -4  -4   4   80.19    7.50
  -4  -4   4   62.29    6.10
   4  -4  -4   55.09    7.80
   4   4  -4   61.49    8.20
  -4   4   4   73.59   11.90
  -3  -4   4  445.96   31.80
  -3  -4   4  377.86   31.20
  -3  -4   4  319.27   30.50
   3  -4  -4  394.66   31.60
  -3   4   4  407.56   34.60
   3   4  -4  368.66   31.40
   2  -4  -4   93.39    8.70
  -2  -4   4   81.09    8.30
  -2  -4   4   97.39    9.10
  -2  -4   4   87.59    7.80
  -2   4   4  101.79   10.70
   2   4  -4   84.79    8.40
   1  -4  -4  229.08   17.30
  -1  -4   4  209.88   17.30
  -1  -4   4  210.58   17.00
  -1  -4   4  221.68   18.20
   1   4  -4  174.48   16.10
  -1   4   4  202.78   18.30
   1   4  -4  236.38   17.00
  -1   4   4  201.88   17.50
   1   4  -4  181.58   16.30
   0  -4   4  155.18   13.90
   0  -4   4  163.58   15.00
   0  -4  -4  162.08   13.40
   0  -4   4  172.68   13.60
   0  -4   4  149.88   15.20
   0   4  -4  179.98   13.60
   0   4   4  159.08   14.20
   0   4   4  159.18   14.40
   1  -4   4  302.07   25.60
   1  -4   4  293.07   23.90
   1  -4   4  292.37   25.80
  -1  -4  -4  294.17   23.50
   1  -4   4  272.57   23.90
   1   4   4  271.97   23.60
   1   4   4  299.57   24.10
   1   4   4  292.07   24.20
   1   4   4  309.67   23.80
   2  -4   4  221.98   17.60
   2  -4   4  219.68   19.50
   2  -4   4  193.28   19.30
  -2  -4  -4  209.68   17.00
   2   4   4  199.98   16.80
   2   4   4  204.98   17.50
   2   4   4  194.88   17.70
   3  -4   4    6.70    3.20
  -3  -4  -4    3.00    1.50
   3  -4   4    5.30    2.10
   3  -4   4    1.50    2.50
   3   4   4    3.60    1.80
   3   4   4    4.10    1.90
   4  -4   4  226.38   20.50
   4  -4   4  232.68   22.60
   4  -4   4  260.87   23.10
   4   4   4  222.88   20.60
   4   4   4  229.58   20.70
   5  -4   4   14.10    5.20
   5  -4   4   19.00    4.40
   5  -4   4   20.10    5.70
   5   4   4   12.90    3.30
   5   4   4   13.60    4.30
   5   4   4   16.90    4.30
   6  -4   4   16.30    4.50
   6  -4   4    8.90    5.20
   6   4   4    9.40    3.90
   6   4   4    7.60    3.50
   7  -4   4   28.20    8.20
   7  -4   4   31.40    6.60
   7   4   4   24.60    6.20
   7   4   4   25.10    6.20
   8  -4   4   28.80    8.60
   8  -4   4   20.50    5.90
  -8   4  -4   17.40    7.10
   8   4   4   22.70    6.40
   8  -5  -4   94.19   12.60
  -8  -5   4   72.39   10.40
   8   5  -4   43.80    9.50
  -8   5   4   49.60   13.20
   7  -5  -4   36.20    8.40
  -7  -5   4   27.50    5.80
   7  -5  -4   21.60    6.00
   7   5  -4   31.40    7.20
  -7   5   4   26.40    9.50
  -6  -5   4   64.79    8.60
   6  -5  -4   66.39    9.50
   6  -5  -4   59.89   10.20
  -6   5   4   53.69   12.40
   6   5  -4   39.60    7.90
  -5  -5   4   54.89    7.60
   5  -5  -4   46.90    7.90
   5  -5  -4   60.89    9.70
  -5  -5   4   59.49    7.60
  -5   5   4   48.60   11.00
   5   5  -4   55.79    8.40
  -4  -5   4   48.60    7.10
  -4  -5   4   65.19    7.90
   4  -5  -4   67.49    8.50
   4  -5  -4   63.89    9.40
  -4   5   4   51.69   10.80
   4   5  -4   53.19    7.70
  -3  -5   4  528.65   44.40
  -3  -5   4  573.94   45.20
   3  -5  -4  556.94   44.80
  -3   5   4  569.14   48.20
   3   5  -4  503.15   44.60
  -2  -5   4   66.29    6.50
  -2  -5   4   70.69    7.10
   2  -5  -4   68.99    8.00
  -2  -5   4   70.69    9.00
   2   5  -4   73.29    5.80
  -2   5   4   55.49    9.70
   2   5  -4   76.19    7.40
  -2   5   4   67.29    8.80
  -1  -5   4   -0.40    0.90
   1  -5  -4   -0.20    0.60
  -1  -5   4    1.20    1.50
  -1  -5   4    3.40    2.00
   1  -5  -4    0.00    1.00
   1   5  -4    1.10    0.60
   1   5  -4    1.30    1.20
  -1   5   4   -0.30    1.30
  -1   5   4    2.10    1.50
   0  -5   4  145.29   13.00
   0  -5   4  144.39   14.10
   0  -5   4  143.39   14.70
   0  -5   4  155.08   12.70
   0  -5  -4  146.59   12.40
   0   5   4  153.98   13.70
   0   5  -4  151.98   12.70
   0   5   4  144.79   13.30
   1  -5   4   66.79   10.70
   1  -5   4   88.59    8.80
   1  -5   4   95.99   11.00
  -1  -5  -4   95.09    8.50
   1  -5   4  106.59    9.10
   1   5   4   88.69    9.20
   1   5   4  106.09    8.80
   1   5   4  103.89    9.20
   2  -5   4    4.10    1.80
  -2  -5  -4    4.30    1.40
   2  -5   4    3.50    2.80
   2  -5   4    2.70    1.40
   2  -5   4    1.90    2.50
   2   5   4    3.00    1.50
   2   5   4    4.20    1.10
   2   5   4    4.60    1.90
   3  -5   4  264.57   25.70
   3  -5   4  275.37   23.50
  -3  -5  -4  298.07   22.90
   3  -5   4  265.67   25.80
   3   5   4  261.27   23.30
   3   5   4  263.27   23.70
  -4  -5  -4   33.30    4.70
   4  -5   4   27.80    5.00
   4  -5   4   31.80    7.50
   4  -5   4   37.50    7.80
   4   5   4   17.00    4.30
   4   5   4   33.30    5.70
  -5  -5  -4   29.30    4.90
   5  -5   4   32.30    5.90
   5  -5   4   30.80    7.50
   5  -5   4   24.50    7.00
   5   5   4   30.90    5.80
   5   5   4   16.40    4.70
   6  -5   4   81.69   10.50
   6  -5   4   78.19   13.40
   6   5   4   63.79   10.00
   6   5   4   61.19    9.70
   7  -5   4   26.30    8.00
   7  -5   4   35.60    7.00
   7   5   4   13.20    5.00
   7   5   4   18.50    5.40
   8  -6  -4    7.50    4.70
  -8  -6   4    7.90    4.00
  -8   6   4    7.80    6.40
   8   6  -4    9.00    4.60
   7  -6  -4  154.28   19.10
  -7  -6   4  177.88   16.90
  -7   6   4  155.38   24.10
   7   6  -4  153.48   18.80
   6  -6  -4    9.00    4.10
  -6  -6   4   10.70    3.70
   6  -6  -4   12.70    5.50
  -6   6   4    5.20    5.40
   6   6  -4    6.20    3.90
   5  -6  -4   60.89    9.30
  -5  -6   4   58.69    8.90
  -5  -6   4   56.49    8.20
   5  -6  -4   65.99   11.10
   5   6  -4   62.69    9.20
  -5   6   4   66.89   13.20
   4  -6  -4   36.00    6.20
  -4  -6   4   36.20    5.90
  -4  -6   4   43.00    6.70
   4   6  -4   32.80    6.00
  -4   6   4   43.10    9.80
   3  -6  -4  302.87   25.80
  -3  -6   4  290.27   25.30
  -3  -6   4  295.17   26.30
  -3   6   4  312.37   29.40
   3   6  -4  289.07   25.60
  -2  -6   4  528.15   44.90
   2  -6  -4  522.95   43.80
  -2  -6   4  516.15   43.50
  -2   6   4  540.55   46.60
   2   6  -4  529.05   43.70
  -2   6   4  439.16   44.10
   2   6  -4  606.04   42.20
   1  -6  -4  446.06   35.20
  -1  -6   4  411.86   36.70
  -1  -6   4  391.46   35.20
   1  -6  -4  439.76   34.20
  -1  -6   4  410.06   34.80
   1   6  -4  410.76   34.00
   1   6  -4  431.56   34.80
  -1   6   4  424.46   35.60
  -1   6   4  466.85   37.20
   0  -6   4  108.79   10.20
   0  -6  -4  120.19   10.10
   0  -6   4  101.19   10.40
   0  -6   4  116.19   11.90
   0  -6   4  102.99   13.90
   0   6   4  116.09   11.40
   0   6   4  113.79   11.00
   0   6  -4  126.19   10.40
   0   6   4  120.99   11.10
   1  -6   4  183.98   14.80
  -1  -6  -4  174.68   14.30
   1  -6   4  159.58   14.60
   1  -6   4  145.79   16.80
   1  -6   4  168.68   16.60
   1   6   4  173.48   14.40
  -1   6  -4  164.48   14.20
   1   6   4  147.49   14.90
   1   6   4  167.28   14.90
   2  -6   4  536.75   50.39
   2  -6   4  558.84   47.60
   2  -6   4  614.54   50.49
   2  -6   4  594.74   47.90
  -2  -6  -4  591.04   47.30
   2   6   4  528.35   48.00
   2   6   4  594.74   46.60
   2   6   4  666.43   48.00
   3  -6   4  379.56   31.00
   3  -6   4  380.26   33.80
   3  -6   4  362.76   33.90
  -3  -6  -4  400.76   30.40
   3   6   4  317.87   31.00
   3   6   4  354.66   30.70
   4  -6   4  140.39   17.00
   4  -6   4  141.79   12.20
   4  -6   4  122.39   16.70
  -4  -6  -4  124.49   11.10
   4   6   4   91.89   11.20
   4   6   4   91.19   12.30
   5  -6   4   -3.70    1.60
  -5  -6  -4   -0.30    1.60
   5  -6   4    1.80    3.70
   5  -6   4    2.70    3.70
   5   6   4   -1.70    1.70
   5   6   4   -0.20    2.10
  -6  -6  -4   23.80    5.00
   6  -6   4   29.60    8.50
   6  -6   4   27.80    6.00
   6   6   4   24.20    6.00
   6   6   4   16.20    5.20
   7  -6   4    2.40    5.00
   7  -6   4    0.40    2.90
  -7  -6  -4   -0.40    2.20
   7   6   4   -1.20    2.40
   7   6   4    3.20    3.30
  -7  -7   4   58.99    9.20
   7  -7  -4   62.79   10.50
  -7   7   4   46.20   12.80
   7   7  -4   43.50    9.00
   6  -7  -4   -3.20    2.50
  -6  -7   4    1.30    2.60
  -6   7   4   -0.30    4.30
   6   7  -4   -1.50    2.80
  -5  -7   4   45.90    7.40
   5  -7  -4   59.99    8.80
  -5   7   4   51.29   12.00
   5   7  -4   46.30    8.10
   4  -7  -4   28.70    5.50
  -4  -7   4   21.50    4.70
  -4  -7   4   24.30    5.50
  -4   7   4   24.90    8.10
   4   7  -4   31.10    6.00
   3  -7  -4    6.40    2.80
  -3  -7   4   13.60    4.30
  -3  -7   4   11.70    3.00
  -3   7   4   11.00    3.90
   3   7  -4    4.60    2.90
  -3   7   4   12.60    5.50
  -2  -7   4  161.88   14.70
  -2  -7   4  171.98   16.70
   2  -7  -4  172.08   15.20
  -2   7   4  139.79   15.40
  -2   7   4  161.28   17.70
   2   7  -4  163.68   15.00
  -1  -7   4  100.99   13.10
  -1  -7   4   88.79    9.80
   1  -7  -4   97.39    8.70
  -1  -7   4   93.59    9.40
   1   7  -4   94.29    9.40
   1   7  -4   95.39    8.60
  -1   7   4  106.39   11.60
  -1   7   4   91.99   10.10
   0  -7   4  129.19   13.20
   0  -7   4  124.89   15.80
   0  -7  -4  129.79   11.20
   0  -7   4  121.49   11.70
   0   7  -4  130.09   11.50
   0   7   4  132.79   12.70
   0   7  -4  102.49   11.10
   0   7   4  127.99   12.20
   0   7   4  147.89   12.60
   1  -7   4   25.90    3.90
   1  -7   4   16.10    5.40
  -1  -7  -4   19.90    3.20
   1  -7   4   18.00    5.20
   1  -7   4   22.70    3.80
   1   7   4   19.20    3.80
   1   7   4   14.30    2.90
  -1   7  -4   17.50    3.10
   1   7   4   15.40    3.80
  -2  -7  -4    2.70    1.70
   2  -7   4    3.60    2.00
   2  -7   4    1.20    1.50
   2  -7   4    5.10    4.10
   2  -7   4    3.90    2.90
   2   7   4    3.60    2.30
   2   7   4    2.10    1.80
   3  -7   4  387.56   34.50
   3  -7   4  330.97   34.20
   3  -7   4  369.76   31.20
  -3  -7  -4  402.26   30.70
   3   7   4  378.36   31.00
   3   7   4  313.57   31.30
  -4  -7  -4  142.99   12.50
   4  -7   4  116.49   17.20
   4  -7   4  131.99   13.00
   4  -7   4  132.39   18.50
   4   7   4  106.59   14.10
   4   7   4  119.49   12.60
  -5  -7  -4   31.60    5.50
   5  -7   4   23.70    5.60
   5  -7   4   26.00    7.80
   5   7   4   27.40    6.20
   5   7   4   18.40    5.10
   6  -7   4   14.70    4.80
  -6  -7  -4   24.70    5.00
   6  -7   4   19.70    7.30
   6   7   4    7.10    3.70
   6   7   4   11.20    4.60
   6  -8  -4  101.49   12.90
  -6  -8   4   69.79   10.70
   6   8  -4   63.09   10.70
  -6   8   4   95.39   17.60
   5  -8  -4   23.30    5.70
  -5  -8   4   17.40    4.90
  -5   8   4   24.30    8.90
   5   8  -4   21.90    5.60
   4  -8  -4   99.09   12.30
  -4  -8   4   90.69   11.50
   4   8  -4  106.89   12.70
  -4   8   4   92.09   16.30
  -3  -8   4   75.69    9.40
   3  -8  -4   77.19    9.90
  -3  -8   4   70.19   10.60
  -3   8   4   66.09   10.30
  -3   8   4   82.69   13.80
   3   8  -4   64.29    9.40
  -2  -8   4   49.20    6.50
   2  -8  -4   32.70    5.90
  -2  -8   4   45.60    8.50
  -2   8   4   53.29    8.10
  -2   8   4   31.00    8.20
   2   8  -4   37.90    6.50
  -1  -8   4   36.50    5.40
   1  -8  -4   32.40    4.50
  -1  -8   4   31.10    5.70
  -1  -8   4   30.60    7.30
  -1   8   4   29.60    5.70
  -1   8   4   38.20    7.40
   1   8  -4   38.20    5.70
   0  -8   4  431.86   37.90
   0  -8  -4  484.25   35.90
   0  -8   4  423.56   36.40
   0  -8   4  447.26   39.80
   0   8   4  465.15   37.50
   0   8   4  468.55   37.10
   0   8   4  418.36   36.90
   0   8  -4  465.25   36.40
   0   8  -4  361.86   35.70
   1  -8   4   25.00    4.40
   1  -8   4   25.20    4.50
  -1  -8  -4   28.50    4.20
   1  -8   4   21.70    6.00
   1  -8   4   20.30    6.70
  -1   8  -4   32.40    4.60
   1   8   4   18.70    4.20
   1   8   4   27.10    5.40
  -2  -8  -4  157.08   13.90
   2  -8   4  159.78   14.50
   2  -8   4  140.49   14.00
   2  -8   4  139.19   18.60
   2  -8   4  172.88   21.10
  -2   8  -4  161.38   13.80
   2   8   4  154.48   14.30
   2   8   4  130.29   14.70
   3  -8   4   79.49   14.00
   3  -8   4  104.59   16.30
  -3  -8  -4  110.09   10.40
   3  -8   4  110.29   11.90
   3   8   4   83.09   12.00
   3   8   4   97.69   10.40
   4  -8   4  355.76   32.80
   4  -8   4  327.57   32.70
  -4  -8  -4  360.16   28.10
   4   8   4  294.47   28.90
   4   8   4  295.47   28.10
   5  -8   4   68.49   13.30
   5  -8   4   64.89    9.50
   5   8   4   41.50    8.60
   5   8   4   61.69    9.10
   6  -8   4    9.30    7.30
  -6  -8  -4    9.80    4.00
   6  -8   4   13.20    4.70
   6   8   4   10.80    4.90
   5  -9  -4   81.39   11.40
  -5  -9   4   74.89   10.60
  -5   9   4   78.39   15.60
   5   9  -4   58.49   10.40
  -5   9   4   75.79   12.50
   4  -9  -4   30.70    6.50
  -4  -9   4   28.70    5.80
  -4   9   4   28.80    8.90
  -4   9   4   23.60    6.50
   4   9  -4   24.70    5.90
  -3  -9   4   36.90    6.40
   3  -9  -4   30.90    6.20
  -3   9   4   34.20    9.40
  -3   9   4   26.60    6.50
   3   9  -4   33.40    6.50
  -2  -9   4    2.10    2.30
  -2  -9   4    7.50    4.20
   2  -9  -4    4.70    2.70
  -2   9   4    3.40    3.10
   2   9  -4    4.60    2.80
  -2   9   4    5.40    4.30
   1  -9  -4   15.30    3.20
  -1  -9   4   17.80    3.90
  -1  -9   4   15.80    5.80
  -1   9   4    8.90    4.10
   1   9  -4   12.30    3.50
  -1   9   4   15.40    4.30
  -1   9   4   11.30    3.80
   0  -9   4   -1.10    1.70
   0  -9  -4    8.60    2.50
   0  -9   4    4.50    3.20
   0  -9   4    8.00    4.80
   0   9   4    4.20    2.60
   0   9   4    4.50    2.90
   0   9  -4    4.60    2.50
   1  -9   4   19.80    4.50
   1  -9   4   32.60    7.20
   1  -9   4   31.90    8.30
  -1  -9  -4   34.10    5.00
  -1   9  -4   39.40    5.60
   1   9   4   28.90    6.00
  -1   9  -4   25.40    4.90
   1   9   4   30.90    5.40
   2  -9   4   32.20    6.40
   2  -9   4   51.19   10.90
   2  -9   4   42.90    9.50
  -2  -9  -4   52.79    6.80
   2  -9   4   45.30    6.80
   2   9   4   57.19    7.50
   2   9   4   55.39    8.60
   3  -9   4    1.00    4.60
   3  -9   4    4.90    4.30
  -3  -9  -4    3.10    2.40
   3  -9   4    4.20    3.00
   3   9   4    4.30    2.70
   3   9   4    3.50    3.30
   4  -9   4   14.80    6.70
   4  -9   4    9.50    4.20
   4  -9   4   24.20    8.40
   4   9   4    8.60    4.10
   5  -9   4   39.30   10.20
   5  -9   4   29.50    6.60
   5   9   4   28.90    7.20
   4 -10  -4    2.10    3.20
  -4 -10   4   -0.10    2.80
  -4  10   4    6.40    4.60
  -4  10   4    3.90    4.70
   4  10  -4    7.10    4.30
   3 -10  -4   31.70    6.30
  -3 -10   4   33.10    6.10
   3  10  -4   23.00    5.90
  -3  10   4   31.80    9.10
  -3  10   4   38.80    7.90
  -2 -10   4   79.19   10.60
  -2  10   4   88.19   14.20
  -2  10   4   88.89   11.70
  -2  10   4   91.29   12.20
   2  10  -4   86.49   11.30
  -1 -10   4  117.39   12.10
  -1 -10   4   93.69   15.90
   1  10  -4  119.29   12.50
  -1  10   4  135.59   13.30
  -1  10   4  122.39   13.10
   0 -10   4   71.09    9.50
   0 -10   4   70.69   10.90
   0 -10   4   70.79   13.40
   0  10   4   81.09   11.10
   0  10   4   95.79   11.10
   1 -10   4   10.90    6.10
   1 -10   4   19.40    4.40
   1 -10   4   21.70    6.40
   1  10   4   19.10    4.80
   1  10   4   20.90    5.40
   2 -10   4   45.60    9.70
   2 -10   4   51.99    7.50
   2 -10   4   38.80   10.50
   2  10   4   47.70    8.60
   2  10   4   50.39    7.50
   3 -10   4   10.10    6.00
   3 -10   4    0.20    4.50
   3 -10   4    0.60    2.80
   3  10   4    2.30    3.30
   4 -10   4  133.59   15.90
   4 -10   4  154.78   21.50
   4  10   4  136.29   17.50
  -3 -11   4   -3.10    2.10
  -3  11   4   -2.40    3.60
  -3  11   4   -3.80    2.50
  -3  11   4   -1.60    2.60
  -2 -11   4   15.40    4.40
  -2  11   4    9.20    4.40
  -2  11   4   12.90    4.90
  -1 -11   4   28.20    5.60
  -1  11   4   17.00    5.10
  -1  11   4   26.00    5.90
   0 -11   4   27.20    8.60
   0 -11   4   22.70    5.00
   0  11   4   29.10    6.10
   0  11   4   16.60    5.60
   1 -11   4   15.40    4.20
   1 -11   4   15.30    6.00
   1 -11   4   12.30    6.60
   1  11   4   19.40    5.00
   1  11   4   16.30    5.40
   2 -11   4    1.00    4.30
   2 -11   4    0.60    4.80
  -2  11  -4    3.30    4.20
   2  11   4    6.90    4.60
   9   0  -5    3.30    3.30
   9   0  -5   -3.90    3.20
   8   0  -5   -4.60    2.10
   8   0  -5    1.00    3.00
  -8   0   5    2.30    3.00
   7   0  -5  372.36   31.50
  -7   0   5  356.76   33.10
   7   0  -5  347.77   31.80
  -6   0   5   11.70    4.40
   6   0  -5   12.40    3.40
   6   0  -5   13.40    4.10
   5   0  -5  537.65   45.70
  -5   0   5  562.14   47.30
   5   0  -5  576.14   46.30
   4   0  -5  138.59   13.00
   4   0  -5  131.99   12.40
  -4   0   5  149.49   13.90
   3   0  -5   76.29    7.10
   3   0  -5   75.69    7.50
  -3   0   5   78.09    8.00
  -2   0   5  859.71   64.89
   2   0  -5  834.32   63.99
  -2   0   5  743.33   64.09
  -1   0   5   16.50    2.00
  -1   0   5   15.20    1.80
   1   0  -5   13.70    1.60
  -1   0   5   17.00    1.80
  -1   0   5   12.80    2.30
   0   0   5 3021.00  238.78
   0   0   5 3012.20  239.98
   0   0   5 3062.69  238.98
   0   0  -5 3122.69  238.78
   1   0   5    3.80    0.90
   1   0   5    3.60    1.40
   1   0   5    4.40    1.30
   1   0   5    3.00    1.20
   2   0   5  744.13   58.89
   2   0   5  737.13   59.69
   2   0   5  743.33   59.39
   3   0   5  113.29   12.00
   3   0   5  138.69   11.80
   3   0   5  135.69   12.20
   3   0   5  117.29   11.20
   4   0   5   69.09   10.30
   4   0   5   93.19    8.90
   4   0   5   99.89   11.30
   4   0   5   92.09    9.20
   5   0   5  319.37   31.20
   5   0   5  379.36   31.50
   5   0   5  363.66   30.00
   6   0   5  325.97   29.40
   6   0   5  317.07   27.90
   7   0   5    5.70    4.10
   7   0   5   -0.10    2.30
   7   0   5    1.50    2.90
   8   0   5   58.89   12.60
   8   0   5   78.09   10.70
   8   0   5   78.89   11.30
   9  -1  -5   61.19    9.80
   9   1  -5   46.10    8.20
   9   1  -5   33.70    8.20
   8  -1  -5   18.70    5.20
   8   1  -5   13.70    4.50
   8   1  -5   19.60    5.80
  -8   1   5   18.20    7.10
   7  -1  -5   22.10    5.30
  -7  -1   5   27.40    5.80
   7   1  -5   17.10    4.60
  -7   1   5   23.40    7.00
   7   1  -5   28.10    6.00
   6  -1  -5  147.69   14.50
   6  -1  -5  156.08   14.40
  -6  -1   5  148.69   14.70
  -6   1   5  140.49   16.30
   6   1  -5  131.69   13.80
   6   1  -5  141.59   14.40
   5  -1  -5  641.74   57.39
   5  -1  -5  699.43   57.89
  -5  -1   5  748.83   58.19
   5   1  -5  680.23   57.79
  -5   1   5  748.73   60.09
   5   1  -5  723.93   57.29
  -4  -1   5  109.39   10.90
   4  -1  -5  124.09   10.80
  -4   1   5  134.89   12.80
   4   1  -5   99.49   10.70
   4   1  -5  110.39   10.40
   3  -1  -5    2.00    1.10
  -3  -1   5    1.00    1.10
  -3   1   5    1.70    1.50
   3   1  -5    1.50    1.30
   3   1  -5   -0.20    0.70
  -2  -1   5  504.65   41.80
  -2  -1   5  483.05   41.50
  -2  -1   5  563.04   42.30
   2  -1  -5  531.55   41.90
   2   1  -5  537.15   42.00
  -2   1   5  521.35   42.90
   2   1  -5  541.05   41.50
  -1  -1   5  398.66   32.80
  -1  -1   5  416.26   32.90
   1  -1  -5  433.46   32.90
  -1  -1   5  461.75   32.70
  -1  -1   5  441.36   33.50
  -1   1   5  402.96   32.50
  -1   1   5  388.86   33.10
  -1   1   5  440.86   33.70
   1   1  -5  348.67   32.60
   0  -1   5   20.60    2.60
   0  -1   5   18.60    1.60
   0  -1  -5   18.80    1.70
   0  -1   5   19.70    2.40
   0  -1   5   14.90    2.80
   0  -1   5   20.80    3.00
   0   1   5   21.00    2.60
   0   1   5   19.10    2.70
   1  -1   5  532.65   46.10
   1  -1   5  537.15   46.00
   1  -1   5  565.94   45.00
   1   1   5  518.15   45.30
   1   1   5  547.15   45.80
   1   1   5  596.74   45.40
   1   1   5  589.14   45.80
  -1   1  -5  667.93   45.00
   2  -1   5  821.32   66.89
   2  -1   5  890.91   65.79
   2  -1   5  775.62   66.79
   2  -1   5  870.51   67.09
   2   1   5  842.82   66.59
   2   1   5  786.92   65.89
   2   1   5  840.12   66.09
   3  -1   5  522.85   39.90
   3  -1   5  427.36   39.10
   3  -1   5  501.45   38.20
   3  -1   5  439.96   39.40
   3   1   5  470.55   38.20
   3   1   5  465.95   39.20
   3   1   5  486.15   38.50
   4  -1   5   64.89   10.40
   4  -1   5   89.79    8.70
   4  -1   5   87.49   11.30
   4  -1   5   86.69    9.70
   4   1   5  107.59   10.30
   4   1   5  109.59    9.90
   4   1   5   80.39    8.80
   5  -1   5   68.79    8.90
   5  -1   5   70.09    8.60
   5  -1   5   88.09   11.40
   5   1   5   78.89    9.40
   5   1   5   56.19    9.50
   5   1   5   96.89   10.80
   6  -1   5  314.37   26.40
   6  -1   5  315.17   26.90
   6  -1   5  317.87   28.50
   6   1   5  304.97   26.70
   6   1   5  304.47   27.50
   6   1   5  259.57   27.60
   7  -1   5   63.39    9.50
   7  -1   5   87.49   13.20
   7  -1   5   71.39   10.30
   7   1   5   74.99   10.30
   7   1   5   73.29   11.10
   8  -1   5   39.00    7.90
   8  -1   5   38.20    7.10
   8  -1   5   36.90    9.00
   8   1   5   33.90    7.00
   8   1   5   24.00    6.00
   9  -2  -5  100.49   13.80
   9   2  -5   87.99   12.20
   9   2  -5   82.49   13.00
   8  -2  -5    1.70    2.90
   8   2  -5    8.70    4.80
  -8   2   5    4.20    4.80
   8   2  -5    7.00    3.90
   7  -2  -5   19.60    5.50
   7   2  -5   25.30    5.30
  -7   2   5   26.20    7.90
   7   2  -5   31.20    6.50
  -6  -2   5   76.89    7.80
   6  -2  -5   68.39    9.20
  -6   2   5   85.79   13.20
   6   2  -5   48.50    7.70
   6   2  -5   56.09    8.70
   5  -2  -5   63.39    8.20
  -5  -2   5   62.49    6.80
  -5   2   5   51.89    9.90
   5   2  -5   61.99    7.50
   5   2  -5   69.89    8.60
   4  -2  -5  155.28   14.20
  -4  -2   5  182.58   14.00
  -4  -2   5  146.19   12.60
  -4   2   5  147.89   16.10
   4   2  -5  157.18   14.40
  -3  -2   5  454.05   32.80
  -3  -2   5  407.86   32.70
   3  -2  -5  439.46   33.00
  -3  -2   5  363.16   31.90
  -3  -2   5  373.56   31.80
   3   2  -5  395.56   32.90
  -3   2   5  405.76   34.80
  -2  -2   5  130.89   12.30
  -2  -2   5  166.58   13.40
  -2  -2   5  153.98   13.20
  -2  -2   5  175.28   12.30
   2  -2  -5  151.48   13.30
   2   2  -5  162.28   13.30
  -2   2   5  151.78   14.50
  -1  -2   5    2.70    0.70
  -1  -2   5    6.20    1.70
  -1  -2   5    2.60    1.00
   1  -2  -5    3.80    1.20
  -1  -2   5    3.50    0.90
  -1  -2   5    3.70    1.40
  -1   2   5    4.00    1.40
   1   2  -5    5.00    0.70
  -1   2   5    3.40    1.50
   1   2  -5    4.60    1.00
  -1   2   5    5.80    0.60
   0  -2   5  359.86   27.10
   0  -2   5  340.97   27.90
   0  -2   5  271.07   27.60
   0  -2   5  296.07   27.10
   0  -2   5  339.47   26.50
   0  -2   5  349.96   27.70
   0   2   5  378.56   27.50
   0   2   5  354.16   27.30
   1  -2   5  288.87   23.50
   1  -2   5  279.57   23.60
   1  -2   5  257.27   24.20
   1  -2   5  276.97   24.60
   1  -2   5  266.07   24.70
   1   2   5  294.37   23.90
  -1   2  -5  340.97   23.00
   1   2   5  306.27   23.90
   1   2   5  273.27   23.70
   2  -2   5   37.70    5.80
   2  -2   5   37.30    5.90
   2  -2   5   28.00    5.10
   2  -2   5   45.50    4.90
   2  -2   5   42.70    3.70
   2   2   5   39.50    5.00
   2   2   5   35.80    4.60
   2   2   5   36.40    4.20
   2   2   5   36.80    3.50
   3  -2   5  152.18   13.70
   3  -2   5  137.69   12.00
   3  -2   5  121.09   12.90
   3  -2   5  134.89   11.40
   3   2   5  129.99   12.00
   3   2   5  119.49   12.20
   4  -2   5  100.79    9.00
   4  -2   5   73.09   11.00
   4  -2   5   89.39    9.40
   4  -2   5   99.69   12.50
   4   2   5  111.89   10.00
   4   2   5   96.19    9.60
   4   2   5   85.19    9.90
   5  -2   5  158.28   14.40
   5  -2   5  174.58   15.30
   5  -2   5  155.98   16.10
   5  -2   5  182.28   17.20
   5   2   5  136.89   15.50
   5   2   5  153.38   15.00
   5   2   5  160.58   15.30
   6  -2   5    2.20    3.40
   6  -2   5    6.40    3.20
   6  -2   5    4.70    2.50
   6   2   5    8.20    3.70
   6   2   5    4.90    2.90
   6   2   5    6.20    3.80
   7  -2   5   16.40    4.80
   7  -2   5   14.10    5.70
   7  -2   5   14.60    4.30
   7   2   5   19.80    6.20
   7   2   5   22.80    5.60
   8  -2   5   51.29   10.80
   8  -2   5   27.80    6.70
   8  -2   5   32.80    6.50
   8   2   5   40.00    7.70
   9   3  -5   14.50    6.30
  -8  -3   5   37.50    7.30
   8  -3  -5   47.40    8.50
  -8   3   5   47.00   11.50
   8   3  -5   32.30    7.40
   8   3  -5   31.70    6.70
   7  -3  -5   70.19    9.80
   7   3  -5   54.59    8.20
   7   3  -5   53.19    9.10
  -7   3   5   55.79   12.20
   6  -3  -5   80.99   11.00
  -6  -3   5   84.19   10.40
   6   3  -5   87.89   11.00
  -6   3   5   84.19   14.50
  -5  -3   5  122.49   10.60
  -5  -3   5  112.69   11.30
   5  -3  -5  113.69   11.70
  -5   3   5  101.69   15.70
   5   3  -5  111.39   11.70
   4  -3  -5  360.16   30.00
  -4  -3   5  325.87   29.40
  -4  -3   5  378.56   29.10
   4   3  -5  320.37   29.80
  -4   3   5  381.46   33.10
  -3  -3   5    8.30    2.00
   3  -3  -5    9.50    2.40
  -3  -3   5    5.30    1.60
  -3   3   5    9.60    3.60
   3   3  -5    7.20    2.20
  -2  -3   5  242.28   18.10
  -2  -3   5  196.88   17.40
  -2  -3   5  204.18   16.80
   2  -3  -5  206.18   17.40
  -2  -3   5  192.18   17.20
  -2   3   5  184.68   18.70
  -2   3   5  204.58   18.00
   2   3  -5  212.08   17.30
  -1  -3   5  104.79    9.00
   1  -3  -5   95.89    9.00
  -1  -3   5  100.39    9.70
  -1  -3   5   99.09    9.20
  -1  -3   5   84.59    9.30
  -1   3   5   94.49    9.40
  -1   3   5  104.29    8.20
  -1   3   5  104.69   10.00
   1   3  -5  107.69    8.70
   1   3  -5  104.09    8.30
   0  -3  -5  682.53   52.29
   0  -3   5  653.83   52.49
   0  -3   5  642.34   53.89
   0  -3   5  614.74   54.09
   0  -3   5  668.73   53.09
   0   3   5  663.83   53.39
   0   3   5  701.33   53.49
   0   3  -5  677.53   52.59
   0   3  -5  680.13   52.39
   1  -3   5   25.10    4.60
   1  -3   5   28.70    5.00
   1  -3   5   19.90    3.10
   1  -3   5   23.80    3.10
  -1  -3  -5   21.90    2.40
   1   3   5   21.70    3.40
  -1   3  -5   27.30    2.40
   1   3   5   24.10    3.30
   1   3   5   40.10    3.60
   2  -3   5  116.89   10.70
   2  -3   5   99.29   10.40
   2  -3   5   96.89    8.70
   2   3   5   91.89    8.60
   2   3   5   87.39    8.80
   2   3   5   93.29    8.90
   3  -3   5  387.76   35.70
   3  -3   5  447.46   34.20
   3  -3   5  433.06   36.10
   3   3   5  403.46   34.40
   3   3   5  405.66   34.30
   4  -3   5   61.99    9.50
   4  -3   5   43.40    8.10
   4  -3   5   52.49    6.90
   4   3   5   52.79    7.50
   4   3   5   51.69    7.10
   5  -3   5   51.59    7.20
   5  -3   5   40.20    8.30
   5  -3   5   36.80    8.30
   5   3   5   50.09    7.40
   5   3   5   44.50    6.70
   5   3   5   45.60    7.50
   6  -3   5   53.09   10.10
   6  -3   5   47.60    7.70
   6   3   5   47.10    8.40
   6   3   5   45.20    7.40
   6   3   5   45.00    7.60
   7  -3   5   90.09   14.80
   7  -3   5  142.59   14.50
   7   3   5  103.29   12.90
   7   3   5   75.89   12.80
   8  -3   5   88.59   14.90
   8  -3   5   72.59   11.10
   8   3   5   66.79   10.80
  -8  -4   5  259.77   22.80
   8  -4  -5  244.18   23.50
   8   4  -5  214.28   21.90
   8   4  -5  223.68   23.00
  -8   4   5  236.88   27.60
  -7  -4   5   34.30    6.50
   7  -4  -5   37.20    7.40
   7   4  -5   27.00    6.40
  -7   4   5   35.60   10.00
   6  -4  -5   19.20    5.10
  -6  -4   5   18.90    4.60
  -6   4   5   26.00    8.20
   6   4  -5   11.80    4.50
  -5  -4   5    3.70    2.00
   5  -4  -5    7.90    3.20
  -5   4   5   12.50    5.30
   5   4  -5   -0.40    2.00
  -4  -4   5   86.19    9.20
  -4  -4   5   96.19    8.70
  -4  -4   5   97.69    9.70
   4  -4  -5   92.59   10.70
  -4   4   5  113.89   15.30
   4   4  -5   75.79   10.10
  -3  -4   5    4.60    1.60
  -3  -4   5    5.60    1.90
   3  -4  -5    4.80    2.00
  -3  -4   5    4.30    2.20
   3   4  -5    1.50    1.60
  -3   4   5    7.00    3.50
  -2  -4   5   56.79    6.40
   2  -4  -5   72.89    6.90
  -2  -4   5   77.59    7.60
  -2  -4   5   64.99    6.20
  -2   4   5   60.79    8.00
   2   4  -5   66.39    6.60
  -2   4   5   67.39    9.60
  -1  -4   5  165.38   15.30
  -1  -4   5  166.18   14.90
  -1  -4   5  173.98   16.00
   1  -4  -5  168.28   15.00
   1   4  -5  182.18   14.10
  -1   4   5  182.48   16.30
   1   4  -5  184.28   14.70
  -1   4   5  160.78   15.40
   0  -4   5  331.07   31.70
   0  -4   5  362.36   32.40
   0  -4  -5  407.06   30.20
   0  -4   5  373.96   30.90
   0  -4   5  362.46   30.40
   0   4  -5  418.66   30.40
   0   4   5  356.36   31.20
   0   4   5  397.46   31.50
   1  -4   5  188.08   16.70
   1  -4   5  196.88   16.90
  -1  -4  -5  207.18   16.40
   1  -4   5  164.58   18.30
   1  -4   5  209.38   18.60
   1   4   5  225.18   16.90
   1   4   5  223.28   17.30
   1   4   5  172.68   17.00
   2  -4   5  109.09   13.30
  -2  -4  -5  116.59    9.70
   2  -4   5  113.09   10.20
   2  -4   5   99.69   11.80
   2   4   5  105.59    9.70
   2   4   5  107.69   10.40
   2   4   5  121.79   10.40
   3  -4   5   43.50    7.70
   3  -4   5   36.60    5.30
   3  -4   5   38.40    7.30
   3   4   5   34.50    5.60
   3   4   5   42.20    5.70
   4  -4   5   66.99   10.20
   4  -4   5   60.89    9.80
   4  -4   5   62.79    7.80
   4   4   5   46.00    7.40
   4   4   5   56.29    8.00
   5  -4   5   19.20    5.90
   5  -4   5   19.50    6.10
   5  -4   5   15.50    4.10
   5   4   5   19.20    4.10
   5   4   5    9.70    3.70
   5   4   5   21.30    4.90
   6  -4   5   59.29   11.20
   6  -4   5   86.39   10.20
   6   4   5   52.99    9.10
   6   4   5   49.70    8.40
   7  -4   5   23.50    5.80
   7  -4   5   29.80    8.40
   7   4   5   19.80    5.60
   7   4   5   28.50    7.10
   8  -4   5    3.70    5.10
   8  -4   5    2.10    3.20
   8   4   5   -0.50    2.80
  -8  -5   5   87.69   11.80
   8  -5  -5   75.09   12.00
   8   5  -5   75.99   12.20
   8   5  -5   57.39    9.60
  -8   5   5   91.19   17.00
   7  -5  -5   47.30    8.40
  -7  -5   5   20.80    5.60
   7   5  -5   36.80    7.50
  -7   5   5   32.60   10.20
   6  -5  -5  146.09   15.50
  -6  -5   5  118.09   12.30
  -6  -5   5  113.89   13.80
  -6   5   5  114.89   19.10
   6   5  -5  122.29   14.80
   5  -5  -5   20.80    5.10
  -5  -5   5   28.40    5.20
  -5  -5   5   30.90    5.40
   5   5  -5   21.10    5.10
  -5   5   5   32.50    8.60
  -4  -5   5  167.08   14.70
  -4  -5   5  163.68   14.30
   4  -5  -5  158.28   14.70
   4   5  -5  115.39   13.80
  -4   5   5  156.88   18.00
   3  -5  -5   73.59    9.00
  -3  -5   5   81.59    8.10
  -3  -5   5   73.99    8.60
  -3   5   5   84.29   12.70
   3   5  -5   79.09    9.20
   2  -5  -5    9.40    2.50
  -2  -5   5    8.70    2.30
  -2  -5   5   10.60    2.20
  -2  -5   5   13.70    3.70
   2   5  -5    9.50    2.40
  -2   5   5   12.20    3.40
  -2   5   5   16.80    4.70
   1  -5  -5  151.98   13.40
  -1  -5   5  155.18   14.70
  -1  -5   5  163.28   13.30
  -1  -5   5  155.98   13.70
   1   5  -5  157.08   13.00
  -1   5   5  159.88   14.80
   1   5  -5  133.59   12.30
  -1   5   5  154.28   13.90
   1   5  -5  139.29   12.10
   0  -5   5   47.60    7.90
   0  -5   5   49.90    5.90
   0  -5   5   48.80    4.90
   0  -5  -5   49.60    4.70
   0  -5   5   51.09    7.50
   0   5   5   57.49    6.00
   0   5  -5   55.79    5.10
   0   5   5   48.10    5.80
   1  -5   5   41.60    7.40
   1  -5   5   46.30    5.80
  -1  -5  -5   50.19    4.80
   1  -5   5   47.70    5.60
   1  -5   5   52.79    8.40
   1   5   5   47.80    5.10
   1   5   5   48.60    6.30
   1   5   5   57.29    5.80
  -1   5  -5   51.99    4.80
   2  -5   5  250.07   22.70
   2  -5   5  204.38   22.30
   2  -5   5  247.48   20.30
   2  -5   5  244.28   20.30
  -2  -5  -5  258.57   19.80
   2   5   5  211.88   20.50
   2   5   5  248.88   20.50
   2   5   5  230.28   19.60
  -3  -5  -5  410.46   31.00
   3  -5   5  351.16   33.90
   3  -5   5  373.96   34.20
   3  -5   5  387.36   31.60
   3   5   5  368.76   31.60
   3   5   5  353.46   31.80
  -4  -5  -5   56.49    6.60
   4  -5   5   48.50    9.30
   4  -5   5   48.00    7.00
   4  -5   5   53.99    9.90
   4   5   5   43.40    7.10
   4   5   5   50.19    7.30
   5  -5   5   31.50    8.00
   5  -5   5   43.70    6.80
   5  -5   5   36.10    8.40
  -5  -5  -5   36.10    5.40
   5   5   5   36.30    6.50
   5   5   5   26.40    5.80
   6  -5   5    7.00    3.40
   6  -5   5    2.90    4.30
   6   5   5    4.50    3.00
   6   5   5    5.20    3.20
   7  -5   5   35.20    7.10
   7  -5   5   49.00   11.30
   7   5   5   31.80    7.20
   7   5   5   26.40    6.70
   7  -6  -5   94.59   13.10
  -7  -6   5   78.89   11.10
   7   6  -5   63.79   11.20
  -7   6   5  102.49   18.60
  -6  -6   5   61.19    8.50
   6  -6  -5   40.80    8.10
  -6   6   5   41.70   10.90
   6   6  -5   51.39    8.50
  -5  -6   5    6.10    3.00
   5  -6  -5    2.10    2.70
  -5  -6   5   10.80    3.40
   5   6  -5    3.00    2.70
  -5   6   5    1.50    4.00
   4  -6  -5  159.08   14.30
  -4  -6   5  150.88   13.70
  -4  -6   5  124.59   13.80
   4   6  -5  130.39   13.70
  -4   6   5  147.49   19.90
  -3  -6   5  263.97   24.30
   3  -6  -5  244.78   23.30
  -3  -6   5  266.17   23.20
  -3   6   5  301.77   27.30
   3   6  -5  277.07   23.50
  -3   6   5  265.67   24.60
  -2  -6   5  290.37   25.80
  -2  -6   5  250.87   23.50
  -2  -6   5  281.57   24.10
   2  -6  -5  272.97   24.30
  -2   6   5  326.07   27.50
   2   6  -5  303.47   24.30
  -2   6   5  286.17   25.30
  -1  -6   5    8.50    3.60
  -1  -6   5    7.60    2.40
  -1  -6   5    7.70    2.20
   1  -6  -5    5.90    2.30
   1   6  -5    6.10    2.00
  -1   6   5   12.10    3.80
   1   6  -5    7.90    1.50
  -1   6   5    8.50    2.80
   0  -6  -5   37.00    3.60
   0  -6   5   26.60    5.60
   0  -6   5   25.90    4.30
   0  -6   5   31.70    4.10
   0  -6   5   29.50    6.50
   0   6   5   26.30    4.70
   0   6   5   32.60    5.10
   0   6   5   34.20    5.40
   0   6  -5   42.20    4.60
   1  -6   5   94.09   12.90
   1  -6   5   91.09   13.40
  -1  -6  -5  105.99    9.40
   1  -6   5   87.29    9.70
   1  -6   5  105.99    9.80
   1   6   5  110.79    9.80
   1   6   5  116.79   10.40
   1   6   5  107.49   10.50
  -1   6  -5  112.29    9.40
   2  -6   5   64.19   10.70
   2  -6   5   57.99   10.70
  -2  -6  -5   84.89    7.40
   2  -6   5   70.09    8.40
   2  -6   5   67.89    7.50
   2   6   5   51.79    8.20
   2   6   5   83.89    7.00
   2   6   5   79.89    8.00
   3  -6   5   21.70    4.10
   3  -6   5   17.00    5.70
  -3  -6  -5   27.00    3.90
   3  -6   5    6.30    3.80
   3   6   5   21.20    4.40
   3   6   5   14.50    3.50
   4  -6   5   94.99   11.40
   4  -6   5   97.99   14.50
   4  -6   5   88.59   14.30
  -4  -6  -5  118.69   10.00
   4   6   5   79.19   11.30
   4   6   5   88.89   10.20
   5  -6   5  128.59   18.00
  -5  -6  -5  150.18   12.30
   5  -6   5  123.59   17.90
   5  -6   5  111.89   13.40
   5   6   5  100.49   13.40
   5   6   5   96.09   13.60
   6  -6   5   13.00    4.50
   6  -6   5   29.50    8.20
  -6  -6  -5   21.60    4.80
   6   6   5   18.40    5.20
   6   6   5    6.00    4.00
  -7  -6  -5    2.90    2.80
   7  -6   5    0.30    3.10
   7  -6   5   -0.20    4.60
   7   6   5   -0.30    2.70
   7   6   5    1.80    3.20
  -7  -7   5  213.78   20.30
   7  -7  -5  195.58   22.60
  -7   7   5  196.18   28.80
   7   7  -5  196.78   20.80
  -6  -7   5   31.50    6.50
   6  -7  -5   30.40    6.90
   6   7  -5   22.80    6.10
  -6   7   5   26.90    9.60
   5  -7  -5   95.49   12.40
  -5  -7   5   93.19   11.80
   5   7  -5  103.59   12.90
  -5   7   5   91.99   16.30
   4  -7  -5   83.99   11.50
  -4  -7   5   98.99   11.50
  -4  -7   5  103.09   12.90
  -4   7   5   98.59   16.20
   4   7  -5   95.29   11.50
  -3  -7   5   26.00    5.00
   3  -7  -5   21.40    4.90
  -3  -7   5   32.70    6.80
  -3   7   5   37.40    8.50
   3   7  -5   28.70    5.20
  -3   7   5   20.50    5.50
  -2  -7   5  417.36   35.10
  -2  -7   5  402.56   37.00
  -2  -7   5  418.96   34.60
   2  -7  -5  398.56   35.30
  -2   7   5  446.76   38.60
  -2   7   5  398.76   36.20
   2   7  -5  467.75   35.40
  -1  -7   5   36.20    7.50
  -1  -7   5   35.50    5.40
  -1  -7   5   34.80    5.90
   1   7  -5   31.40    5.00
   1   7  -5   41.90    4.40
  -1   7   5   37.00    7.10
  -1   7   5   36.90    6.20
   0  -7   5   36.50    7.80
   0  -7   5   37.40    6.90
   0  -7   5   40.80    5.60
   0  -7  -5   44.80    4.80
   0   7   5   30.50    5.60
   0   7  -5   46.30    5.50
   0   7   5   40.90    6.30
   0   7   5   37.60    6.00
   1  -7   5  126.49   16.90
   1  -7   5  133.19   13.60
   1  -7   5  160.68   13.80
   1  -7   5  114.39   17.60
  -1  -7  -5  158.48   13.30
   1   7   5  179.78   14.50
   1   7   5  158.18   13.60
  -1   7  -5  156.58   13.30
   1   7   5  139.49   14.40
  -2  -7  -5   93.49    8.80
   2  -7   5   92.39   14.00
   2  -7   5   87.49   10.10
   2  -7   5   95.09   13.40
   2  -7   5   86.99    9.10
   2   7   5   84.69   10.80
   2   7   5   98.09    9.60
   3  -7   5  215.38   22.80
  -3  -7  -5  252.07   19.40
   3  -7   5  228.48   19.90
   3  -7   5  196.68   22.80
   3   7   5  193.28   20.10
   3   7   5  219.48   19.80
  -4  -7  -5  152.88   13.60
   4  -7   5  150.28   19.80
   4  -7   5  130.09   19.20
   4  -7   5  146.39   14.30
   4   7   5  139.59   14.60
   4   7   5  133.39   14.10
   5  -7   5   21.80    7.10
   5  -7   5    8.40    5.60
   5  -7   5   11.60    3.90
  -5  -7  -5   10.00    3.40
   5   7   5   13.60    4.30
   5   7   5    2.30    3.10
  -6  -7  -5   84.99   10.70
   6  -7   5   97.19   12.40
   6  -7   5   90.79   15.80
   6   7   5   71.19   11.30
   6   7   5   97.29   12.80
   6  -8  -5    6.80    4.30
  -6  -8   5   -0.20    2.60
  -6   8   5    6.80    6.50
   6   8  -5    3.20    3.80
   5  -8  -5   37.20    7.70
  -5  -8   5   54.09    8.30
   5   8  -5   44.40    7.90
  -5   8   5   54.09   12.50
  -4  -8   5    1.90    2.60
   4  -8  -5    2.10    2.40
  -4   8   5    3.70    3.50
  -4   8   5    2.90    4.60
   4   8  -5    0.60    2.40
   3  -8  -5  131.09   12.70
  -3  -8   5  126.39   12.10
  -3  -8   5  114.59   14.90
   3   8  -5  115.49   12.10
  -3   8   5  102.49   14.20
  -3   8   5  103.79   16.70
  -2  -8   5   20.00    6.20
   2  -8  -5   25.30    5.10
  -2  -8   5   22.30    4.50
  -2   8   5   22.70    6.70
   2   8  -5   40.70    5.90
  -2   8   5   27.10    5.90
  -1  -8   5  140.99   16.50
  -1  -8   5  144.99   14.70
  -1  -8   5  141.99   14.10
   1   8  -5  152.58   14.30
  -1   8   5  166.88   16.60
  -1   8   5  170.38   15.40
   0  -8   5   44.30    9.30
   0  -8   5   35.20    7.20
   0  -8  -5   54.39    5.60
   0  -8   5   32.70    5.60
   0   8   5   52.99    7.30
   0   8  -5   46.80    6.10
   0   8   5   33.80    6.20
   0   8   5   37.00    6.30
   0   8  -5   46.00    6.10
  -1  -8  -5   22.40    3.60
   1  -8   5   10.90    3.30
   1  -8   5   25.00    6.40
   1  -8   5   29.70    7.40
   1  -8   5   20.00    3.80
   1   8   5   24.80    5.00
   1   8   5   24.30    4.70
  -1   8  -5   22.40    3.90
   2  -8   5    2.20    2.10
   2  -8   5   -0.60    2.80
   2  -8   5   -1.40    3.20
  -2  -8  -5    6.90    2.40
   2  -8   5    2.10    1.80
   2   8   5    5.10    2.30
   2   8   5    1.40    2.40
   3  -8   5   45.20    9.90
   3  -8   5   36.00    9.50
   3  -8   5   50.59    7.30
  -3  -8  -5   51.09    6.70
   3   8   5   45.60    7.10
   3   8   5   41.30    7.60
   4  -8   5   44.20    7.40
   4  -8   5   37.40    9.40
   4  -8   5   35.10    9.70
  -4  -8  -5   53.99    6.90
   4   8   5   41.60    7.00
   4   8   5   34.30    7.40
   5  -8   5    1.30    4.20
   5  -8   5   12.10    4.20
   5   8   5    5.30    3.10
   5   8   5    4.80    3.90
   6  -8   5   11.40    6.60
   6  -8   5   15.60    5.20
   6   8   5    5.70    4.50
   5  -9  -5   70.39   10.90
  -5  -9   5   70.59   10.10
  -5   9   5   56.19   11.00
   5   9  -5   56.49    9.90
  -5   9   5   71.49   14.80
   4  -9  -5   48.50    8.20
  -4  -9   5   31.20    6.40
  -4   9   5   44.90   11.10
   4   9  -5   46.60    7.90
  -4   9   5   28.50    7.60
  -3  -9   5    4.80    5.60
  -3  -9   5    0.30    2.10
   3  -9  -5    3.10    2.50
  -3   9   5    4.30    3.50
   3   9  -5    1.30    2.40
  -3   9   5    1.70    4.00
  -2  -9   5   29.00    7.40
  -2  -9   5   30.10    5.40
   2   9  -5   22.50    5.00
  -2   9   5   17.60    6.50
  -2   9   5   31.40    6.40
  -1  -9   5   -1.40    3.10
  -1  -9   5   -1.90    1.60
  -1   9   5    4.10    3.00
   1   9  -5    5.70    2.70
  -1   9   5    2.60    3.10
  -1   9   5    4.30    2.90
   0  -9   5   12.90    4.80
   0  -9   5   13.70    5.90
   0  -9   5   12.70    3.60
   0   9   5   12.80    3.90
   0   9   5   21.90    4.90
   1  -9   5    3.10    4.00
   1  -9   5    2.20    1.90
   1  -9   5    4.10    3.50
   1   9   5    1.40    2.20
   1   9   5   -2.10    2.00
   2  -9   5   55.09    7.80
   2  -9   5   41.50   10.50
   2  -9   5   55.99    7.70
   2  -9   5   71.29   11.70
   2   9   5   48.40    8.70
   2   9   5   71.89    8.70
   3  -9   5   19.20    4.70
   3  -9   5   14.60    6.80
   3  -9   5   21.70    7.70
   3   9   5   21.40    5.60
   3   9   5   17.80    4.50
   4  -9   5  139.49   21.30
   4  -9   5  149.09   21.90
   4   9   5  159.38   18.40
   4   9   5  152.98   15.40
   5  -9   5   56.49   12.70
   5  -9   5   64.89    9.90
   5   9   5   55.39   10.10
   4 -10  -5    5.90    3.80
  -4 -10   5   -3.20    2.30
  -4  10   5   -2.70    2.70
   4  10  -5   -1.20    3.20
  -4  10   5   -0.40    4.10
  -3 -10   5   77.69   10.60
   3 -10  -5   95.59   11.80
  -3  10   5   87.39   15.10
  -3  10   5   77.09   12.20
  -2 -10   5   89.59   14.00
  -2 -10   5   75.59   10.10
  -2  10   5   85.29   13.90
  -2  10   5   78.49   11.50
  -2  10   5   74.99   10.90
  -1 -10   5   -0.40    3.20
  -1 -10   5    0.10    2.00
  -1  10   5    1.70    2.80
  -1  10   5    1.00    2.50
   0 -10   5   40.10   10.70
   0 -10   5   27.80    8.60
   0 -10   5   32.90    5.90
   0  10   5   32.40    6.80
   0  10   5   31.80    6.20
   1 -10   5   38.50    6.60
   1 -10   5   40.60   10.40
   1 -10   5   38.10    8.80
   1  10   5   55.49    7.90
   1  10   5   49.50    8.40
   2 -10   5   12.80    6.60
   2 -10   5   17.80    4.40
   2 -10   5   26.90    8.00
   2  10   5   27.10    6.50
   2  10   5   20.10    4.80
   3 -10   5   61.49   13.10
   3 -10   5   50.99    8.10
   3 -10   5   55.89   11.80
   3  10   5   46.20    8.80
   3  10   5   46.60    7.90
  -2 -11   5    1.60    2.80
  -2  11   5    1.80    3.30
  -2  11   5   13.70    5.00
  -1 -11   5   40.70   10.40
  -1 -11   5   47.50    7.70
  -1  11   5   61.79    9.20
  -1  11   5   41.60    8.20
   0 -11   5   34.60    6.50
   0 -11   5   48.10   11.20
   0  11   5   39.20    7.30
   0  11   5   43.90    8.20
   1 -11   5    1.60    2.50
   1 -11   5   16.80    8.90
   1 -11   5   -1.40    4.00
   1  11   5    6.40    4.30
   1  11   5    4.20    3.50
   2 -11   5   27.10    7.70
   2  11   5   28.20    6.80
   9   0  -6    1.10    3.30
   8   0  -6  151.58   17.70
   8   0  -6  166.68   17.20
   7   0  -6   36.50    6.50
  -7   0   6   39.60    8.20
   7   0  -6   41.30    7.70
  -6   0   6    7.70    3.60
   6   0  -6    4.70    3.00
   6   0  -6    7.30    3.00
   5   0  -6  593.34   48.20
  -5   0   6  624.54   49.99
   5   0  -6  551.04   48.60
  -4   0   6  191.38   18.10
   4   0  -6  210.28   17.50
   4   0  -6  188.58   16.80
  -3   0   6    5.20    1.90
   3   0  -6    3.50    1.20
  -2   0   6    1.30    0.90
   2   0  -6    1.90    0.80
  -2   0   6    1.60    1.20
  -2   0   6    0.50    0.70
  -1   0   6 1346.97  101.09
  -1   0   6 1281.17  100.49
  -1   0   6 1283.77  100.19
  -1   0   6 1206.08  100.09
   0   0   6 1763.92  135.89
   0   0   6 1680.43  136.29
   0   0   6 1743.63  135.39
   1   0   6  117.79   11.50
   1   0   6  124.59   11.30
   1   0   6  135.59   11.30
   1   0   6  130.89   10.60
   2   0   6   23.10    4.00
   2   0   6   15.90    3.20
   2   0   6   18.70    2.70
   3   0   6   32.00    5.40
   3   0   6   36.00    4.50
   3   0   6   35.80    5.20
   3   0   6   25.60    5.00
   4   0   6    4.80    2.70
   4   0   6    7.90    2.70
   4   0   6    2.70    2.30
   4   0   6    7.20    2.30
   5   0   6   15.50    4.70
   5   0   6   18.90    3.90
   5   0   6   20.90    5.40
   6   0   6  697.23   59.29
   6   0   6  703.93   57.59
   7   0   6   66.79    9.50
   7   0   6   57.29    8.50
   7   0   6   48.10    9.60
   8   0   6    6.40    4.60
   8   0   6    5.80    3.70
   8   0   6   -0.70    2.70
   9  -1  -6   40.60    8.30
   9   1  -6   45.20    8.50
   9   1  -6   43.00    9.00
   8  -1  -6  150.58   17.20
   8   1  -6  156.38   18.20
   8   1  -6  141.69   16.70
  -8   1   6  160.38   18.40
  -7  -1   6  144.99   14.00
   7  -1  -6   99.79   13.60
  -7   1   6  139.99   15.90
   7   1  -6  113.99   14.60
   7   1  -6  112.19   13.70
   6  -1  -6  126.09   12.00
  -6  -1   6  113.99   12.20
   6   1  -6  100.79   11.30
   6   1  -6  114.89   12.10
  -6   1   6  122.99   14.20
   5  -1  -6   12.00    3.30
  -5  -1   6   15.30    3.80
   5   1  -6   14.70    3.30
  -5   1   6   18.50    5.10
   5   1  -6    8.70    3.20
   4  -1  -6  115.69   10.80
  -4  -1   6  113.19   11.20
   4   1  -6  103.29   10.90
  -4   1   6  121.59   12.50
   4   1  -6  121.19   10.50
   3  -1  -6  102.69    9.40
  -3  -1   6   98.59    9.30
  -3  -1   6  111.49    9.90
   3   1  -6  104.19    9.60
   3   1  -6  104.19    9.10
  -3   1   6   98.69   10.60
   2  -1  -6 1253.47   96.79
  -2  -1   6 1183.88   96.49
  -2  -1   6 1200.48   96.79
  -2  -1   6 1344.97   97.49
  -2   1   6 1123.19   97.19
   2   1  -6 1245.18   96.89
  -2   1   6 1255.67   97.99
   2   1  -6 1234.48   96.29
  -1  -1   6   65.39    5.80
  -1  -1   6   69.19    5.70
  -1  -1   6   65.99    6.40
   1  -1  -6   67.09    5.70
  -1  -1   6   56.69    5.70
  -1   1   6   63.69    6.10
  -1   1   6   65.49    5.30
  -1   1   6   62.79    6.40
   0  -1   6  988.40   81.79
   0  -1   6  978.00   83.19
   0  -1   6 1096.69   82.39
   0  -1   6 1062.39   83.09
   0  -1   6  988.90   81.79
   0  -1   6 1016.50   82.59
   0  -1  -6 1089.69   81.89
   0   1   6 1134.79   82.99
   0   1   6 1075.29   82.69
   1  -1   6   14.10    2.80
   1  -1   6    9.90    2.30
   1  -1   6   11.50    1.50
   1   1   6   10.60    2.40
   1   1   6   13.80    2.10
   1   1   6   14.30    2.50
   1   1   6   15.40    2.20
   2  -1   6   25.20    3.00
   2  -1   6   17.80    3.80
   2  -1   6   25.40    4.30
   2  -1   6   17.10    3.80
   2   1   6   23.60    3.40
   2   1   6   24.20    3.90
   2   1   6   33.00    3.80
   3  -1   6   23.90    4.50
   3  -1   6   30.70    3.80
   3  -1   6   30.60    5.40
   3  -1   6   16.30    4.20
   3   1   6   22.80    3.70
   3   1   6   28.50    4.90
   3   1   6   25.90    3.90
   4  -1   6  205.58   21.00
   4  -1   6  255.87   21.70
   4  -1   6  230.38   19.50
   4  -1   6  238.18   20.90
   4   1   6  206.88   20.70
   4   1   6  229.88   20.60
   4   1   6  237.28   19.90
   5  -1   6  243.28   21.20
   5  -1   6  238.18   23.20
   5   1   6  230.08   22.80
   5   1   6  263.27   22.70
   5   1   6  244.98   21.60
   6  -1   6   -0.80    2.90
   6  -1   6    1.90    2.10
   6  -1   6    3.50    2.50
   6   1   6    2.70    2.50
   6   1   6    3.40    3.10
   6   1   6    5.60    3.60
   7  -1   6   10.30    3.90
   7  -1   6   10.60    5.10
   7  -1   6   19.00    5.00
   7   1   6   14.70    5.30
   7   1   6   15.10    4.40
   8  -1   6   -0.50    2.20
   8  -1   6   -2.40    4.20
   8  -1   6    2.70    3.20
   8   1   6    4.90    3.20
   8   1   6    1.80    2.90
   9  -2  -6   29.60    7.10
   9   2  -6   24.90    6.10
  -9   2   6   30.60    9.20
   9   2  -6   14.30    5.80
   8  -2  -6    2.50    3.20
  -8   2   6    4.90    4.80
   8   2  -6   -1.70    2.70
   8   2  -6   -2.70    2.50
   7  -2  -6   14.60    4.60
  -7   2   6   14.30    6.30
   7   2  -6    9.00    3.60
   7   2  -6   10.50    4.20
   6  -2  -6   84.09   10.50
  -6  -2   6   79.89    8.60
  -6   2   6   80.99   13.30
   6   2  -6   68.19    9.10
   6   2  -6   78.29   10.30
  -5  -2   6  284.57   22.70
   5  -2  -6  265.37   23.00
  -5   2   6  244.08   25.30
   5   2  -6  251.47   22.20
   5   2  -6  242.78   22.90
  -4  -2   6   31.30    3.10
  -4  -2   6   28.10    4.50
   4  -2  -6   22.40    4.20
  -4  -2   6   30.50    4.50
   4   2  -6   29.40    4.10
  -4   2   6   35.40    7.00
   4   2  -6   36.40    5.20
  -3  -2   6  672.13   57.09
  -3  -2   6  735.83   58.09
   3  -2  -6  708.43   58.19
  -3  -2   6  811.82   58.39
  -3   2   6  728.33   60.09
   3   2  -6  722.43   57.59
   3   2  -6  718.53   58.29
  -2  -2   6  409.86   32.90
   2  -2  -6  406.16   32.60
  -2  -2   6  390.36   32.50
  -2  -2   6  422.56   31.70
   2   2  -6  409.06   32.50
   2   2  -6  397.36   31.70
  -2   2   6  403.56   33.90
  -2   2   6  369.16   33.00
  -1  -2   6   64.99    5.90
  -1  -2   6   72.79    7.00
  -1  -2   6   69.49    5.90
  -1  -2   6   61.89    6.80
  -1  -2   6   67.59    6.30
   1  -2  -6   70.29    6.30
   1   2  -6   65.89    5.70
  -1   2   6   73.59    7.10
  -1   2   6   70.69    6.70
   1   2  -6   70.39    5.90
   0  -2   6  555.24   49.60
   0  -2   6  621.84   48.80
   0  -2   6  643.24   50.19
   0  -2   6  651.23   49.50
   0  -2   6  508.05   50.19
   0  -2   6  615.74   50.39
   0   2   6  671.13   49.99
   0   2   6  716.83   49.90
   1  -2   6  383.66   30.50
   1  -2   6  403.36   30.70
   1  -2   6  361.66   31.80
   1  -2   6  331.47   31.20
   1  -2   6  353.36   31.70
   1   2   6  404.16   31.10
   1   2   6  416.96   31.10
   1   2   6  371.26   30.70
   2  -2   6   85.59   10.30
   2  -2   6  110.99   10.80
   2  -2   6  111.99    9.40
   2  -2   6  110.49    8.70
   2  -2   6   88.99   10.10
   2   2   6  104.79    9.50
   2   2   6  100.89    8.90
   2   2   6  112.49    9.90
   2   2   6  104.99    9.70
   3  -2   6  110.79    9.10
   3  -2   6  104.09    9.60
   3  -2   6  108.19   11.00
   3  -2   6   72.99   11.10
   3  -2   6  106.69   12.50
   3   2   6  106.29    9.80
   3   2   6  104.49    8.80
   3   2   6   91.19   10.00
   4  -2   6   15.00    4.60
   4  -2   6   20.40    3.80
   4  -2   6   20.20    3.30
   4  -2   6   24.00    5.30
   4   2   6   11.30    3.30
   4   2   6   16.70    4.10
   5  -2   6    9.50    3.00
   5  -2   6   11.00    4.00
   5  -2   6   10.00    4.20
   5  -2   6    7.30    2.50
   5   2   6   14.00    4.00
   5   2   6   10.00    3.80
   5   2   6    9.00    3.10
   6  -2   6   69.09   11.30
   6  -2   6   69.49    9.30
   6  -2   6   70.89    8.50
   6   2   6   57.49    8.60
   6   2   6   45.00    9.00
   6   2   6   58.59    9.40
   7  -2   6  110.99   13.00
   7  -2   6  108.89   15.70
   7  -2   6  109.39   11.90
   7   2   6   89.79   12.10
   7   2   6   83.39   13.30
   7   2   6   84.09   12.60
   8  -2   6   75.79   11.00
   8  -2   6   73.99   13.10
   8  -2   6   64.79   11.60
   8   2   6   66.69   10.40
  -8  -3   6  187.78   18.70
   8  -3  -6  203.18   19.40
   8   3  -6  156.68   20.20
  -8   3   6  185.28   25.40
   8   3  -6  189.88   18.40
   7  -3  -6   -2.40    2.20
  -7  -3   6   -0.30    2.40
  -7   3   6    0.70    3.90
   7   3  -6    2.40    2.80
   7   3  -6   -0.50    2.10
  -6  -3   6  162.38   15.60
   6  -3  -6  172.98   16.20
   6   3  -6  142.99   14.80
   6   3  -6  160.88   15.90
  -6   3   6  180.48   19.60
   5  -3  -6  211.28   20.50
  -5  -3   6  241.58   19.60
  -5  -3   6  224.48   20.30
  -5   3   6  237.28   23.90
   5   3  -6  214.38   20.50
  -4  -3   6   92.19    8.70
   4  -3  -6   83.19   10.00
  -4  -3   6   93.59    9.10
  -4   3   6   82.59   12.70
   4   3  -6   95.29    9.50
  -3  -3   6   11.00    1.60
  -3  -3   6   14.40    2.70
  -3  -3   6   11.50    2.60
   3  -3  -6   15.90    3.00
   3   3  -6    6.70    2.30
  -3   3   6   11.10    3.90
  -2  -3   6   15.30    3.10
  -2  -3   6   16.10    2.90
  -2  -3   6   15.10    2.70
  -2  -3   6   22.40    3.90
   2  -3  -6   19.60    3.20
   2   3  -6   19.70    3.00
   2   3  -6   21.10    1.90
  -2   3   6   13.30    3.60
  -2   3   6   25.60    4.20
  -1  -3   6  269.07   23.00
  -1  -3   6  208.58   22.40
   1  -3  -6  271.37   22.10
  -1  -3   6  252.47   21.90
  -1  -3   6  256.17   22.30
   1   3  -6  257.57   21.50
   1   3  -6  304.57   21.20
  -1   3   6  276.97   20.90
  -1   3   6  287.97   23.10
   1   3  -6  275.17   21.10
  -1   3   6  240.38   22.40
   0  -3   6  829.12   68.09
   0  -3   6  843.22   67.19
   0  -3   6  807.02   68.39
   0  -3   6  843.52   66.49
   0   3   6  850.81   67.49
   0   3   6  897.61   67.69
   1  -3   6    8.60    2.80
   1  -3   6   10.50    3.10
   1  -3   6    7.60    1.90
   1  -3   6    7.10    1.50
  -1  -3  -6    8.50    1.20
   1   3   6    7.90    1.90
   1   3   6    6.40    1.80
   1   3   6    8.10    1.90
   2  -3   6   17.60    4.30
   2  -3   6   13.00    3.90
   2  -3   6   22.00    3.20
   2   3   6   19.60    3.10
   2   3   6   16.50    3.10
   2   3   6   16.10    1.70
   2   3   6   28.60    3.90
   3  -3   6  159.48   14.00
   3  -3   6  140.29   15.40
   3  -3   6  158.08   15.90
   3   3   6  154.08   14.40
   3   3   6  168.28   14.40
   4  -3   6  218.68   20.40
   4  -3   6  228.88   21.00
   4  -3   6  210.78   18.50
   4   3   6  197.98   19.00
   4   3   6  193.08   18.50
   5  -3   6   47.30    7.30
   5  -3   6   67.59   10.40
   5  -3   6   52.49    9.70
   5   3   6   56.09    8.00
   5   3   6   55.69    8.70
   5   3   6   52.69    7.80
   6  -3   6    3.00    3.90
   6  -3   6    6.80    3.50
   6   3   6   12.90    4.00
   6   3   6    4.30    3.00
   6   3   6    6.90    3.70
   7  -3   6   70.99   10.00
   7  -3   6   75.79   13.10
   7   3   6   54.09    9.00
   7   3   6   51.59   10.00
   8  -3   6   29.20    8.40
   8  -3   6   26.30    6.90
   8   3   6   13.10    4.90
   8  -4  -6    9.60    4.70
  -8  -4   6    9.20    4.10
   8   4  -6    5.20    3.70
   8   4  -6    3.50    4.00
  -8   4   6   -3.30    4.00
  -7  -4   6   41.40    7.10
   7  -4  -6   28.90    6.80
  -7   4   6   33.50    9.90
   7   4  -6   30.00    6.90
   7   4  -6   38.20    6.40
  -6  -4   6  259.07   23.10
   6  -4  -6  262.67   23.70
   6   4  -6  227.68   23.10
  -6   4   6  274.67   28.10
  -5  -4   6   85.39    9.90
   5  -4  -6   75.79   10.20
  -5  -4   6   79.29    7.80
   5   4  -6   75.29    9.90
  -5   4   6   69.49   12.90
   4  -4  -6   20.40    4.20
  -4  -4   6   18.70    3.50
  -4  -4   6   32.30    5.20
  -4  -4   6   22.80    4.20
   4   4  -6   25.10    4.70
  -4   4   6   21.50    6.20
  -3  -4   6    2.60    1.60
  -3  -4   6    1.10    1.50
  -3  -4   6    2.50    1.80
   3  -4  -6    4.30    2.00
  -3   4   6    2.70    2.70
   3   4  -6    5.40    2.00
  -2  -4   6  984.80   82.39
  -2  -4   6 1053.09   83.69
  -2  -4   6  996.10   82.69
   2  -4  -6 1050.19   82.89
  -2   4   6 1129.99   85.09
  -2   4   6 1025.50   83.69
   2   4  -6 1059.89   82.49
  -1  -4   6  430.16   39.50
  -1  -4   6  429.36   40.60
  -1  -4   6  477.55   40.20
   1  -4  -6  485.35   39.70
   1   4  -6  492.55   39.60
   1   4  -6  499.75   39.20
  -1   4   6  472.85   40.20
   1   4  -6  560.84   38.60
  -1   4   6  476.85   40.80
  -1   4   6  514.25   38.60
   0  -4   6   23.00    3.60
   0  -4   6   23.20    4.60
   0  -4  -6   29.80    2.50
   0  -4   6   26.50    5.30
   0  -4   6   26.50    3.10
   0   4  -6   28.00    2.70
   0   4   6   26.10    4.10
   0   4   6   27.60    4.10
   1  -4   6  188.18   19.10
   1  -4   6  190.88   18.80
   1  -4   6  193.18   16.90
   1  -4   6  194.48   17.20
  -1  -4  -6  208.08   16.50
   1   4   6  212.38   17.30
   1   4   6  176.88   17.30
   1   4   6  207.58   17.60
  -1   4  -6  224.68   16.30
  -1   4  -6  205.98   16.30
  -2  -4  -6   31.00    3.50
   2  -4   6   32.40    4.20
   2  -4   6   29.50    6.00
   2  -4   6   27.30    6.00
   2   4   6   25.90    4.30
   2   4   6   27.70    4.20
   2   4   6   23.90    3.70
   3  -4   6  343.47   26.20
   3  -4   6  289.77   28.10
   3  -4   6  317.77   28.50
   3   4   6  285.67   26.20
   3   4   6  307.97   26.40
   4  -4   6   10.30    4.40
   4  -4   6   11.20    4.50
   4  -4   6    9.80    3.00
   4   4   6   10.70    3.40
   4   4   6   12.80    3.60
   5  -4   6    6.70    3.00
   5  -4   6   12.40    4.70
   5  -4   6   16.80    5.80
   5   4   6    9.30    3.10
   5   4   6   10.30    3.70
   5   4   6   10.50    3.60
   6  -4   6   77.29   13.70
   6  -4   6  122.59   13.00
   6   4   6   95.29   12.10
   6   4   6   74.29   11.80
   7  -4   6   15.60    7.00
   7  -4   6    9.50    4.30
   7   4   6    7.50    3.60
   7   4   6   10.10    4.50
   8  -5  -6   52.79    9.60
  -8  -5   6   48.80    8.50
  -8   5   6   39.90   11.60
   8   5  -6   33.80    8.20
  -7  -5   6   72.09   10.40
   7  -5  -6   70.79   11.10
   7   5  -6   65.19   10.60
  -7   5   6   87.89   16.60
  -6  -5   6   26.10    5.20
   6  -5  -6   19.50    5.40
  -6  -5   6   23.50    5.40
  -6   5   6   23.40    8.10
   6   5  -6   23.90    5.60
  -5  -5   6   22.50    4.80
  -5  -5   6   22.60    4.80
   5  -5  -6   15.90    4.40
  -5   5   6   20.10    7.10
   5   5  -6   19.60    4.70
  -4  -5   6  315.77   27.00
   4  -5  -6  307.87   26.80
  -4  -5   6  310.47   26.50
   4   5  -6  284.97   26.40
  -4   5   6  317.57   30.50
  -3  -5   6  168.38   15.70
   3  -5  -6  155.88   15.00
  -3  -5   6  169.28   14.90
  -3   5   6  186.78   18.40
   3   5  -6  150.98   14.70
  -3   5   6  158.48   16.10
  -2  -5   6   22.80    3.70
  -2  -5   6   19.00    4.70
   2  -5  -6   30.40    4.60
  -2  -5   6   25.70    4.20
  -2   5   6   26.80    5.10
  -2   5   6   37.00    6.90
   2   5  -6   33.10    4.40
  -1  -5   6  109.29   12.00
  -1  -5   6   95.29   10.30
  -1  -5   6  109.29   11.10
   1   5  -6  118.29    9.50
  -1   5   6  119.69   11.90
   1   5  -6  122.99   10.20
  -1   5   6  116.79   11.30
   0  -5   6  118.59   11.30
   0  -5   6  111.89   12.50
   0  -5   6  117.79   10.70
   0  -5  -6  134.59   10.40
   0  -5   6  109.49   12.90
   0   5  -6  131.69   10.80
   0   5   6  127.99   11.70
   0   5   6  130.79   11.90
   0   5   6  133.09   12.00
   1  -5   6  293.37   27.10
   1  -5   6  278.47   25.10
  -1  -5  -6  324.67   24.50
   1  -5   6  306.47   24.90
   1  -5   6  258.57   27.20
  -1   5  -6  329.07   24.40
   1   5   6  277.47   25.50
   1   5   6  321.57   25.20
   1   5   6  289.27   25.50
   2  -5   6  174.88   17.20
   2  -5   6  160.48   17.10
   2  -5   6  155.98   14.60
  -2  -5  -6  178.28   14.10
   2  -5   6  169.18   14.60
   2   5   6  160.38   14.20
   2   5   6  147.79   14.90
   2   5   6  177.58   15.10
   3  -5   6  370.26   30.80
  -3  -5  -6  382.76   30.10
   3  -5   6  359.16   33.50
   3  -5   6  351.06   33.30
   3   5   6  357.96   31.20
   3   5   6  364.36   31.00
   4  -5   6   31.50    7.70
  -4  -5  -6   47.20    5.50
   4  -5   6   26.80    7.10
   4  -5   6   26.50    5.10
   4   5   6   28.40    5.50
   4   5   6   31.80    5.90
   5  -5   6   26.10    5.30
   5  -5   6   19.60    6.80
   5  -5   6   30.30    7.60
   5   5   6   23.90    5.60
   5   5   6   20.50    5.00
   6  -5   6    1.00    4.10
   6  -5   6    6.50    3.60
   6   5   6    9.50    3.80
   6   5   6    6.80    3.60
   7  -5   6   73.19   10.60
   7  -5   6   93.39   15.10
   7   5   6   54.69    9.50
   7   5   6   47.80    9.40
  -7  -6   6   51.39    8.70
   7  -6  -6   54.19    9.50
   7   6  -6   45.90    9.10
  -7   6   6   54.79   13.50
   6  -6  -6   28.60    6.50
  -6  -6   6   24.00    5.60
   6   6  -6   27.50    6.10
  -6   6   6   36.50   10.40
   5  -6  -6   66.09    9.40
  -5  -6   6   55.19    8.50
  -5  -6   6   70.69    9.50
   5   6  -6   57.59    8.70
  -5   6   6   53.59   12.40
  -4  -6   6   89.89   10.50
   4  -6  -6  103.69   11.60
  -4  -6   6   79.69   10.90
   4   6  -6   79.39   10.30
  -4   6   6   87.79   14.70
  -3  -6   6  338.47   31.80
  -3  -6   6  355.96   30.80
   3  -6  -6  373.96   31.20
  -3   6   6  367.26   32.30
   3   6  -6  360.06   30.80
  -3   6   6  403.96   34.90
  -2  -6   6   99.29   10.60
  -2  -6   6   98.29   10.20
  -2  -6   6  113.89   12.30
   2  -6  -6  109.99   11.00
  -2   6   6  120.39   12.10
   2   6  -6  122.99   10.70
  -2   6   6  128.39   13.50
  -1  -6   6   84.39    8.30
  -1  -6   6   87.29   10.20
  -1  -6   6   83.79   11.60
  -1   6   6   91.59   10.00
   1   6  -6   96.29    8.20
  -1   6   6   85.39    9.20
   1   6  -6   74.39    7.10
   0  -6   6   30.50    6.60
   0  -6   6   26.50    5.50
   0  -6   6   23.30    4.10
   0  -6  -6   29.70    3.40
   0   6   6   36.80    5.30
   0   6  -6   30.90    3.90
   0   6   6   25.00    4.60
   0   6   6   26.90    4.70
  -1  -6  -6  158.88   12.80
   1  -6   6  129.19   13.30
   1  -6   6  143.99   16.10
   1  -6   6  163.08   16.00
   1  -6   6  151.68   13.30
  -1   6  -6  156.38   12.80
   1   6   6  125.29   13.70
   1   6   6  167.18   13.50
   1   6   6  146.59   13.90
   2  -6   6   78.29   12.20
  -2  -6  -6   92.59    7.70
   2  -6   6   65.09   10.90
   2  -6   6   85.09    8.20
   2  -6   6   62.69    8.40
   2   6   6   60.19    8.90
   2   6   6   82.39    7.50
   2   6   6   83.29    8.40
  -3  -6  -6   17.50    3.20
   3  -6   6   14.10    5.40
   3  -6   6   25.80    6.60
   3  -6   6   17.40    3.80
   3   6   6   17.40    4.10
   3   6   6   15.00    3.70
   4  -6   6    3.40    3.70
   4  -6   6   10.80    5.10
  -4  -6  -6    7.90    2.60
   4  -6   6    4.20    2.70
   4   6   6   10.40    3.40
   4   6   6    1.50    2.30
  -5  -6  -6   34.90    5.60
   5  -6   6   36.80    6.50
   5  -6   6   35.50    8.60
   5  -6   6   40.70    9.50
   5   6   6   32.70    6.60
   5   6   6   19.30    5.40
   6  -6   6   15.70    7.50
  -6  -6  -6   21.90    4.80
   6  -6   6   31.00    6.10
   6   6   6   14.10    5.10
   6   6   6   23.00    5.90
  -7  -6  -6   31.00    6.00
   7  -6   6   23.80    8.30
   7   6   6   18.90    5.90
   7   6   6   16.90    5.90
   7  -7  -6    4.30    4.50
  -7  -7   6    6.60    3.70
  -7   7   6   -2.00    4.70
   7   7  -6    3.80    4.00
  -6  -7   6   53.09    8.40
   6  -7  -6   43.90    8.40
   6   7  -6   33.30    7.50
  -6   7   6   34.70   10.90
   5  -7  -6  220.58   20.50
  -5  -7   6  212.48   19.90
   5   7  -6  175.08   19.50
  -5   7   6  256.37   26.00
  -4  -7   6   10.60    3.50
  -4  -7   6   12.70    4.40
   4  -7  -6   13.30    4.20
   4   7  -6   17.20    4.50
  -4   7   6    9.20    5.80
  -4   7   6   11.90    5.00
  -3  -7   6   34.80    6.90
  -3  -7   6   32.60    5.50
   3  -7  -6   17.60    4.50
  -3   7   6   26.60    6.10
  -3   7   6   34.20    8.40
   3   7  -6   26.80    5.00
   2  -7  -6  128.69   12.80
  -2  -7   6  127.49   14.50
  -2  -7   6  118.49   12.50
  -2   7   6  146.39   15.70
   2   7  -6  143.79   12.70
  -2   7   6  132.79   13.80
  -1  -7   6   36.60    6.40
  -1  -7   6   45.60    6.20
  -1  -7   6   30.30    7.10
  -1   7   6   51.99    7.50
  -1   7   6   46.60    7.80
   1   7  -6   48.30    6.00
   0  -7   6   76.79   10.70
   0  -7   6   69.79   11.70
   0  -7   6   75.79    8.10
   0  -7  -6   75.49    7.20
   0   7   6   79.29    8.80
   0   7   6   68.69    9.20
   0   7  -6   89.49    7.90
   0   7   6   86.09    8.90
   1  -7   6   45.80    5.90
   1  -7   6   57.99   10.20
  -1  -7  -6   46.40    5.30
   1  -7   6   40.60    5.90
   1  -7   6   56.79    9.10
   1   7   6   51.09    5.40
   1   7   6   30.20    6.10
   1   7   6   49.30    6.70
  -1   7  -6   42.80    5.30
  -2  -7  -6   39.70    5.30
   2  -7   6   47.60    9.60
   2  -7   6   37.70    5.90
   2  -7   6   45.50    9.00
   2  -7   6   48.50    6.40
   2   7   6   45.80    6.40
   2   7   6   42.00    6.80
  -3  -7  -6   75.39    7.60
   3  -7   6   83.39    9.50
   3  -7   6   67.79   11.90
   3  -7   6   63.59   12.10
   3   7   6   58.89    9.20
   3   7   6   70.79    9.20
  -4  -7  -6   45.00    6.20
   4  -7   6   26.80    8.20
   4  -7   6   34.10    6.20
   4  -7   6   31.00    8.50
   4   7   6   42.70    7.40
   4   7   6   41.10    6.90
   5  -7   6   39.00    7.00
  -5  -7  -6   29.60    8.00
   5  -7   6   27.00    8.50
   5  -7   6   45.80   10.60
   5   7   6   28.40    6.70
   5   7   6   38.60    7.00
   6  -7   6   26.80    8.70
   6  -7   6    9.20    4.10
   6   7   6   20.70    5.90
   6   7   6   21.30    5.60
   6  -8  -6   65.09   10.60
  -6  -8   6   56.09    9.40
   6   8  -6   60.49   10.20
  -6   8   6   70.69   15.40
  -5  -8   6  103.89   13.70
   5  -8  -6  136.39   15.40
  -5   8   6  113.19   16.30
   5   8  -6  114.89   14.20
  -5   8   6  115.19   18.90
   4  -8  -6   57.69    9.00
  -4  -8   6   57.49    9.90
  -4  -8   6   57.69    8.70
   4   8  -6   59.19    8.90
  -4   8   6   74.29   13.80
  -4   8   6   54.09   10.10
  -3  -8   6   85.79   10.80
   3  -8  -6   85.29   11.00
  -3  -8   6   86.99   12.90
   3   8  -6   95.49   11.30
  -3   8   6  103.69   13.30
  -3   8   6   89.99   14.70
  -2  -8   6  113.39   12.50
   2  -8  -6  128.19   13.00
  -2  -8   6  124.39   16.50
  -2   8   6  135.39   15.60
  -2   8   6  144.99   14.30
   2   8  -6  132.99   12.70
  -1  -8   6   69.59   11.40
  -1  -8   6   56.49    8.50
  -1  -8   6   59.09    8.00
  -1   8   6   65.29   10.10
  -1   8   6   64.29    9.10
   1   8  -6   80.29    8.60
  -1   8   6   60.09    8.60
   0  -8   6   75.59   12.90
   0  -8   6   72.99    9.30
   0  -8   6   69.39   11.00
   0   8   6   87.89   10.70
   0   8   6   92.79    9.70
   0   8   6   91.39    9.60
   1  -8   6    1.30    1.60
   1  -8   6   -1.60    1.30
   1  -8   6   -1.30    2.70
   1  -8   6    3.10    3.30
   1   8   6    2.70    2.10
   1   8   6    2.70    2.30
   2  -8   6   -0.80    3.20
   2  -8   6    3.20    2.10
   2  -8   6    6.10    2.50
   2  -8   6    4.70    3.90
   2   8   6    6.40    2.80
   2   8   6    6.00    3.30
   3  -8   6    9.20    5.30
   3  -8   6    4.50    2.80
   3  -8   6    7.80    5.10
   3   8   6    6.00    2.90
   3   8   6    2.30    2.70
   4  -8   6   37.70    6.10
   4  -8   6   17.30    6.60
   4  -8   6   17.90    7.20
   4   8   6   18.40    4.80
   4   8   6   19.40    5.50
   5  -8   6    4.90    3.20
   5  -8   6    5.30    5.90
   5  -8   6    5.70    5.30
   5   8   6   -2.00    2.40
   5   8   6    1.80    3.20
  -5  -9   6   89.49   11.30
   5  -9  -6  100.29   12.50
  -5   9   6   77.49   15.80
   5   9  -6   44.30    9.30
  -5   9   6   70.29   12.40
   4  -9  -6   32.00    6.90
  -4  -9   6   41.70    7.10
  -4   9   6   53.49   11.80
  -4   9   6   31.40    7.80
   4   9  -6   31.80    6.60
  -3  -9   6   29.00    7.70
   3  -9  -6   37.80    6.80
  -3  -9   6   23.30    5.30
   3   9  -6   25.90    5.90
  -3   9   6   44.70   10.30
  -3   9   6   31.20    7.00
  -2  -9   6   54.99   11.30
  -2  -9   6   71.39    9.50
  -2   9   6   85.09   11.30
  -2   9   6   91.69   13.70
  -1  -9   6   56.29   11.80
  -1  -9   6   70.39    9.50
  -1   9   6  117.49   12.40
  -1   9   6   93.19   12.40
  -1   9   6   78.19   10.80
   0  -9   6   68.19   13.10
   0  -9   6   71.59    9.60
   0  -9   6   79.79   11.70
   0   9   6   93.39   11.40
   0   9   6  100.89   10.30
   1  -9   6   94.99   11.40
   1  -9   6   95.39   14.50
   1  -9   6  114.09   17.10
   1   9   6   90.39   12.70
   1   9   6  123.79   11.80
   2  -9   6    2.60    2.40
   2  -9   6    4.90    4.60
   2  -9   6    4.60    2.60
   2  -9   6   -3.40    3.00
   2   9   6    2.80    2.50
   2   9   6    7.10    3.50
   3  -9   6   37.70    9.50
   3  -9   6   45.80   10.70
   3  -9   6   40.40    6.80
   3   9   6   42.20    8.20
   3   9   6   38.50    6.90
   4  -9   6   98.79   16.20
   4  -9   6   95.69   16.80
   4  -9   6   86.89   10.90
   4   9   6   74.39   11.90
   4   9   6   74.29   10.70
  -4 -10   6   23.50    5.80
   4 -10  -6   21.40    5.80
  -4  10   6   26.50    7.40
  -4  10   6   18.90    8.30
  -3 -10   6   48.10    7.80
  -3  10   6   50.19   11.10
  -3  10   6   45.50    9.10
  -2 -10   6   70.89    9.80
  -2 -10   6   71.69   13.10
  -2  10   6   66.39   10.30
  -2  10   6   66.09   10.70
  -2  10   6   89.89   13.60
  -1 -10   6   13.50    6.10
  -1 -10   6   19.60    4.50
  -1  10   6   12.90    4.70
  -1  10   6   24.50    5.70
   0 -10   6  160.88   21.70
   0 -10   6  131.09   14.50
   0  10   6  153.78   16.00
   0  10   6  171.28   15.90
   1 -10   6   30.50    9.30
   1 -10   6   44.50    9.20
   1 -10   6   33.90    6.20
   1  10   6   39.10    7.70
   1  10   6   53.89    7.90
   2 -10   6   41.60   10.80
   2 -10   6   33.00    8.60
   2  10   6   32.90    7.20
   2  10   6   37.30    6.70
   3 -10   6   24.70    8.10
   3 -10   6   14.50    7.20
   3  10   6   24.50    6.70
   3  10   6   17.80    5.10
  -2 -11   6   31.50    6.40
  -2  11   6   41.40    8.30
  -2  11   6   35.10    7.60
  -1 -11   6    2.90    4.50
  -1 -11   6    9.60    3.70
  -1  11   6   13.70    5.00
  -1  11   6   13.80    4.90
   0 -11   6   54.69   12.20
   0 -11   6   50.29    8.00
   0  11   6   49.80    9.40
   0  11   6   61.19    9.40
   1 -11   6    6.80    3.20
   1 -11   6    0.70    4.60
   1  11   6    1.50    3.40
   1  11   6    4.50    3.70
   9   0  -7    3.00    3.80
   8   0  -7    8.90    3.80
  -8   0   7    1.90    3.90
  -7   0   7   38.80    8.30
   7   0  -7   49.30    7.50
   7   0  -7   52.09    8.40
  -6   0   7   73.59   10.50
   6   0  -7   52.39    7.90
   6   0  -7   66.89    9.10
  -5   0   7   32.10    6.40
   5   0  -7   24.30    4.30
   5   0  -7   36.60    5.80
   4   0  -7  206.68   18.20
  -4   0   7  221.08   19.70
  -3   0   7    0.00    0.90
  -3   0   7    1.20    1.30
   3   0  -7    1.00    1.00
  -3   0   7    1.90    1.10
   2   0  -7   33.60    3.40
  -2   0   7   32.10    3.70
  -2   0   7   41.70    3.70
  -2   0   7   33.80    4.90
  -1   0   7  183.28   15.10
  -1   0   7  195.98   14.90
  -1   0   7  168.58   14.80
  -1   0   7  185.18   15.90
   0   0   7  659.13   51.39
   0   0   7  678.53   51.99
   0   0   7  616.44   52.49
   1   0   7  150.48   13.00
   1   0   7  175.98   14.10
   1   0   7  173.88   14.00
   1   0   7  141.09   14.10
   2   0   7    6.00    2.10
   2   0   7    5.30    2.10
   2   0   7    7.10    1.60
   3   0   7  126.89   11.20
   3   0   7  142.09   12.60
   3   0   7  123.99   12.40
   3   0   7  111.59   11.70
   4   0   7    0.00    1.80
   4   0   7    4.00    2.20
   4   0   7    5.00    2.10
   4   0   7    0.00    1.80
   5   0   7  335.77   32.10
   5   0   7  375.06   30.60
   5   0   7  365.86   32.20
   6   0   7   67.09    8.70
   6   0   7   70.09   10.90
   6   0   7   57.69   10.20
   7   0   7   30.30    7.40
   7   0   7   23.00    5.20
   7   0   7   19.80    5.10
   8   0   7   40.90    8.90
   8   0   7   27.30    6.70
   8   0   7   30.50    6.30
   9  -1  -7    0.50    3.10
   9   1  -7    7.00    4.90
   9   1  -7   -1.40    2.70
   8  -1  -7   75.69   11.60
  -8   1   7  113.99   16.00
   8   1  -7   95.39   11.90
   8   1  -7   83.99   12.60
  -7  -1   7  233.68   22.30
   7  -1  -7  236.28   21.80
   7   1  -7  223.88   21.30
   7   1  -7  218.58   22.00
  -7   1   7  263.37   25.00
   6  -1  -7   30.70    5.70
  -6  -1   7   39.80    6.80
   6   1  -7   24.80    5.70
  -6   1   7   41.30    8.40
   6   1  -7   32.30    5.40
  -5  -1   7  395.46   32.70
   5  -1  -7  366.16   31.90
   5   1  -7  363.66   31.50
  -5   1   7  411.36   34.50
   5   1  -7  364.66   32.30
  -4  -1   7  134.89   12.60
   4  -1  -7  147.19   12.70
  -4  -1   7  152.78   13.40
   4   1  -7  133.39   12.20
  -4   1   7  133.29   14.20
   4   1  -7  131.59   12.90
  -3  -1   7    8.80    2.40
  -3  -1   7   10.10    1.90
   3  -1  -7   11.70    2.30
  -3  -1   7    9.60    2.10
  -3   1   7   11.90    2.70
   3   1  -7    9.00    1.70
  -3   1   7    6.90    2.60
   3   1  -7   11.30    2.40
   2  -1  -7  281.77   24.10
  -2  -1   7  315.77   24.90
  -2  -1   7  292.47   24.10
  -2  -1   7  301.87   23.80
  -2   1   7  302.87   25.40
  -2   1   7  305.87   23.80
  -2   1   7  284.07   24.50
   2   1  -7  290.27   23.50
  -1  -1   7  437.96   35.30
  -1  -1   7  431.26   36.10
  -1  -1   7  455.95   35.30
  -1   1   7  418.16   35.60
  -1   1   7  443.46   34.80
  -1   1   7  465.45   36.30
   0  -1   7 1238.08   92.99
   0  -1   7 1139.59   92.49
   0  -1  -7 1288.87   92.59
   0  -1   7 1154.48   93.79
   0  -1   7 1103.59   92.49
   0  -1   7 1127.09   93.39
   0  -1   7 1038.80   93.89
   0   1   7 1284.37   93.89
   0   1   7 1268.47   93.49
   1  -1   7  863.51   66.99
   1  -1   7  855.61   68.49
   1  -1   7  710.13   68.49
   1  -1   7  823.32   68.19
   1   1   7  873.61   67.49
   1   1   7  935.21   68.09
   1   1   7  912.11   67.79
   1   1   7  844.82   68.29
   2  -1   7  163.88   12.60
   2  -1   7  167.88   14.40
   2  -1   7  142.39   13.80
   2  -1   7  136.29   13.80
   2   1   7  152.98   13.70
   2   1   7  147.49   13.10
   2   1   7  121.69   13.30
   2   1   7  170.08   13.10
   3  -1   7  165.18   12.40
   3  -1   7  158.38   14.30
   3  -1   7  138.19   13.90
   3  -1   7  132.59   13.50
   3   1   7  124.09   13.30
   3   1   7  141.09   12.70
   3   1   7  128.79   12.50
   4  -1   7    9.20    3.40
   4  -1   7   10.70    3.80
   4  -1   7   10.00    3.40
   4  -1   7    9.90    2.40
   4   1   7    9.40    2.70
   4   1   7    8.20    2.40
   4   1   7    6.20    2.90
   4   1   7   12.20    3.60
   5  -1   7  102.99   10.90
   5  -1   7   80.19   12.20
   5  -1   7   96.39    9.40
   5  -1   7  101.89   13.10
   5   1   7   83.59   11.50
   5   1   7   91.89   10.80
   5   1   7   81.69   11.80
   6  -1   7   22.10    4.70
   6  -1   7   33.40    6.00
   6  -1   7   49.90    8.90
   6   1   7   22.40    6.20
   6   1   7   32.10    5.80
   6   1   7   22.20    6.10
   7  -1   7    9.70    3.70
   7  -1   7   15.30    4.70
   7  -1   7   14.30    5.70
   7   1   7    6.50    4.40
   7   1   7   16.10    4.50
   8  -1   7   64.19   12.30
   8  -1   7   74.09   10.80
   8   1   7   59.69    9.70
   8   1   7   51.69    8.90
   9  -2  -7   17.40    5.50
   9   2  -7   24.80    6.70
  -9   2   7   15.00    7.00
   8  -2  -7   40.20    7.60
   8   2  -7   27.30    6.90
  -8   2   7   43.40   10.40
   8   2  -7   33.70    6.50
   7  -2  -7   22.70    5.70
  -7   2   7   46.70   10.20
   7   2  -7   24.90    6.00
   7   2  -7   31.40    5.60
  -6  -2   7   10.40    3.50
  -6  -2   7   19.20    4.10
   6  -2  -7   11.60    3.70
   6   2  -7   13.30    4.20
   6   2  -7   10.10    3.30
  -6   2   7   19.00    6.30
  -5  -2   7    4.10    2.20
  -5  -2   7    9.30    3.00
   5  -2  -7   10.80    3.20
  -5   2   7   11.10    4.50
   5   2  -7    5.40    2.10
   5   2  -7    3.50    2.50
  -4  -2   7  237.48   21.10
   4  -2  -7  251.27   22.20
  -4  -2   7  285.57   22.40
  -4  -2   7  279.97   22.30
   4   2  -7  264.47   21.50
  -4   2   7  258.67   24.50
   4   2  -7  243.28   22.30
  -3  -2   7   66.79    5.60
   3  -2  -7   67.09    6.70
  -3  -2   7   56.59    6.50
  -3  -2   7   74.39    7.00
   3   2  -7   71.39    6.00
  -3   2   7   55.29    7.80
   3   2  -7   59.29    6.60
  -3   2   7   72.99    9.70
  -2  -2   7  123.19   11.00
   2  -2  -7  118.89   10.40
  -2  -2   7  109.39   10.40
  -2  -2   7  118.29    9.70
  -2   2   7  101.49   10.80
  -2   2   7  145.29   12.20
   2   2  -7  119.39   10.30
  -1  -2   7  347.97   28.20
  -1  -2   7  358.56   29.10
  -1  -2   7  313.07   27.90
  -1  -2   7  302.17   28.90
  -1  -2   7  357.26   27.70
  -1   2   7  368.76   28.70
  -1   2   7  410.06   29.40
   0  -2   7  150.98   12.10
   0  -2   7  138.09   11.30
   0  -2   7  145.99   13.10
   0  -2   7  115.99   12.80
   0  -2   7  133.19   12.20
   0   2   7  142.19   12.30
   0   2   7  162.88   12.70
   1  -2   7  117.69   10.40
   1  -2   7  111.29   11.50
  -1  -2  -7  131.69   10.40
   1  -2   7   99.59   10.90
   1  -2   7  122.59   11.60
   1  -2   7  113.69   10.10
   1   2   7  118.59   10.90
   1   2   7  131.69   10.40
   1   2   7  123.39   10.50
   1   2   7  120.99   10.80
   2  -2   7   38.60    6.00
   2  -2   7   27.20    3.80
   2  -2   7   43.70    6.40
   2  -2   7   19.70    4.40
   2  -2   7   27.50    2.80
   2   2   7   24.60    4.20
   2   2   7   28.90    4.50
  -2   2  -7   40.70    3.30
   2   2   7   25.80    3.60
   2   2   7   27.10    3.90
   3  -2   7  261.97   20.70
   3  -2   7  271.87   23.40
   3  -2   7  236.58   22.70
   3  -2   7  258.57   21.40
   3  -2   7  226.18   22.50
   3   2   7  243.28   22.10
   3   2   7  266.57   21.60
   3   2   7  249.28   20.80
   4  -2   7   17.50    3.10
   4  -2   7   17.60    5.10
   4  -2   7   19.00    3.80
   4  -2   7   16.00    4.50
   4   2   7   16.60    4.30
   4   2   7   18.00    3.70
   5  -2   7  169.28   16.90
   5  -2   7  165.38   16.10
   5  -2   7  145.29   14.40
   5  -2   7  150.08   13.70
   5   2   7  147.89   14.40
   5   2   7  125.39   15.10
   5   2   7  163.78   15.30
   6  -2   7   43.10    6.10
   6  -2   7   30.40    7.80
   6  -2   7   35.50    6.50
   6   2   7   34.50    6.90
   6   2   7   24.30    6.50
   6   2   7   38.10    6.50
   7  -2   7  162.68   16.40
   7  -2   7  167.28   16.40
   7  -2   7  175.28   21.60
   7   2   7  156.98   16.00
   7   2   7  171.78   17.30
   7   2   7  123.09   18.30
   8  -2   7    9.20    4.30
   8  -2   7   17.20    7.40
   8   2   7   11.30    4.50
  -8  -3   7   10.70    4.20
   8  -3  -7   -2.20    2.80
  -8   3   7    9.50    6.40
   8   3  -7    3.60    3.00
   8   3  -7    5.60    4.20
  -7  -3   7   38.90    7.10
   7  -3  -7   45.80    7.90
   7   3  -7   41.40    6.70
   7   3  -7   31.10    6.80
  -7   3   7   41.60   10.40
  -6  -3   7   64.79    8.90
  -6  -3   7   65.19    7.10
   6  -3  -7   63.49    9.10
  -6   3   7   44.50   10.80
   6   3  -7   70.39    8.20
   6   3  -7   53.39    8.50
  -5  -3   7   44.40    6.00
   5  -3  -7   46.80    7.10
  -5  -3   7   47.90    6.80
   5   3  -7   53.19    7.30
   5   3  -7   37.30    5.50
  -5   3   7   48.50    9.70
  -4  -3   7   72.99    8.30
   4  -3  -7   54.69    7.70
  -4  -3   7   67.99    7.10
  -4   3   7   68.69   10.90
   4   3  -7   73.49    8.50
   4   3  -7   67.49    6.50
  -3  -3   7   17.10    3.20
   3  -3  -7   13.80    3.00
  -3  -3   7   15.40    2.30
  -3  -3   7   12.60    2.90
  -3   3   7   16.50    4.60
   3   3  -7   20.40    3.40
  -3   3   7   11.80    3.60
   3   3  -7   16.50    2.20
  -2  -3   7  207.68   18.80
   2  -3  -7  205.38   18.10
  -2  -3   7  210.18   17.90
  -2  -3   7  207.28   18.00
  -2  -3   7  194.98   18.50
  -2   3   7  217.38   17.00
  -2   3   7  239.58   19.90
   2   3  -7  230.98   17.80
  -2   3   7  202.08   18.70
  -1  -3   7   46.60    4.90
  -1  -3   7   49.10    6.70
  -1  -3   7   55.99    6.30
  -1  -3   7   35.80    5.90
  -1  -3   7   43.80    4.10
  -1   3   7   50.09    5.90
   1   3  -7   52.49    4.30
  -1   3   7   48.10    6.10
   1   3  -7   50.29    4.20
   0  -3   7  187.78   14.70
   0  -3   7  173.08   15.40
   0  -3   7  187.38   16.50
   0  -3   7  168.18   16.60
   0   3   7  188.38   16.00
   0   3   7  184.48   15.80
   1  -3   7  143.09   13.90
   1  -3   7  146.39   12.20
   1  -3   7  136.09   13.50
  -1  -3  -7  139.49   11.30
   1  -3   7  135.79   11.80
   1   3   7  141.49   12.40
   1   3   7  125.39   12.20
   1   3   7  150.68   12.60
   2  -3   7   98.09   11.50
   2  -3   7  114.79   10.00
   2  -3   7  121.29   12.10
  -2   3  -7  136.19    9.30
   2   3   7   98.19   10.10
   2   3   7  104.99   10.20
   2   3   7   94.99    9.20
   2   3   7  120.99   10.70
   3  -3   7  182.18   14.90
   3  -3   7  157.98   16.40
   3  -3   7  165.98   16.80
   3   3   7  159.68   14.90
   3   3   7  159.18   15.30
   4  -3   7  139.49   14.50
   4  -3   7  170.78   15.70
   4  -3   7  131.19   12.50
   4   3   7  122.39   13.10
   4   3   7  119.19   12.50
   5  -3   7   16.00    5.50
   5  -3   7   18.70    5.60
   5  -3   7   19.80    4.30
   5   3   7   12.70    4.30
   5   3   7   21.60    4.50
   5   3   7   15.80    4.20
   6  -3   7   70.29    9.20
   6  -3   7   74.99   12.30
   6   3   7   49.00    9.40
   6   3   7   58.89    9.10
   6   3   7   53.89    8.40
   7  -3   7   52.19   11.50
   7  -3   7   76.59   10.20
   7   3   7   64.79   11.00
   7   3   7   54.69    9.40
   8  -4  -7   59.59   10.50
  -8  -4   7   80.19   11.30
   8   4  -7   64.49   10.80
  -8   4   7   74.69   15.70
  -7  -4   7    6.00    3.40
   7  -4  -7   10.00    4.00
  -7   4   7    3.50    5.50
   7   4  -7    6.20    4.10
   7   4  -7    8.00    4.70
   6  -4  -7   53.89    8.20
  -6  -4   7   52.79    7.80
  -6   4   7   53.29   11.40
   6   4  -7   35.20    5.90
   6   4  -7   44.40    7.40
   5  -4  -7   36.40    6.60
  -5  -4   7   47.00    5.50
  -5  -4   7   52.29    7.30
  -5   4   7   55.59   11.00
   5   4  -7   42.50    7.00
  -4  -4   7   28.20    4.80
   4  -4  -7   24.40    4.80
  -4  -4   7   32.10    5.60
  -4  -4   7   30.30    4.60
  -4   4   7   26.60    7.00
   4   4  -7   23.30    4.80
  -3  -4   7   95.79    8.60
   3  -4  -7  101.99   10.00
  -3  -4   7  106.59   10.60
  -3  -4   7  107.39    9.90
  -3  -4   7   87.29    9.70
  -3   4   7  117.49   12.50
  -3   4   7  118.29   11.40
   3   4  -7  100.79    9.80
  -2  -4   7  991.90   82.39
   2  -4  -7 1067.79   82.59
  -2  -4   7  958.70   82.29
  -2  -4   7  989.90   83.39
  -2   4   7 1127.29   84.69
   2   4  -7 1022.10   82.09
   2   4  -7 1069.59   81.29
  -2   4   7 1066.89   83.49
  -1  -4   7   52.89    8.00
  -1  -4   7   61.59    7.00
  -1  -4   7   72.69    9.40
  -1   4   7   71.79    7.80
   1   4  -7   82.59    6.20
   1   4  -7   73.29    6.20
   1   4  -7   73.59    6.50
  -1   4   7   74.59    8.20
   0  -4   7   70.19    7.00
   0  -4   7   58.29    9.00
   0  -4   7   66.29    8.80
   0  -4   7   68.09    6.10
   0   4   7   76.29    7.50
   0   4   7   79.69    7.60
   1  -4   7   12.40    2.60
   1  -4   7   10.40    2.00
   1  -4   7   11.30    3.60
  -1  -4  -7   13.90    1.70
   1  -4   7    9.70    3.50
   1   4   7   14.80    2.70
   1   4   7   10.70    2.50
   1   4   7   10.30    2.60
   2  -4   7   70.29   10.30
   2  -4   7   62.09    9.90
  -2  -4  -7   75.79    6.60
   2  -4   7   79.19    7.30
   2   4   7   74.89    7.70
   2   4   7   67.59    8.20
   2   4   7   70.89    7.30
   3  -4   7  105.09   13.60
   3  -4   7   80.39   12.40
   3  -4   7   96.69    9.40
   3   4   7  103.79    9.90
   3   4   7   92.49    9.80
   4  -4   7    9.50    2.90
   4  -4   7    2.30    3.30
   4  -4   7    8.60    4.20
   4   4   7    9.30    3.30
   4   4   7    3.30    2.20
   5  -4   7  183.08   18.30
   5  -4   7  154.18   20.10
   5  -4   7  167.28   15.60
   5   4   7  142.69   15.40
   5   4   7  162.08   16.30
   6  -4   7   40.80    9.40
   6  -4   7   37.10    6.40
   6   4   7   26.30    5.80
   6   4   7   26.10    6.30
   6   4   7   21.80    5.50
   7  -4   7    1.60    3.30
   7  -4   7    3.70    5.20
   7   4   7    7.30    3.70
   7   4   7   10.60    4.70
  -8  -5   7  106.79   14.40
   8  -5  -7  131.49   15.90
  -8   5   7  126.99   21.10
   8   5  -7   84.59   13.60
   7  -5  -7   65.59   10.10
  -7  -5   7   59.29    9.20
  -7   5   7   53.69   13.10
   7   5  -7   43.50    8.50
  -6  -5   7   68.99    9.40
  -6  -5   7   56.79    8.90
   6  -5  -7   75.19   10.40
  -6   5   7   72.29   14.40
   6   5  -7   50.19    8.70
  -5  -5   7   82.99    9.80
   5  -5  -7   66.19    9.40
  -5  -5   7   71.59    9.60
   5   5  -7   57.39    8.90
  -5   5   7   70.19   13.30
  -4  -5   7  226.98   19.60
   4  -5  -7  218.48   19.70
  -4  -5   7  221.78   20.00
  -4   5   7  241.58   23.60
  -4   5   7  199.58   20.80
   4   5  -7  192.58   19.20
  -3  -5   7   79.09   10.10
   3  -5  -7   74.39    8.90
  -3  -5   7   69.29    8.60
  -3   5   7   77.49   12.10
  -3   5   7   79.69   10.60
   3   5  -7   76.79    8.00
  -2  -5   7  206.38   18.30
  -2  -5   7  200.58   18.30
   2  -5  -7  209.98   18.60
  -2  -5   7  190.98   19.50
   2   5  -7  220.78   18.10
  -2   5   7  247.18   21.10
  -2   5   7  211.48   19.50
  -1  -5   7  119.99   13.10
  -1  -5   7  128.59   11.70
  -1  -5   7  124.09   12.40
  -1   5   7  134.69   13.00
   1   5  -7  127.09   11.00
  -1   5   7  126.39   12.40
   0  -5   7  131.09   13.50
   0  -5   7  134.79   11.30
   0  -5  -7  135.59   10.80
   0  -5   7  124.69   12.00
   0  -5   7  129.59   14.10
   0   5   7  139.59   12.70
   0   5  -7  135.29   11.10
   0   5   7  148.19   12.80
   0   5   7  118.29   12.20
   1  -5   7  179.08   18.20
   1  -5   7  158.68   18.20
   1  -5   7  181.78   15.90
   1  -5   7  172.58   16.20
  -1  -5  -7  204.88   15.40
  -1   5  -7  203.98   15.10
   1   5   7  190.18   16.30
   1   5   7  190.98   16.80
   1   5   7  162.78   16.50
   2  -5   7   79.59   11.70
   2  -5   7   85.69   12.40
  -2  -5  -7   93.39    7.70
   2  -5   7   82.59    8.20
   2   5   7   75.49    9.30
   2   5   7   85.69    8.70
   2   5   7   79.09    8.00
   3  -5   7  120.69   15.40
   3  -5   7  108.39   10.60
   3  -5   7   95.79   14.30
  -3  -5  -7  128.99   10.20
   3   5   7   83.89   11.50
   3   5   7  104.59   11.00
   4  -5   7  115.99   17.10
   4  -5   7  130.89   17.90
   4  -5   7  134.49   13.20
  -4  -5  -7  149.99   12.60
   4   5   7  129.29   13.60
   4   5   7  136.49   13.60
   5  -5   7   63.59   11.50
   5  -5   7   57.19    8.40
   5  -5   7   71.29   12.30
   5   5   7   58.79    9.10
   5   5   7   61.79    9.00
   6  -5   7   16.80    4.80
   6  -5   7   16.50    6.90
   6   5   7   13.50    4.50
   6   5   7   11.90    4.40
   7  -5   7   72.89   10.20
   7  -5   7   57.19   12.30
   7   5   7   46.40    9.30
   7   5   7   39.80    8.20
   7  -6  -7   14.60    5.70
  -7  -6   7   21.70    5.80
  -7   6   7   23.00    9.20
   7   6  -7   25.90    6.30
   6  -6  -7   30.60    6.70
  -6  -6   7   28.50    6.20
  -6   6   7   26.90    9.60
   6   6  -7   19.40    5.60
  -5  -6   7   14.90    4.60
   5  -6  -7   15.70    4.50
  -5  -6   7   11.40    3.80
  -5   6   7   18.30    7.50
   5   6  -7   10.20    3.80
  -4  -6   7   11.30    4.00
  -4  -6   7   10.90    3.40
   4  -6  -7    8.80    3.30
  -4   6   7    5.40    4.10
   4   6  -7   15.80    4.10
  -4   6   7    9.70    5.70
  -3  -6   7   19.90    4.00
  -3  -6   7   16.30    4.80
   3  -6  -7   24.60    4.60
  -3   6   7   17.60    4.90
  -3   6   7   23.60    6.60
   3   6  -7   15.50    3.70
  -2  -6   7  143.89   14.20
  -2  -6   7  156.08   16.00
   2  -6  -7  169.48   14.70
  -2  -6   7  142.49   13.90
   2   6  -7  154.28   14.00
  -2   6   7  169.98   16.90
  -2   6   7  169.88   15.70
  -1  -6   7  158.38   16.60
  -1  -6   7  160.68   15.40
  -1  -6   7  154.88   14.60
  -1   6   7  171.28   15.70
   1   6  -7  160.98   14.00
  -1   6   7  165.88   16.20
   0  -6   7   12.40    3.00
   0  -6  -7   15.40    2.00
   0  -6   7   17.20    4.60
   0  -6   7   17.30    5.30
   0   6  -7   17.10    2.60
   0   6   7   16.10    3.60
   0   6   7   12.80    3.50
   0   6   7   16.70    3.70
  -1  -6  -7   38.20    3.60
   1  -6   7   23.70    6.10
   1  -6   7   29.90    4.30
   1  -6   7   26.20    4.60
   1  -6   7   33.70    7.60
   1   6   7   31.60    4.60
   1   6   7   35.00    5.50
   1   6   7   30.10    5.20
   2  -6   7   54.59    6.40
  -2  -6  -7   48.60    5.40
   2  -6   7   46.10    9.20
   2  -6   7   39.00    8.30
   2  -6   7   52.49    6.60
   2   6   7   47.70    6.50
   2   6   7   42.60    5.10
   2   6   7   39.30    6.50
   3  -6   7  159.98   20.80
   3  -6   7  176.18   16.10
   3  -6   7  162.08   19.00
  -3  -6  -7  212.78   15.70
   3   6   7  166.98   16.70
   3   6   7  161.18   16.40
  -4  -6  -7   72.49    7.90
   4  -6   7   78.49   12.80
   4  -6   7   79.79   13.10
   4  -6   7   54.89    8.10
   4   6   7   51.59    8.70
   4   6   7   58.19    8.80
  -5  -6  -7   -0.80    1.70
   5  -6   7    7.50    4.90
   5  -6   7    2.30    2.60
   5  -6   7    2.70    4.30
   5   6   7    6.50    3.50
   5   6   7    1.10    2.40
   6  -6   7    2.00    2.90
   6  -6   7    7.10    5.00
   6   6   7   -1.20    2.50
   6   6   7    2.20    3.00
   7  -7  -7  165.58   18.70
  -7  -7   7  145.09   17.00
   7   7  -7  113.99   16.30
  -7   7   7  144.89   23.50
   6  -7  -7   99.29   13.10
  -6  -7   7  103.39   12.90
  -6   7   7  100.19   18.10
   6   7  -7   72.49   11.60
  -5  -7   7   50.79    8.90
  -5  -7   7   50.19    8.00
   5  -7  -7   46.50    8.30
  -5   7   7   48.40    9.80
   5   7  -7   49.60    8.30
  -5   7   7   53.19   12.50
   4  -7  -7   15.00    4.20
  -4  -7   7    8.80    3.80
  -4  -7   7    8.50    3.50
  -4   7   7    9.80    5.50
  -4   7   7    8.80    4.40
   4   7  -7   13.90    4.00
  -3  -7   7  129.29   13.60
  -3  -7   7  157.88   15.90
   3  -7  -7  150.68   14.20
  -3   7   7  136.29   15.20
  -3   7   7  160.78   17.70
   3   7  -7  131.39   13.50
  -2  -7   7    2.50    3.00
   2  -7  -7    0.50    1.80
  -2  -7   7    1.60    1.90
   2   7  -7    0.40    1.70
  -2   7   7    3.70    2.80
  -2   7   7   -0.70    2.40
  -1  -7   7  125.69   13.20
  -1  -7   7  128.49   12.50
  -1  -7   7  122.79   16.40
   1   7  -7  118.79   11.80
  -1   7   7  149.99   14.40
  -1   7   7  146.59   13.70
   0  -7   7  369.46   33.20
   0  -7   7  336.57   35.80
   0   7   7  424.36   34.10
   0   7   7  428.86   34.30
   0   7   7  424.66   34.10
   1  -7   7   40.00    7.80
   1  -7   7   18.60    6.30
   1  -7   7   36.20    4.80
   1  -7   7   24.10    4.60
   1   7   7   39.90    6.30
   1   7   7   38.00    5.10
   1   7   7   28.90    5.30
   2  -7   7  161.98   19.40
   2  -7   7  204.08   16.40
   2  -7   7  167.58   16.20
   2  -7   7  191.08   22.00
   2   7   7  184.88   17.20
   2   7   7  176.28   16.80
   3  -7   7   86.59   10.60
   3  -7   7   92.39   14.80
   3  -7   7   97.69   14.80
   3   7   7   99.49   10.40
   3   7   7   91.39   11.80
   4  -7   7   35.00    8.90
   4  -7   7   35.30    6.00
   4  -7   7   33.70    9.10
   4   7   7   31.90    6.30
   4   7   7   37.40    7.00
   5  -7   7   66.99   13.40
   5  -7   7   61.89   12.50
   5  -7   7   76.29    9.90
   5   7   7   53.79    9.20
   5   7   7   57.19    9.60
   6  -7   7   29.90    9.80
   6   7   7   35.40    7.70
   6   7   7   40.80    8.20
   6  -8  -7   17.50    5.80
  -6  -8   7   17.20    5.20
  -6   8   7   10.20    6.20
   6   8  -7   17.70    5.80
  -6   8   7   15.50    8.10
   5  -8  -7   19.40    5.40
  -5  -8   7   17.70    4.90
  -5   8   7   12.80    5.90
   5   8  -7   21.50    5.40
  -5   8   7    5.50    5.70
   4  -8  -7   31.70    6.60
  -4  -8   7   35.40    7.90
  -4  -8   7   41.40    6.90
   4   8  -7   26.10    5.90
  -4   8   7   38.90   10.20
  -4   8   7   29.60    7.40
   3  -8  -7   76.39   10.80
  -3  -8   7   83.09   13.20
  -3  -8   7   86.99   10.90
  -3   8   7   91.89   14.80
  -3   8   7  101.09   13.70
   3   8  -7  106.19   10.30
  -2  -8   7   40.80    6.60
  -2  -8   7   44.50    9.10
  -2   8   7   35.80    7.30
  -2   8   7   60.69   10.40
  -1  -8   7  163.18   15.30
  -1  -8   7  167.28   18.40
  -1  -8   7  140.89   15.70
  -1   8   7  162.18   16.30
  -1   8   7  182.08   17.30
  -1   8   7  170.08   16.00
   0  -8   7    1.20    3.30
   0  -8   7    2.20    2.70
   0  -8   7    2.20    2.10
   0   8   7    0.30    2.00
   0   8   7    2.50    2.10
   0   8   7    0.80    2.10
   1  -8   7   55.99   11.20
   1  -8   7   61.09   10.60
   1  -8   7   64.89    8.20
   1  -8   7   63.19    7.50
   1   8   7   74.69    9.10
   1   8   7   66.19    9.50
   2  -8   7   22.20    4.40
   2  -8   7   14.20    3.80
   2  -8   7   23.20    7.30
   2  -8   7   19.30    6.30
   2   8   7   27.10    5.20
   2   8   7   17.80    4.90
   3  -8   7   26.00    7.80
   3  -8   7   21.90    4.50
   3  -8   7   15.20    5.90
   3   8   7   18.80    4.70
   3   8   7   16.00    4.80
   4  -8   7   44.60    7.10
   4  -8   7   39.00   10.00
   4  -8   7   40.40    9.80
   4   8   7   34.60    6.80
   4   8   7   32.60    7.30
   5  -8   7   36.20    9.90
   5  -8   7   23.80    5.60
   5  -8   7   26.60    9.00
   5   8   7   28.00    6.80
   5   8   7   27.90    6.40
   5  -9  -7    0.60    3.30
  -5  -9   7    5.30    3.60
  -5   9   7   -0.90    4.50
  -5   9   7    6.30    4.60
   4  -9  -7   24.20    6.00
  -4  -9   7   22.80    5.60
  -4   9   7   32.80    8.10
  -4   9   7   42.30   11.00
  -3  -9   7  120.49   17.50
   3  -9  -7  129.29   15.30
  -3  -9   7  106.09   14.10
  -3   9   7  150.28   15.70
  -3   9   7  172.38   18.60
  -2  -9   7  143.09   16.30
  -2  -9   7  166.98   19.40
  -2   9   7  196.48   18.50
  -2   9   7  213.38   20.40
  -1  -9   7    3.00    2.40
  -1  -9   7   -0.90    2.90
  -1   9   7    4.50    3.00
  -1   9   7    3.60    3.40
  -1   9   7    0.80    2.70
   0  -9   7   42.20    6.70
   0  -9   7   43.40    8.40
   0  -9   7   43.10   10.20
   0   9   7   51.69    8.00
   0   9   7   58.19    8.50
   1  -9   7   41.30    6.60
   1  -9   7   37.60    8.50
   1  -9   7   57.59   11.70
   1   9   7   42.60    8.00
   1   9   7   58.99    8.20
   2  -9   7   51.29   10.20
   2  -9   7   41.60   10.80
   2   9   7   39.70    6.80
   2   9   7   30.90    7.10
   3  -9   7   14.80    7.00
   3  -9   7   19.10    7.20
   3   9   7   22.10    5.20
   3   9   7   24.50    6.50
   4  -9   7   59.69   13.20
   4  -9   7   59.19   12.70
   4   9   7   36.90    7.20
   4   9   7   39.30    8.30
   4 -10  -7   14.40    5.30
  -4 -10   7    9.40    4.20
  -4  10   7   12.90    7.00
  -4  10   7   24.40    7.00
  -3 -10   7    8.90    3.60
  -3  10   7   10.20    5.10
  -3  10   7   12.60    6.20
  -2 -10   7   19.90    7.30
  -2 -10   7   24.90    5.30
  -2  10   7   17.90    5.80
  -2  10   7   29.20    7.70
  -2  10   7   25.40    6.40
  -1 -10   7    5.70    3.00
  -1 -10   7   11.00    5.90
  -1  10   7   13.00    4.80
  -1  10   7    7.00    4.00
   0 -10   7   35.00    6.30
   0 -10   7   29.90    9.00
   0  10   7   50.89    8.40
   0  10   7   38.80    7.20
   1 -10   7   10.50    5.60
   1 -10   7   19.20    4.40
   1 -10   7   11.90    6.90
   1  10   7    7.20    3.70
   1  10   7    6.60    3.90
   2 -10   7   50.99   11.80
   2 -10   7   27.10    8.10
   2  10   7   30.70    7.60
   2  10   7   39.70    7.10
   3 -10   7    8.40    5.90
   3 -10   7   -1.90    4.00
   3  10   7    3.20    3.80
   3  10   7    4.40    3.30
  -1  11   7  113.69   16.00
  -1  11   7  153.38   15.70
   0  11   7   61.79   10.00
   0  11   7   75.09   11.40
   9   0  -8    1.00    3.30
  -8   0   8   16.00    5.80
   8   0  -8   16.80    5.20
   7   0  -8   20.20    4.80
  -7   0   8   22.80    6.30
  -6   0   8   78.59   11.20
   6   0  -8   67.89    9.00
  -5   0   8   76.39   10.30
   5   0  -8   65.59    8.10
  -4   0   8  596.44   45.80
   4   0  -8  527.35   43.80
  -4   0   8  511.85   44.30
  -3   0   8   57.89    6.20
   3   0  -8   68.79    5.90
  -3   0   8   55.19    5.90
  -3   0   8   62.09    7.00
  -2   0   8  183.98   15.20
  -2   0   8  180.68   14.90
  -2   0   8  179.28   16.10
   2   0  -8  177.28   14.70
  -1   0   8  788.92   62.89
  -1   0   8  790.72   62.49
  -1   0   8  800.72   63.79
   0   0   8  155.18   12.70
   0   0   8  151.18   13.90
   0   0   8  144.19   13.30
   0   0   8  161.78   13.70
   0   0   8  159.98   12.70
   1   0   8  641.34   51.79
   1   0   8  588.04   52.19
   1   0   8  658.93   50.89
   1   0   8  679.13   51.89
   2   0   8    7.90    1.70
   2   0   8    5.20    2.20
   2   0   8    7.30    2.50
   3   0   8   15.10    2.90
   3   0   8   16.00    3.80
   3   0   8   21.40    4.50
   3   0   8   14.20    3.50
   4   0   8  110.59   10.10
   4   0   8  107.59   10.80
   4   0   8  112.19   13.00
   4   0   8   80.59   11.90
   5   0   8   -1.40    1.70
   5   0   8   -1.30    2.30
   5   0   8    0.30    1.70
   5   0   8    2.80    1.90
   6   0   8   14.00    5.20
   6   0   8   23.60    4.70
   6   0   8   14.50    5.40
   7   0   8    1.50    2.50
   7   0   8    5.00    3.10
   7   0   8    3.00    3.80
   8  -1  -8   20.50    5.60
  -8   1   8   19.80    7.30
   8   1  -8   22.00    6.20
   8   1  -8   13.80    4.60
  -7  -1   8  144.19   14.50
   7  -1  -8  109.89   14.20
   7   1  -8  122.89   14.30
   7   1  -8  125.99   15.40
  -7   1   8  144.89   18.70
  -6  -1   8   47.90    7.20
   6  -1  -8   22.00    5.00
  -6   1   8   45.00    8.60
   6   1  -8   28.00    6.00
   6   1  -8   36.80    5.80
  -5  -1   8  278.67   21.50
  -5  -1   8  256.17   22.00
   5  -1  -8  217.18   20.90
   5   1  -8  223.28   21.40
  -5   1   8  253.87   23.50
   5   1  -8  222.28   20.50
  -4  -1   8  357.06   26.80
  -4  -1   8  288.17   25.20
  -4  -1   8  303.57   25.60
   4  -1  -8  327.47   25.70
  -4   1   8  272.97   26.10
   4   1  -8  289.07   25.10
  -4   1   8  321.97   27.70
   4   1  -8  288.87   25.80
  -3  -1   8  120.49   11.10
   3  -1  -8  128.39   11.40
  -3  -1   8  130.89   11.50
  -3  -1   8  137.49   12.40
  -3   1   8  135.59   11.30
  -3   1   8  122.39   12.80
  -3   1   8  140.49   12.20
   3   1  -8  127.99   10.90
  -2  -1   8  198.28   16.10
   2  -1  -8  180.18   16.20
  -2  -1   8  185.48   16.30
  -2  -1   8  196.38   17.20
  -2   1   8  229.08   18.00
  -2   1   8  203.18   16.90
  -2   1   8  192.28   15.90
  -1  -1   8   28.70    2.90
  -1  -1   8   26.70    3.10
  -1  -1   8   26.50    4.20
  -1  -1   8   21.50    2.00
  -1   1   8   24.60    2.20
  -1   1   8   23.30    3.30
  -1   1   8   27.20    4.10
   0  -1   8  221.58   19.60
   0  -1   8  224.08   18.60
   0  -1   8  231.78   18.70
   0  -1   8  243.58   20.20
   0  -1  -8  251.47   18.70
   0  -1   8  238.38   19.20
   0  -1   8  207.88   20.30
   0   1   8  250.77   19.80
   0   1   8  248.68   20.20
   1  -1   8  663.53   53.59
   1  -1   8  549.15   53.59
   1  -1   8  628.24   53.19
   1  -1   8  686.93   51.89
   1   1   8  684.33   52.39
   1   1   8  640.94   53.39
   1   1   8  715.93   53.19
   1   1   8  693.23   52.89
   2  -1   8  187.78   16.00
   2  -1   8  184.78   13.90
   2  -1   8  152.78   15.30
   2  -1   8  173.08   15.60
   2   1   8  139.99   15.00
   2   1   8  174.28   15.30
   2   1   8  165.18   14.30
   2   1   8  166.38   14.70
   3  -1   8  127.89   12.30
   3  -1   8  106.99   11.80
   3  -1   8  112.19   11.60
   3  -1   8  107.79   10.00
   3   1   8  117.89   10.80
   3   1   8  123.09   10.60
   3   1   8  103.19   11.40
   4  -1   8   56.19    9.20
   4  -1   8   62.29    6.50
   4  -1   8   60.99    9.30
   4  -1   8   73.29    9.60
   4   1   8   56.39    8.80
   4   1   8   55.59    7.50
   4   1   8   60.79    7.70
   4   1   8   75.49    9.60
   5  -1   8   35.50    7.70
   5  -1   8   46.90    7.90
   5  -1   8   42.80    8.30
   5  -1   8   55.89    6.70
   5   1   8   44.40    6.80
   5   1   8   51.09    8.30
   5   1   8   41.70    8.20
   6  -1   8   53.79    7.50
   6  -1   8   54.79   10.10
   6  -1   8   59.99    8.60
   6   1   8   63.09    8.50
   6   1   8   62.89   10.00
   6   1   8   37.10    8.50
   7  -1   8    8.50    4.80
   7  -1   8    4.20    3.40
   7   1   8   11.80    4.10
   7   1   8    8.70    4.60
   8  -2  -8   43.70    8.40
  -8  -2   8   59.19    9.40
   8   2  -8   52.59    9.70
  -8   2   8   53.09   11.60
   7  -2  -8   30.50    6.50
  -7  -2   8   24.30    5.70
   7   2  -8   25.30    5.90
   7   2  -8   17.80    4.50
  -7   2   8   36.30    9.00
  -6  -2   8  166.28   15.40
  -6  -2   8  168.48   15.60
   6  -2  -8  157.58   15.50
   6   2  -8  138.99   14.40
  -6   2   8  175.98   18.80
   6   2  -8  151.38   15.60
  -5  -2   8  821.82   62.39
   5  -2  -8  722.73   62.09
  -5  -2   8  717.03   61.39
  -5  -2   8  830.52   62.39
   5   2  -8  721.03   62.29
   5   2  -8  745.33   61.29
  -5   2   8  805.02   65.29
  -4  -2   8  343.27   28.80
  -4  -2   8  337.57   27.50
  -4  -2   8  368.46   29.10
   4  -2  -8  348.97   28.70
  -4   2   8  373.46   31.40
   4   2  -8  313.77   28.70
  -4   2   8  338.67   29.70
   4   2  -8  324.57   27.80
   3  -2  -8  301.87   25.40
  -3  -2   8  316.97   24.30
  -3  -2   8  292.87   25.40
  -3  -2   8  315.57   26.00
  -3   2   8  296.37   26.20
   3   2  -8  298.97   24.40
  -3   2   8  323.97   27.50
   3   2  -8  293.27   25.40
  -2  -2   8  126.99   11.50
   2  -2  -8  128.79   11.50
  -2  -2   8  119.79   10.80
  -2  -2   8  131.79   12.30
  -2   2   8  128.39   12.10
  -2   2   8  143.19   10.80
  -2   2   8  148.39   13.10
  -1  -2   8  277.97   22.70
  -1  -2   8  284.07   24.40
  -1  -2   8  313.17   23.50
  -1  -2   8  256.37   24.20
  -1  -2   8  255.27   23.10
  -1   2   8  312.67   24.60
  -1   2   8  316.17   24.00
   0  -2   8  502.95   45.00
   0  -2   8  525.25   45.80
   0  -2   8  561.04   44.00
   0  -2   8  450.05   45.70
   0  -2   8  609.24   44.80
   0   2   8  609.34   45.30
   0   2   8  657.73   45.80
   1  -2   8  687.33   63.39
   1  -2   8  827.62   62.79
   1  -2   8  792.82   64.09
   1  -2   8  791.62   62.39
   1  -2   8  724.03   63.99
   1   2   8  829.12   63.29
   1   2   8  791.72   62.79
   1   2   8  842.72   62.79
   1   2   8  798.22   63.49
   2  -2   8   98.59    8.80
   2  -2   8   99.19   10.40
   2  -2   8  103.49    8.00
   2  -2   8  100.89   10.50
   2  -2   8   79.09    9.70
   2   2   8   84.19    9.40
   2   2   8  102.49    9.10
   2   2   8   99.39    8.80
   2   2   8   92.19    9.50
   3  -2   8  337.27   30.00
   3  -2   8  335.27   29.70
   3  -2   8  332.97   28.10
   3  -2   8  315.47   29.50
   3  -2   8  362.56   27.30
   3   2   8  315.07   28.90
   3   2   8  330.47   27.70
   3   2   8  357.76   28.30
   4  -2   8   69.99   11.20
   4  -2   8   87.49   11.60
   4  -2   8   83.09    7.70
   4  -2   8   73.19   10.90
   4  -2   8   94.59    8.80
   4   2   8   73.69    9.10
   4   2   8   69.19   10.10
   5  -2   8   43.30    8.30
   5  -2   8   25.90    5.20
   5  -2   8   25.10    4.30
   5  -2   8   28.30    6.60
   5   2   8   30.60    6.20
   5   2   8   29.10    6.20
   5   2   8   30.90    5.30
   6  -2   8  127.39   14.00
   6  -2   8  122.49   16.70
   6   2   8  134.89   15.40
   6   2   8   95.39   14.30
   6   2   8  110.19   13.30
   7  -2   8   17.40    6.70
   7  -2   8   25.30    5.80
   7   2   8   26.00    6.80
   7   2   8   21.90    5.30
   7   2   8   23.80    6.70
   8  -3  -8   54.19    9.40
  -8  -3   8   45.40    8.60
  -8   3   8   50.69   12.50
   8   3  -8   45.30    8.90
   7  -3  -8   18.90    5.30
  -7  -3   8   16.90    5.00
  -7   3   8   33.10    9.60
   7   3  -8   21.00    5.70
   6  -3  -8   61.99    9.00
  -6  -3   8   65.49    7.40
  -6  -3   8   72.79    9.40
   6   3  -8   49.70    8.40
  -6   3   8   63.99   12.30
   6   3  -8   60.29    7.60
  -5  -3   8    6.90    2.90
  -5  -3   8    8.40    2.60
   5  -3  -8    8.20    3.00
   5   3  -8    9.10    3.10
  -5   3   8   11.90    5.20
   5   3  -8   10.40    2.50
  -4  -3   8   10.20    2.80
  -4  -3   8   14.70    3.30
   4  -3  -8    6.80    2.60
   4   3  -8    7.40    2.60
   4   3  -8   14.90    2.40
  -4   3   8   15.90    4.90
  -4   3   8    9.40    3.70
   3  -3  -8  251.87   21.70
  -3  -3   8  259.07   21.70
  -3  -3   8  233.68   20.90
  -3  -3   8  244.98   21.90
   3   3  -8  255.47   21.50
  -3   3   8  267.27   24.00
   3   3  -8  262.57   20.40
  -3   3   8  269.87   22.90
  -2  -3   8  144.89   14.30
  -2  -3   8  140.69   13.60
  -2  -3   8  168.98   14.80
   2  -3  -8  153.58   13.70
  -2  -3   8  138.59   13.60
   2   3  -8  155.48   13.20
  -2   3   8  166.98   14.60
  -2   3   8  163.08   12.40
  -2   3   8  169.28   15.40
  -1  -3   8   25.60    2.30
  -1  -3   8   26.00    4.70
  -1  -3   8   25.60    4.60
  -1  -3   8   23.60    3.60
  -1  -3   8   22.70    3.20
  -1  -3   8   22.60    4.10
  -1   3   8   30.90    4.90
  -1   3   8   28.20    4.30
   0  -3   8  140.99   14.50
   0  -3   8  181.38   13.80
   0  -3   8  150.28   14.90
   0  -3   8  162.28   12.70
   0  -3   8  127.39   13.60
   0   3   8  160.68   14.10
   0   3   8  182.48   14.50
   1  -3   8  101.79   11.60
  -1  -3  -8  129.09    9.20
   1  -3   8   99.79   11.40
   1  -3   8  118.69   10.20
   1  -3   8   90.69   10.60
  -1  -3  -8  119.49    9.20
   1  -3   8  102.59    9.70
   1   3   8  115.49   10.70
   1   3   8  101.29   10.20
   1   3   8  116.99   10.70
   2  -3   8   99.49   12.30
   2  -3   8   97.59   10.90
   2  -3   8   99.99    9.00
   2   3   8  103.19    9.80
   2   3   8   90.29    9.40
   2   3   8   83.69    9.10
   2   3   8  104.59    8.60
   3  -3   8   42.30    8.20
   3  -3   8   58.59    6.60
   3  -3   8   60.39    9.10
   3   3   8   43.10    6.90
   3   3   8   52.89    6.90
   4  -3   8   15.90    3.70
   4  -3   8   23.30    6.10
   4  -3   8   18.90    5.30
   4   3   8   12.10    3.90
   4   3   8   23.80    4.50
   5  -3   8    8.20    4.20
   5  -3   8    8.90    3.20
   5  -3   8   10.60    4.80
   5   3   8   10.70    3.40
   5   3   8   12.30    3.90
   5   3   8    8.10    3.60
   6  -3   8   49.30    9.80
   6  -3   8   16.30    4.40
   6   3   8   14.70    4.90
   6   3   8   27.30    6.50
   6   3   8   21.50    5.00
   7  -3   8   25.50    5.90
   7  -3   8   19.10    7.10
   7   3   8   28.30    7.20
   7   3   8   26.70    6.10
   8  -4  -8  195.78   21.40
  -8  -4   8  213.88   21.40
   8   4  -8  192.28   21.20
  -8   4   8  278.67   28.10
  -7  -4   8   27.50    6.30
   7  -4  -8   39.20    7.40
   7   4  -8   26.10    6.40
  -7   4   8   36.70   10.50
  -6  -4   8   28.30    6.00
   6  -4  -8   28.30    6.00
   6   4  -8   28.80    6.10
  -6   4   8   37.20    9.60
  -5  -4   8  124.49   12.60
   5  -4  -8  161.68   14.10
  -5  -4   8  127.79   13.30
   5   4  -8  140.69   13.30
   5   4  -8  126.59   13.20
  -5   4   8  156.98   17.60
  -4  -4   8   16.90    3.70
   4  -4  -8   13.10    3.50
  -4  -4   8   14.80    3.40
  -4  -4   8   16.70    4.30
  -4   4   8   14.00    5.30
  -4   4   8   17.80    4.80
   4   4  -8   12.90    3.40
   4   4  -8   10.20    2.20
  -3  -4   8  478.45   37.30
   3  -4  -8  436.56   36.30
  -3  -4   8  394.16   36.30
  -3  -4   8  466.85   36.30
  -3  -4   8  390.76   35.20
  -3   4   8  457.05   37.70
   3   4  -8  446.36   35.90
  -3   4   8  476.15   39.10
  -2  -4   8   19.50    4.30
  -2  -4   8   28.00    5.30
  -2  -4   8   28.70    4.40
   2  -4  -8   23.30    4.00
  -2  -4   8   27.70    4.20
   2   4  -8   26.00    3.50
  -2   4   8   36.10    5.70
  -2   4   8   22.80    5.30
  -1  -4   8   10.00    2.40
  -1  -4   8    8.30    2.80
  -1  -4   8    8.50    3.10
  -1   4   8   15.60    3.40
  -1   4   8   13.30    3.40
   1   4  -8   11.50    1.70
   1   4  -8   12.60    1.60
   0  -4   8  249.18   24.90
   0  -4   8  262.97   24.60
   0  -4   8  278.07   22.40
   0  -4   8  266.37   23.40
   0   4   8  305.57   24.20
   0   4   8  314.97   24.20
   1  -4   8   80.19   11.20
   1  -4   8   83.09   11.60
   1  -4   8   90.79    8.70
  -1  -4  -8  100.69    7.60
   1  -4   8   90.29    8.20
   1   4   8   74.39    8.70
   1   4   8   91.49    9.10
   1   4   8   96.19    9.00
   2  -4   8    3.80    1.50
  -2  -4  -8    2.40    1.00
   2  -4   8    1.30    2.40
   2  -4   8    0.10    2.00
   2   4   8    3.60    1.80
   2   4   8    1.70    1.70
   2   4   8    2.90    1.60
   3  -4   8   52.49    9.00
   3  -4   8   43.60    8.30
   3  -4   8   40.70    5.60
   3   4   8   42.10    6.50
   3   4   8   37.00    5.90
   4  -4   8   16.50    3.70
   4  -4   8    5.00    3.90
   4  -4   8   16.10    5.50
   4   4   8   15.90    3.80
   4   4   8   11.90    3.90
   5  -4   8   42.20    9.20
   5  -4   8   44.00    8.90
   5  -4   8   53.29    7.20
   5   4   8   24.10    6.20
   5   4   8   35.40    6.40
   6  -4   8   41.30    9.50
   6  -4   8   45.70    7.40
   6  -4   8   63.89   12.00
   6   4   8   44.40    7.70
   6   4   8   30.90    7.50
   6   4   8   43.20    7.70
   7  -4   8   33.70    9.80
   7  -4   8   59.69    9.10
   7   4   8   37.00    7.30
   7   4   8   43.10    9.20
  -8  -5   8   44.10    8.30
   8  -5  -8   25.70    6.70
   8   5  -8   18.10    6.40
  -8   5   8   32.20   10.70
   7  -5  -8   81.29   11.80
  -7  -5   8   77.69   11.30
   7   5  -8   71.29   11.20
  -7   5   8   83.49   16.70
  -6  -5   8   10.50    3.90
  -6  -5   8   12.10    4.20
   6  -5  -8   14.60    4.80
   6   5  -8    7.30    3.60
  -6   5   8   17.10    7.60
   5  -5  -8  110.59   12.70
  -5  -5   8  100.99   11.40
  -5  -5   8  105.09   12.30
  -5   5   8  117.49   17.40
  -5   5   8   96.19   14.20
   5   5  -8   97.79   12.20
  -4  -5   8    9.40    3.70
  -4  -5   8    5.50    2.40
  -4  -5   8   10.20    3.10
   4  -5  -8   17.90    4.10
  -4   5   8   11.30    5.30
   4   5  -8   14.60    3.50
  -4   5   8   12.90    4.40
  -3  -5   8  403.46   34.00
   3  -5  -8  399.36   34.10
  -3  -5   8  379.36   34.90
  -3   5   8  431.96   35.70
   3   5  -8  398.46   33.60
  -3   5   8  436.36   37.30
  -2  -5   8  207.68   18.90
  -2  -5   8  207.08   18.90
   2  -5  -8  212.88   19.00
  -2  -5   8  197.78   20.20
  -2   5   8  218.38   20.00
  -2   5   8  260.07   21.60
   2   5  -8  220.48   18.30
  -1  -5   8   95.39    9.50
  -1  -5   8   83.79   11.90
  -1  -5   8   92.29   10.20
  -1   5   8  106.99   10.50
   1   5  -8   98.99    8.60
  -1   5   8  109.39   10.90
   0  -5   8   67.99    9.60
   0  -5   8   69.59    6.00
   0  -5   8   47.50    8.90
   0  -5   8   59.09    7.40
   0   5   8   68.79    7.50
   0   5   8   64.49    7.90
   0   5   8   78.49    7.80
   1  -5   8   -2.10    1.70
   1  -5   8   -0.30    1.80
   1  -5   8    2.10    1.50
   1  -5   8    0.30    1.00
   1   5   8    1.10    1.40
   1   5   8    3.30    1.80
   1   5   8   -1.00    1.20
   2  -5   8   24.80    3.90
  -2  -5  -8   33.10    3.60
   2  -5   8   26.70    6.50
   2  -5   8   24.00    6.00
   2   5   8   20.40    3.90
   2   5   8   30.90    5.00
   2   5   8   23.10    4.40
  -3  -5  -8   26.10    3.50
   3  -5   8   18.20    5.80
   3  -5   8   21.40    3.90
   3  -5   8   12.00    4.90
   3   5   8   15.40    4.00
   3   5   8   19.10    4.30
   4  -5   8   60.09   11.20
  -4  -5  -8   69.09    6.80
   4  -5   8   62.49   11.10
   4  -5   8   53.59    7.80
   4   5   8   60.89    8.90
   4   5   8   56.99    8.50
   5  -5   8   34.90    6.00
  -5  -5  -8   24.30    4.30
   5  -5   8   29.20    8.10
   5  -5   8   19.00    6.50
   5   5   8   18.60    5.20
   5   5   8   19.30    4.90
   6  -5   8   26.10    8.30
   6  -5   8   22.70    5.60
   6  -5   8   22.50    8.20
   6   5   8   36.30    6.90
   6   5   8   31.20    7.30
   7  -6  -8   60.89   10.40
  -7  -6   8   65.39   10.30
   7   6  -8   51.79    9.70
  -7   6   8   78.09   15.90
  -6  -6   8    9.30    4.00
   6  -6  -8   11.60    4.70
  -6  -6   8   14.30    4.60
  -6   6   8   12.50    7.40
   6   6  -8   11.20    4.40
  -5  -6   8   87.09   12.00
   5  -6  -8   89.29   11.80
  -5  -6   8  102.09   11.90
  -5   6   8   96.79   16.40
  -5   6   8   89.19   13.50
   5   6  -8   76.59   10.70
  -4  -6   8  180.28   17.10
  -4  -6   8  168.78   17.90
   4  -6  -8  204.28   17.60
   4   6  -8  169.78   16.80
  -4   6   8  180.58   18.90
  -4   6   8  191.88   20.90
   3  -6  -8   12.40    3.40
  -3  -6   8    7.30    2.80
  -3  -6   8   11.40    4.40
  -3   6   8   11.90    4.20
  -3   6   8   17.10    5.60
   3   6  -8   14.50    3.30
  -2  -6   8   69.79   10.40
  -2  -6   8   64.49    8.40
   2  -6  -8   72.69    8.80
  -2  -6   8   63.69    8.20
  -2   6   8   82.39   11.40
  -2   6   8   86.49   10.50
   2   6  -8   71.39    7.30
  -1  -6   8  231.38   20.80
  -1  -6   8  240.68   21.80
  -1  -6   8  208.08   22.60
  -1   6   8  280.47   22.70
  -1   6   8  235.98   21.70
   0  -6   8   45.60    8.80
   0  -6   8   51.39    6.80
   0  -6   8   62.69    9.00
   0   6   8   51.79    7.30
   0   6   8   56.89    7.70
   0   6   8   59.29    6.90
   1  -6   8  133.59   11.60
   1  -6   8  118.39   15.50
   1  -6   8  115.69   12.00
   1  -6   8  112.49   15.90
   1   6   8  129.49   12.70
   1   6   8  119.09   12.60
   1   6   8  153.18   12.40
   2  -6   8   31.80    4.60
   2  -6   8   21.70    6.30
   2  -6   8   22.20    6.50
   2  -6   8   28.40    4.60
   2   6   8   30.90    5.30
   2   6   8   31.70    5.50
   2   6   8   26.90    4.30
   3  -6   8  145.49   13.50
   3  -6   8  140.29   18.80
   3  -6   8  140.09   19.00
   3   6   8  131.49   14.00
   3   6   8  153.08   14.30
   4  -6   8   49.50   10.20
   4  -6   8   43.40    9.80
   4  -6   8   56.99    7.30
   4   6   8   35.90    6.90
   4   6   8   35.90    6.70
   5  -6   8    4.10    4.80
   5  -6   8    0.10    3.50
   5  -6   8    4.00    2.80
   5   6   8   -0.10    2.40
   5   6   8    0.80    2.60
   6  -6   8    4.90    5.30
   6  -6   8   22.10    7.80
   6  -6   8    8.70    3.70
   6   6   8    4.90    3.30
   6   6   8    5.20    3.80
   7   7  -8  201.38   20.40
  -6  -7   8   21.50    5.90
   6  -7  -8   28.70    6.90
   6   7  -8   26.80    6.30
  -6   7   8   24.60    7.60
  -6   7   8   56.79   13.20
   5  -7  -8   14.10    4.70
  -5  -7   8   16.90    5.20
  -5  -7   8   19.20    5.00
  -5   7   8   23.50    6.70
   5   7  -8   11.70    4.40
  -5   7   8   17.50    7.90
  -4  -7   8   64.79    9.80
   4  -7  -8   84.79   10.80
  -4  -7   8   80.69   12.10
  -4   7   8   93.29   13.10
   4   7  -8   70.49    9.80
  -4   7   8   95.59   15.20
  -3  -7   8  233.78   23.80
   3  -7  -8  261.87   22.50
  -3  -7   8  228.08   22.00
   3   7  -8  224.78   21.60
  -3   7   8  278.67   24.30
  -3   7   8  284.47   26.30
  -2  -7   8  343.97   31.40
  -2  -7   8  355.96   33.90
  -2   7   8  379.36   33.00
  -2   7   8  414.16   34.70
  -1  -7   8   77.99   10.00
  -1  -7   8   60.69    8.30
  -1  -7   8   49.80   10.20
  -1   7   8   84.29   10.20
  -1   7   8   81.49   10.80
   0  -7   8   59.29    9.80
   0  -7   8   60.69    8.00
   0  -7   8   72.19   11.80
   0   7   8   72.29    9.20
   0   7   8   58.19    8.70
   0   7   8   78.99    8.40
   1  -7   8   59.59    8.50
   1  -7   8   58.89   10.10
   1  -7   8   44.80    9.60
   1  -7   8   49.20    6.80
   1   7   8   47.00    7.30
   1   7   8   50.59    7.70
   1   7   8   54.09    6.20
   2  -7   8    6.90    4.20
   2  -7   8    7.90    2.70
   2  -7   8    8.40    2.60
   2  -7   8    5.30    4.20
   2   7   8    4.50    2.80
   2   7   8    7.20    2.80
   3  -7   8   34.00    8.60
   3  -7   8   46.90    6.40
   3  -7   8   19.60    7.30
   3   7   8   49.10    7.60
   3   7   8   35.30    6.40
   4  -7   8   19.90    7.20
   4  -7   8   22.90    7.60
   4  -7   8   26.00    5.00
   4   7   8   20.00    5.20
   4   7   8   16.10    5.00
   5  -7   8   30.90    9.50
   5  -7   8   49.90    7.50
   5  -7   8   46.00   10.80
   5   7   8   44.90    8.00
   5   7   8   32.10    7.10
  -6  -8   8  151.28   17.50
   6  -8  -8  114.59   16.20
   6   8  -8  119.79   19.30
  -6   8   8  147.89   23.20
  -6   8   8  136.09   19.40
  -5  -8   8   42.50    8.10
   5  -8  -8   56.29    9.20
  -5   8   8   49.00   12.50
  -5   8   8   57.49   11.00
   4  -8  -8    1.80    3.20
  -4  -8   8   11.80    5.00
  -4  -8   8    9.10    3.50
  -4   8   8    5.00    4.20
  -4   8   8    7.10    5.40
  -3  -8   8    8.90    3.20
   3  -8  -8    2.30    2.70
  -3  -8   8    4.10    4.00
  -3   8   8    0.50    3.60
  -3   8   8    8.10    4.00
  -2  -8   8   92.79   11.00
  -2  -8   8   79.59   13.70
  -2   8   8   90.99   12.40
  -2   8   8  104.59   14.30
  -1  -8   8  110.99   16.10
  -1  -8   8  100.59   11.10
  -1   8   8  137.09   12.90
  -1   8   8   87.79   12.40
  -1   8   8  119.69   13.00
   0  -8   8    8.40    3.70
   0  -8   8    1.90    3.40
   0  -8   8   -2.00    1.30
   0   8   8    7.00    3.10
   0   8   8    4.70    2.70
   0   8   8   -2.60    1.70
   1  -8   8    0.20    2.80
   1  -8   8    2.20    1.90
   1  -8   8    0.50    3.10
   1   8   8    1.80    2.30
   1   8   8   -1.50    2.00
   2  -8   8    1.60    3.40
   2  -8   8   -2.90    3.10
   2   8   8    1.40    2.30
   2   8   8    0.10    2.40
   3  -8   8   50.39   11.10
   3  -8   8   62.49   12.80
   3   8   8   52.99    9.10
   3   8   8   57.99    8.70
   4  -8   8  110.09   17.00
   4  -8   8   77.89   15.20
   4   8   8   90.99   12.80
   4   8   8   96.89   12.60
   5  -8   8   28.10    9.10
   5  -8   8   21.70    8.40
   5   8   8   17.60    5.10
   5   8   8   14.30    5.20
  -5  -9   8    1.90    2.90
   5  -9  -8    3.70    3.80
  -5   9   8   10.90    6.90
  -5   9   8    5.90    5.40
  -4  -9   8    7.50    3.80
   4  -9  -8    6.60    3.90
  -4   9   8    3.70    5.10
  -4   9   8    4.80    4.30
  -3  -9   8   42.10   10.40
  -3  -9   8   62.39    9.00
  -3   9   8   75.29   13.20
  -3   9   8   71.39   11.10
  -2  -9   8    4.10    2.70
  -2  -9   8    0.60    3.80
  -2   9   8    2.80    3.50
  -2   9   8    6.40    4.80
  -1  -9   8   35.30    9.10
  -1  -9   8   43.20    6.90
  -1   9   8   41.30    7.70
  -1   9   8   40.80    7.40
  -1   9   8   49.80    8.50
   0  -9   8    3.90    2.50
   0  -9   8    6.20    4.30
   0  -9   8    4.50    3.70
   0   9   8    0.70    2.70
   0   9   8    4.80    3.20
   1  -9   8   54.19    7.80
   1  -9   8   48.30   11.20
   1  -9   8   45.90   10.00
   1   9   8   50.79    9.00
   1   9   8   75.09    9.60
   2  -9   8   83.49   13.70
   2  -9   8   46.70   12.20
   2   9   8   67.19   10.80
   2   9   8   96.09   11.20
   3  -9   8   46.90   11.10
   3  -9   8   37.00    9.30
   3   9   8   32.70    6.80
   3   9   8   32.50    7.40
   4  -9   8   12.40    7.50
   4  -9   8   34.10    9.10
   4   9   8   33.10    7.00
   4   9   8   22.90    6.40
  -3 -10   8   -1.40    2.20
  -3  10   8   -1.10    4.00
  -3  10   8    1.20    3.90
  -2 -10   8   25.00    5.60
  -2 -10   8   25.50    8.10
  -2  10   8   24.40    7.40
  -2  10   8   29.50    6.70
  -2  10   8   29.30    6.90
  -1 -10   8   35.30    9.50
  -1 -10   8   27.10    5.60
  -1  10   8   32.20    6.90
  -1  10   8   27.70    6.70
   0 -10   8    3.40    2.50
   0 -10   8    0.40    3.80
   0  10   8    1.00    3.10
   0  10   8    4.20    3.20
   1 -10   8   23.30    6.80
   1 -10   8   16.10    4.30
   1 -10   8   22.60    7.90
   1  10   8   19.60    5.60
   1  10   8   12.10    4.60
   2 -10   8   17.20    7.80
   2 -10   8   21.20    7.80
   2  10   8   22.00    5.60
   2  10   8   27.90    6.80
   8   0  -9   81.69   11.40
  -8   0   9   93.69   13.80
   7   0  -9  186.78   18.80
  -7   0   9  216.88   21.10
  -6   0   9   -2.00    2.00
   6   0  -9   -1.40    1.50
  -5   0   9  616.34   49.70
  -5   0   9  653.23   51.49
   5   0  -9  566.64   49.20
  -5   0   9  593.64   49.90
  -4   0   9   74.79    8.60
   4   0  -9   64.99    6.80
  -4   0   9   70.49    7.20
  -4   0   9   70.39    7.40
  -3   0   9   25.20    3.60
   3   0  -9   19.50    2.90
  -3   0   9   25.80    3.50
  -3   0   9   25.90    4.60
  -2   0   9  176.88   15.40
  -2   0   9  186.38   15.20
  -2   0   9  184.98   16.50
  -1   0   9    6.40    2.20
  -1   0   9    7.10    1.70
  -1   0   9    7.20    1.40
   0   0   9  158.68   15.10
   0   0   9  185.48   14.90
   0   0   9  174.48   14.50
   0   0   9  153.88   13.60
   1   0   9   96.79    9.20
   1   0   9   99.09    9.20
   1   0   9   90.59    8.10
   1   0   9   89.09    9.60
   2   0   9   40.90    4.70
   2   0   9   38.10    5.90
   2   0   9   42.00    6.00
   3   0   9    5.00    2.30
   3   0   9    7.20    2.90
   3   0   9    2.80    2.10
   3   0   9    3.00    1.50
   4   0   9   68.49    9.10
   4   0   9   53.09    7.40
   4   0   9   90.09   10.90
   4   0   9   77.39   10.40
   5   0   9    9.60    2.90
   5   0   9    7.80    3.80
   5   0   9    9.30    4.20
   6   0   9    1.70    3.60
   6   0   9    1.00    2.80
   6   0   9    1.70    2.30
   7   0   9    7.90    5.10
   7   0   9    0.50    2.80
   8  -1  -9   26.20    6.40
  -8  -1   9   46.20    8.20
  -8   1   9   29.40    8.30
  -7  -1   9   10.10    4.20
  -7  -1   9   12.70    4.20
   7  -1  -9    4.10    2.80
   7   1  -9    0.30    2.40
  -7   1   9    6.80    4.30
  -6  -1   9    5.70    2.90
   6  -1  -9    1.00    2.10
  -6  -1   9    2.90    2.90
  -6   1   9    4.70    3.90
   6   1  -9    8.30    3.30
   6   1  -9    3.40    2.40
  -5  -1   9  281.87   22.10
  -5  -1   9  203.28   20.00
   5  -1  -9  241.38   20.60
  -5  -1   9  271.57   21.10
  -5   1   9  236.48   22.90
  -5   1   9  214.08   21.20
   5   1  -9  214.18   19.90
  -4  -1   9  288.17   23.00
   4  -1  -9  220.48   21.40
  -4  -1   9  250.67   21.30
  -4  -1   9  270.27   21.90
   4   1  -9  248.58   21.10
  -4   1   9  225.88   22.20
  -4   1   9  297.97   24.20
  -3  -1   9   66.29    7.20
  -3  -1   9   61.89    6.20
  -3  -1   9   58.69    5.80
   3  -1  -9   55.19    6.00
   3   1  -9   53.59    5.40
  -3   1   9   77.49    8.10
  -3   1   9   70.79    6.00
  -3   1   9   61.99    6.80
  -2  -1   9  233.88   18.10
  -2  -1   9  214.58   18.30
  -2  -1   9  207.88   19.30
   2  -1  -9  213.58   18.10
  -2   1   9  210.88   18.70
  -2   1   9  227.28   17.80
  -2   1   9  222.68   19.70
  -1  -1   9  165.58   16.10
  -1  -1   9  187.38   15.20
  -1  -1   9  186.28   15.10
  -1  -1   9  160.38   14.20
  -1   1   9  198.78   15.60
  -1   1   9  198.58   16.40
  -1   1   9  187.18   14.50
   0  -1  -9  661.23   46.40
   0  -1   9  618.74   46.80
   0  -1   9  532.45   48.10
   0  -1   9  562.34   46.20
   0  -1   9  565.64   46.20
   0  -1   9  571.94   47.90
   0  -1   9  547.05   47.30
   0   1   9  623.24   47.50
   0   1   9  620.24   48.10
   0   1   9  571.44   46.80
   1  -1   9  251.17   22.00
   1  -1   9  246.08   21.70
   1  -1   9  262.97   20.20
   1  -1   9  198.28   21.90
   1   1   9  266.07   20.80
   1   1   9  276.87   21.40
   1   1   9  261.47   21.60
   1   1   9  243.78   21.90
   2  -1   9  146.49   13.40
   2  -1   9  140.79   11.10
   2  -1   9  132.79   12.90
   2  -1   9  124.19   12.70
   2   1   9  146.39   12.80
   2   1   9  100.49   12.30
   2   1   9  137.89   12.20
   2   1   9  133.39   11.60
   3  -1   9  120.19   11.70
   3  -1   9   96.89   10.70
   3  -1   9   91.49   11.90
   3  -1   9  108.79    9.20
   3   1   9   98.99    9.50
   3   1   9   99.19    9.90
   3   1   9   92.19   10.60
   4  -1   9  129.99   14.70
   4  -1   9  139.99   12.70
   4  -1   9  144.69   14.50
   4  -1   9  144.59   15.20
   4   1   9  145.79   13.30
   4   1   9  130.49   14.40
   4   1   9  149.59   13.50
   4   1   9  152.98   14.60
   5  -1   9    2.60    2.80
   5  -1   9    6.60    2.40
   5  -1   9    6.00    3.70
   5  -1   9    3.20    3.20
   5   1   9    5.40    3.20
   5   1   9    9.80    2.90
   5   1   9    5.10    3.10
   6  -1   9  224.08   22.90
   6  -1   9  231.18   20.60
   6   1   9  210.08   20.00
   6   1   9  260.37   22.50
   6   1   9  183.28   21.50
   7  -1   9   18.60    5.30
   7  -1   9   29.20    8.00
   7   1   9   16.30    4.60
   7   1   9   23.00    6.90
  -8  -2   9   21.60    6.10
   8  -2  -9   29.60    6.90
   8   2  -9   19.30    6.10
  -8   2   9   37.20   10.10
   7  -2  -9   10.50    4.20
  -7  -2   9    8.50    4.00
   7   2  -9   18.10    5.40
  -7   2   9   18.30    7.20
   6  -2  -9   16.70    4.30
  -6  -2   9   10.00    3.50
  -6  -2   9   13.10    3.80
   6   2  -9   11.00    3.60
   6   2  -9    6.60    2.60
  -6   2   9    9.30    5.00
  -5  -2   9   38.10    6.00
  -5  -2   9   34.00    5.70
   5  -2  -9   32.90    5.50
   5   2  -9   29.20    4.50
   5   2  -9   30.40    5.70
  -5   2   9   33.20    6.50
  -5   2   9   39.10    8.00
  -4  -2   9  113.79   10.00
  -4  -2   9  123.09   11.80
  -4  -2   9  119.59   11.30
   4  -2  -9  108.29   11.10
   4   2  -9  123.79   10.30
   4   2  -9  113.29   11.30
  -4   2   9  120.39   12.20
  -4   2   9  124.49   13.40
  -3  -2   9  531.55   42.50
  -3  -2   9  536.35   44.40
  -3  -2   9  512.55   43.60
   3  -2  -9  521.75   43.50
   3   2  -9  508.25   42.30
  -3   2   9  598.54   46.00
  -3   2   9  545.15   44.50
  -3   2   9  575.34   43.00
  -2  -2   9   39.20    6.10
   2  -2  -9   49.50    5.40
  -2  -2   9   41.70    4.30
  -2  -2   9   47.10    5.50
  -2   2   9   47.80    4.00
  -2   2   9   44.60    6.00
  -2   2   9   47.60    6.90
  -1  -2   9  110.99   12.00
  -1  -2   9  136.79   12.20
  -1  -2   9  116.89   10.20
  -1  -2   9  111.29   10.80
  -1  -2   9  140.99   11.20
  -1   2   9  144.99   12.30
  -1   2   9  135.69   11.60
   0  -2   9   53.59    8.40
   0  -2   9   76.29    7.90
   0  -2   9   72.39    5.90
   0  -2   9   61.09    7.00
   0  -2   9   79.99    6.80
   0   2   9   88.29    7.50
   0   2   9   63.19    7.30
   1  -2   9  110.29   11.30
   1  -2   9  119.09    9.90
   1  -2   9  105.89    9.40
   1  -2   9   88.89   10.40
   1  -2   9   99.79   11.00
   1   2   9  111.79   10.40
   1   2   9  108.29   10.60
   1   2   9  110.89    9.90
   1   2   9  124.29   10.10
   2  -2   9   32.80    5.80
   2  -2   9   39.50    4.70
   2  -2   9   38.10    6.40
   2  -2   9   35.30    6.30
   2   2   9   39.40    5.70
   2   2   9   30.50    5.20
   2   2   9   40.60    4.90
   2   2   9   34.70    4.80
   3  -2   9  100.79   10.70
   3  -2   9   91.89    8.90
   3  -2   9   92.09    7.90
   3  -2   9   77.39   10.90
   3  -2   9   95.09   12.10
   3   2   9   85.89    8.50
   3   2   9   93.29    9.90
   3   2   9   84.89    8.80
   4  -2   9    7.20    3.60
   4  -2   9   10.10    3.00
   4  -2   9    5.70    3.30
   4  -2   9    8.20    2.10
   4  -2   9    5.90    3.40
   4   2   9    5.10    2.50
   4   2   9    9.00    3.50
   5  -2   9   17.70    5.20
   5  -2   9   15.70    4.00
   5  -2   9    9.00    4.70
   5   2   9   21.50    4.30
   5   2   9   14.20    4.40
   5   2   9   10.40    4.10
   6  -2   9   86.59   13.40
   6  -2   9   71.89    9.80
   6   2   9   56.69    8.80
   6   2   9   65.89   11.30
   6   2   9   71.59   10.70
   7  -2   9    6.20    3.70
   7  -2   9   15.30    6.40
   7   2   9   15.00    5.70
   7   2   9   14.80    4.60
   7   2   9    9.10    5.30
  -8  -3   9   -0.50    2.90
   8  -3  -9    2.00    3.30
   8   3  -9   -2.00    2.90
  -8   3   9   -0.20    4.30
  -7  -3   9   62.99    9.20
   7  -3  -9   40.70    7.80
  -7   3   9   45.70   11.00
   7   3  -9   40.10    7.80
  -6  -3   9   15.40    3.70
   6  -3  -9   13.80    4.20
  -6  -3   9   19.40    4.80
  -6   3   9   13.00    6.00
   6   3  -9   16.70    4.40
   5  -3  -9   69.69    9.60
  -5  -3   9   77.19    8.70
  -5  -3   9   88.29   10.40
  -5   3   9   84.99   11.60
  -5   3   9   77.39   12.80
   5   3  -9   85.79   10.30
   4  -3  -9   30.20    5.20
  -4  -3   9   35.30    5.50
  -4  -3   9   29.30    5.00
  -4   3   9   32.00    6.20
   4   3  -9   32.30    5.10
  -4   3   9   29.10    7.10
  -3  -3   9  164.48   15.10
  -3  -3   9  163.98   15.60
   3  -3  -9  184.28   15.30
  -3  -3   9  149.09   14.50
  -3   3   9  210.78   18.00
  -3   3   9  164.18   16.10
   3   3  -9  172.98   14.90
  -2  -3   9  301.17   26.40
  -2  -3   9  267.97   25.90
  -2  -3   9  302.57   25.30
  -2  -3   9  291.87   25.30
   2  -3  -9  312.17   25.20
  -2   3   9  318.97   26.20
  -2   3   9  335.07   27.20
  -1  -3   9    1.00    0.90
  -1  -3   9   -0.80    1.00
  -1  -3   9    0.20    1.00
  -1  -3   9    1.60    1.70
  -1  -3   9    0.60    1.70
  -1   3   9    0.10    1.40
  -1   3   9   -0.20    1.20
   0  -3   9   70.99    9.30
   0  -3   9   79.29    7.60
   0  -3   9   70.19    7.70
   0  -3   9   77.89    6.40
   0  -3   9   76.79   10.10
   0   3   9   77.29    7.70
   0   3   9   98.79    8.60
   0   3   9   84.69    8.10
   1  -3   9  104.89   12.50
   1  -3   9  139.19   12.10
   1  -3   9  144.09   13.90
   1  -3   9  119.99   13.50
   1  -3   9  136.49   11.60
  -1  -3  -9  145.79   11.00
   1   3   9  138.89   12.30
   1   3   9  144.19   12.80
   1   3   9  140.69   12.70
   2  -3   9  101.89   12.30
   2  -3   9  104.89   11.00
   2  -3   9   83.19    9.80
   2  -3   9   97.29    8.70
   2   3   9   78.89    9.20
   2   3   9   93.59    9.10
   2   3   9   95.29    8.40
   2   3   9  101.39    9.70
   3  -3   9   19.40    3.40
   3  -3   9   20.20    5.50
   3  -3   9   17.90    5.00
   3   3   9   20.40    3.80
   3   3   9   17.00    4.10
   4  -3   9  112.19   14.10
   4  -3   9   89.79    9.90
   4  -3   9   80.69   12.00
   4   3   9   73.99   10.60
   4   3   9   77.79    9.90
   5  -3   9   33.90    7.90
   5  -3   9   45.80    6.90
   5  -3   9   53.39   10.00
   5   3   9   32.50    7.00
   5   3   9   49.90    7.10
   5   3   9   39.50    7.00
   6  -3   9   29.10    7.40
   6  -3   9   29.80    8.20
   6  -3   9   27.10    5.80
   6   3   9   30.80    6.00
   6   3   9   27.90    6.40
   6   3   9   41.30    8.20
   7  -3   9   19.30    7.30
   7  -3   9   14.20    4.60
   7   3   9    6.10    3.30
   7   3   9   13.80    5.40
  -8  -4   9   67.49   10.70
   8  -4  -9   48.90    9.40
   8   4  -9   52.99   10.00
  -8   4   9   84.49   16.40
  -7  -4   9   42.50    7.90
   7  -4  -9   36.40    7.40
   7   4  -9   30.90    7.00
  -7   4   9   37.20   10.50
   6  -4  -9    7.10    3.70
  -6  -4   9    9.20    3.50
  -6   4   9   14.50    6.30
   6   4  -9    4.30    3.20
   5  -4  -9  112.19   12.00
  -5  -4   9   82.29    9.50
  -5  -4   9   86.29   11.00
  -5   4   9  105.89   13.70
  -5   4   9  126.69   16.70
   5   4  -9   84.29   10.80
  -4  -4   9  128.69   13.00
   4  -4  -9  146.29   13.30
  -4  -4   9  140.19   14.00
  -4  -4   9  113.99   12.80
  -4   4   9  153.88   16.40
  -4   4   9  156.78   15.00
   4   4  -9  134.39   12.80
  -3  -4   9  162.98   15.60
  -3  -4   9  153.18   14.60
   3  -4  -9  152.18   14.60
  -3  -4   9  140.09   13.90
  -3  -4   9  150.18   15.10
  -3   4   9  191.08   16.40
  -3   4   9  203.18   17.80
   3   4  -9  164.38   14.20
  -2  -4   9   49.99    7.80
   2  -4  -9   54.69    6.80
  -2  -4   9   50.79    6.90
  -2  -4   9   49.10    6.50
  -2  -4   9   45.30    7.50
  -2   4   9   66.79    8.30
  -2   4   9   74.69    9.50
   2   4  -9   61.69    5.60
  -1  -4   9  227.28   20.90
  -1  -4   9  232.88   20.20
  -1  -4   9  209.98   21.40
  -1   4   9  251.97   21.00
  -1   4   9  255.77   21.50
   0  -4   9  552.34   52.29
   0  -4   9  545.95   52.69
   0  -4   9  638.84   49.90
   0  -4   9  599.74   51.09
   0   4   9  731.43   52.19
   0   4   9  727.63   52.19
   0   4   9  627.94   51.39
   1  -4   9   83.29    7.60
   1  -4   9   81.69    8.20
   1  -4   9   85.39   11.20
   1  -4   9   75.79   11.00
   1   4   9   81.99    8.50
   1   4   9   97.09    9.00
   1   4   9   84.09    8.60
   2  -4   9   79.99   11.60
  -2  -4  -9   91.89    7.20
   2  -4   9   60.29   10.50
   2  -4   9   87.99    7.90
   2   4   9   73.39    9.10
   2   4   9   78.39    8.60
   2   4   9   70.19    8.20
   3  -4   9  124.09   16.00
   3  -4   9  139.29   16.80
   3  -4   9  127.39   11.60
   3   4   9  130.09   12.70
   3   4   9  109.19   11.90
   4  -4   9   90.89   13.50
   4  -4   9   92.09   13.30
   4  -4   9   94.89    9.20
   4   4   9   83.49   10.20
   4   4   9   65.09   10.20
   5  -4   9   87.49   10.80
   5  -4   9   79.19   13.30
   5  -4   9   99.69   14.80
   5   4   9   88.99   11.10
   5   4   9   83.39   11.90
   6  -4   9   64.39    8.80
   6  -4   9   57.89   11.90
   6  -4   9   50.69   10.50
   6   4   9   41.30    8.50
   6   4   9   49.00    8.40
   6   4   9   46.90    8.10
   7  -4   9   27.60    9.20
   7   4   9   30.90    6.80
   7   4   9   32.10    7.80
   7  -5  -9   -2.10    3.10
  -7  -5   9    2.40    3.20
  -7  -5   9    4.00    3.80
   7   5  -9    0.00    2.90
  -7   5   9    0.00    4.90
  -6  -5   9   42.80    7.30
  -6  -5   9   30.00    6.50
   6  -5  -9   22.90    5.90
   6   5  -9   32.60    6.40
  -6   5   9   30.20    8.10
  -6   5   9   40.00   10.80
  -5  -5   9    1.80    2.50
  -5  -5   9    0.20    2.00
   5  -5  -9    0.60    2.60
  -5   5   9   12.10    5.70
   5   5  -9    1.90    2.40
  -5   5   9    0.80    3.20
   4  -5  -9   91.79   10.20
  -4  -5   9   57.09    8.70
  -4  -5   9   77.89    9.70
  -4  -5   9   77.89   10.60
  -4   5   9  104.29   14.60
   4   5  -9   74.19    9.20
  -4   5   9  101.09   12.40
   3  -5  -9  288.27   25.00
  -3  -5   9  243.98   25.60
  -3  -5   9  316.87   25.20
  -3   5   9  325.67   26.80
   3   5  -9  255.47   24.10
  -3   5   9  333.57   28.30
  -2  -5   9  215.58   21.10
  -2  -5   9  214.08   21.30
  -2  -5   9  246.08   22.90
   2  -5  -9  244.98   21.40
   2   5  -9  253.27   20.50
  -2   5   9  309.57   24.20
  -2   5   9  262.97   22.70
  -1  -5   9  102.39   10.30
  -1  -5   9  100.49   11.10
  -1  -5   9   93.09   13.20
  -1   5   9  118.79   11.40
  -1   5   9  119.59   11.70
   0  -5   9  152.28   14.10
   0  -5   9  145.09   16.10
   0  -5   9  173.88   16.10
   0   5   9  161.68   14.90
   0   5   9  152.78   14.70
   0   5   9  162.68   14.50
   1  -5   9  220.68   21.60
   1  -5   9  229.08   18.70
   1  -5   9  186.58   21.40
   1  -5   9  217.38   19.40
   1   5   9  234.88   19.80
   1   5   9  235.58   20.00
   1   5   9  233.98   20.10
   2  -5   9  104.09    9.40
   2  -5   9   89.19   13.40
   2  -5   9   70.89   12.60
   2   5   9  101.59   10.20
   2   5   9  104.09   10.40
   2   5   9  100.69    9.90
   3  -5   9   79.19   12.30
   3  -5   9   82.09    8.10
   3  -5   9   76.99   12.40
   3   5   9   70.79    9.70
   3   5   9   68.39    9.40
   4  -5   9   36.90    5.80
   4  -5   9   28.20    7.80
   4  -5   9   35.20    8.50
   4   5   9   28.70    6.00
   4   5   9   33.10    5.90
   5  -5   9   58.69    8.20
   5  -5   9   51.19   10.60
   5  -5   9   46.90   10.80
   5   5   9   52.99    9.00
   5   5   9   47.50    8.00
   6  -5   9    2.70    4.50
   6  -5   9    5.00    4.90
   6  -5   9    4.70    3.40
   6   5   9    5.20    3.80
   6   5   9    3.40    3.10
  -7  -6   9   22.50    6.30
   7  -6  -9   16.40    6.00
  -7   6   9   27.90   10.50
  -7   6   9   23.80    7.90
   7   6  -9   17.80    5.80
   6  -6  -9   38.20    7.70
  -6  -6   9   51.89    8.60
  -6  -6   9   42.50    7.90
  -6   6   9   48.00   11.90
   6   6  -9   29.70    6.60
  -6   6   9   52.19   10.50
   5  -6  -9  269.97   24.60
  -5  -6   9  263.77   24.40
  -5  -6   9  263.97   25.00
   5   6  -9  233.48   23.60
  -5   6   9  319.97   30.00
  -5   6   9  273.27   26.70
  -4  -6   9  126.09   15.20
   4  -6  -9  134.59   14.70
  -4  -6   9  159.88   14.90
   4   6  -9  132.59   14.00
  -4   6   9  193.98   19.60
  -4   6   9  183.88   17.40
  -3  -6   9   41.20    6.50
   3  -6  -9   41.40    6.50
  -3  -6   9   43.10    8.10
  -3   6   9   51.09    9.70
  -3   6   9   43.70    7.90
   3   6  -9   44.90    6.00
  -2  -6   9    9.40    2.90
  -2  -6   9    4.20    2.50
  -2  -6   9    7.80    3.70
  -2   6   9   12.50    4.00
  -2   6   9    7.90    3.90
  -1  -6   9   42.40    5.90
  -1  -6   9   29.50    6.20
  -1  -6   9   37.10    7.60
  -1   6   9   36.00    6.40
  -1   6   9   47.70    7.50
   0  -6   9   48.80    7.30
   0  -6   9   48.40    9.60
   0  -6   9   81.39   10.40
   0   6   9   77.09    7.90
   0   6   9   63.89    8.60
   0   6   9   67.49    8.50
   1  -6   9   74.39   11.00
   1  -6   9   57.69   10.50
   1  -6   9   48.90    7.20
   1   6   9   63.69    8.30
   1   6   9   70.59    8.80
   1   6   9   70.99    7.40
   2  -6   9   89.79   12.90
   2  -6   9   96.39    8.50
   2  -6   9   79.79   12.90
   2   6   9   76.29    9.90
   2   6   9   75.09    8.50
   2   6   9   84.09   10.40
   3  -6   9   79.99   13.30
   3  -6   9   76.99   13.00
   3  -6   9   93.59    9.70
   3   6   9   84.79   10.70
   3   6   9   66.49    9.80
   4  -6   9  113.09   10.90
   4  -6   9  115.19   16.60
   4  -6   9   98.39   15.70
   4   6   9   91.09   12.30
   4   6   9   85.99   12.00
   5  -6   9    6.50    3.40
   5  -6   9   -0.50    3.70
   5  -6   9   -0.10    3.60
   5   6   9    1.40    2.60
   5   6   9    1.20    2.60
   6  -6   9   52.19   12.30
   6  -6   9   63.19   12.80
   6  -6   9   60.89    8.80
   6   6   9   50.09    8.90
   6   6   9   40.00    8.60
   6  -7  -9   24.80    6.70
  -6  -7   9   27.70    6.60
   6   7  -9   33.80    7.00
  -6   7   9   25.60    9.50
  -6   7   9   32.90    8.70
  -5  -7   9  166.68   19.40
  -5  -7   9  211.28   19.40
   5  -7  -9  192.78   19.30
  -5   7   9  221.38   24.40
   4  -7  -9   22.10    5.30
  -4  -7   9   22.80    5.40
  -4  -7   9   16.90    5.70
  -4   7   9   27.10    8.30
  -4   7   9   34.00    7.90
  -3  -7   9    5.30    2.80
   3  -7  -9    2.70    2.50
  -3  -7   9    1.50    3.00
  -3   7   9    3.60    3.10
  -3   7   9    3.00    4.00
  -2  -7   9   41.50    6.70
  -2  -7   9   48.50    9.50
  -2   7   9   52.39    9.60
  -2   7   9   60.29    9.10
  -1  -7   9   55.39   10.40
  -1  -7   9   47.20    8.10
  -1  -7   9   51.79    7.40
  -1   7   9   65.39    9.30
  -1   7   9   60.79    8.80
   0  -7   9   24.50    6.30
   0  -7   9   21.50    4.50
   0  -7   9   19.50    6.60
   0   7   9   29.00    5.40
   0   7   9   43.70    6.70
   0   7   9   34.30    5.70
   1  -7   9   13.20    5.10
   1  -7   9   30.00    4.90
   1  -7   9   16.30    6.10
   1   7   9   27.10    5.30
   1   7   9   24.10    4.40
   1   7   9   31.40    5.80
   2  -7   9    1.30    3.30
   2  -7   9    0.90    3.00
   2   7   9    3.90    2.60
   2   7   9    0.80    2.00
   3  -7   9   34.20    9.00
   3  -7   9   37.20    9.10
   3   7   9   46.60    7.40
   3   7   9   37.70    7.20
   4  -7   9   94.49   15.70
   4  -7   9   92.19   15.50
   4   7   9   93.29   12.30
   4   7   9   84.49   12.00
   5  -7   9   76.69   13.80
   5  -7   9   51.19   11.70
   5   7   9   44.50    8.70
   5   7   9   48.90    8.80
   5  -8  -9    8.10    4.10
  -5  -8   9    7.90    3.90
  -5   8   9    4.00    5.50
  -5   8   9   12.00    6.20
  -4  -8   9   11.00    5.00
   4  -8  -9    9.00    4.10
  -4  -8   9    7.10    3.60
  -4   8   9   12.40    6.40
  -4   8   9   10.50    5.40
  -3  -8   9   -1.40    2.60
  -3  -8   9    1.30    2.30
  -3   8   9    5.00    3.70
  -3   8   9    1.90    4.40
  -2  -8   9   61.89   12.10
  -2  -8   9   72.99    9.70
  -2   8   9   87.69   12.90
  -2   8   9   85.69   11.60
  -1  -8   9   51.69   10.60
  -1  -8   9   41.70    7.20
  -1   8   9   48.40    8.10
  -1   8   9   68.89    9.60
  -1   8   9   77.99   10.20
   0  -8   9    8.70    5.20
   0  -8   9   12.00    4.70
   0  -8   9   15.50    3.90
   0   8   9   14.60    4.40
   0   8   9   22.60    5.10
   0   8   9   12.50    3.90
   1  -8   9   86.39   14.80
   1  -8   9   86.49   10.50
   1  -8   9   81.79   13.10
   1   8   9   81.89   11.60
   1   8   9  110.79   11.00
   2  -8   9   17.60    7.30
   2  -8   9   28.80    8.20
   2   8   9   26.80    6.10
   2   8   9   36.60    6.40
   3  -8   9    4.50    5.00
   3  -8   9    4.10    4.70
   3   8   9    3.30    3.50
   3   8   9    3.20    3.10
   4  -8   9   22.40    8.50
   4  -8   9   10.00    5.90
   4   8   9   16.20    4.90
   4   8   9   11.50    4.70
  -4  -9   9   15.00    8.20
  -4  -9   9   12.00    4.50
   4  -9  -9    9.50    4.40
  -4   9   9   11.80    6.60
  -4   9   9   11.80    5.40
  -3  -9   9   25.40    5.50
  -3  -9   9   18.60    6.70
  -3   9   9   38.00    9.00
  -3   9   9   20.70    6.40
  -2  -9   9   20.00    4.90
  -2  -9   9   17.90    6.90
  -2   9   9   27.30    6.60
  -2   9   9   37.90    8.30
  -1  -9   9   13.50    6.10
  -1  -9   9   13.90    4.00
  -1   9   9   20.30    5.40
  -1   9   9   23.60    5.80
  -1   9   9   22.80    5.70
   0  -9   9   26.90    8.70
   0  -9   9   39.10    6.40
   0   9   9   46.40    7.90
   0   9   9   44.10    7.70
   1  -9   9   16.40    6.30
   1  -9   9    7.50    5.50
   1  -9   9   14.30    3.90
   1   9   9    6.50    3.90
   1   9   9   14.80    4.60
   2  -9   9   10.70    5.60
   2  -9   9    1.70    4.40
   2   9   9    0.40    3.10
   2   9   9    6.70    3.60
   3  -9   9   41.30   11.10
   3  -9   9   32.80    9.50
   3   9   9   42.90    8.50
   3   9   9   36.00    7.30
  -3 -10   9   27.70    8.60
  -3 -10   9   14.10    4.60
  -3  10   9   22.70    8.10
  -3  10   9   24.00    7.10
  -2 -10   9   74.19   13.70
  -2 -10   9   63.79    9.40
  -2  10   9   55.09    9.80
  -2  10   9   72.89   11.40
  -1 -10   9   37.60    6.40
  -1 -10   9   24.20    8.10
  -1  10   9   26.80    6.60
  -1  10   9   24.60    6.40
   0 -10   9   66.89   14.00
   0 -10   9   59.09    9.10
   0  10   9   77.39   11.10
   0  10   9   78.79   11.00
   1 -10   9    9.70    6.10
   1 -10   9    4.60    2.70
   1  10   9    9.20    4.50
   1  10   9   10.20    4.50
  -8   0  10   26.40    7.40
  -8   0  10   34.20    7.30
  -7   0  10  223.08   22.90
  -7   0  10  258.97   21.90
   7   0 -10  201.78   20.40
  -6   0  10   26.60    5.40
  -6   0  10   38.10    6.30
  -6   0  10   35.50    7.30
   6   0 -10   19.80    4.50
  -5   0  10   34.20    5.70
   5   0 -10   34.90    5.30
  -5   0  10   40.40    6.00
  -5   0  10   47.70    7.80
   4   0 -10   14.50    2.70
  -4   0  10   14.80    3.10
  -4   0  10   12.20    3.00
  -4   0  10   17.80    4.40
  -3   0  10    1.70    1.80
  -3   0  10    2.30    1.30
   3   0 -10    2.40    1.10
  -3   0  10    1.60    1.40
  -2   0  10  984.70   78.69
  -2   0  10  969.40   77.39
  -2   0  10  970.00   76.99
  -1   0  10  297.87   23.70
  -1   0  10  270.97   24.60
  -1   0  10  283.37   22.90
   0   0  10  502.35   45.10
   0   0  10  564.24   44.50
   0   0  10  589.14   44.90
   0   0  10  540.65   43.50
   1   0  10   50.29    7.60
   1   0  10   59.49    5.50
   1   0  10   60.49    6.70
   1   0  10   61.09    6.70
   2   0  10    0.10    0.90
   2   0  10   -1.40    1.30
   2   0  10   -0.60    1.40
   3   0  10   12.40    3.90
   3   0  10   21.50    3.40
   3   0  10   22.60    4.60
   3   0  10   21.60    4.90
   4   0  10   69.89   11.10
   4   0  10   96.69    9.10
   4   0  10   99.69   12.50
   4   0  10   95.59   10.20
   5   0  10    2.60    2.00
   5   0  10    1.70    3.20
   5   0  10   -1.10    2.30
   6   0  10  118.89   15.60
   6   0  10   89.09   14.20
   7   0  10    2.40    4.40
   7   0  10    0.20    2.50
  -8  -1  10   85.99   12.40
   8  -1 -10   74.09   11.20
  -8   1  10  101.79   15.40
  -7  -1  10   10.00    4.30
  -7  -1  10   18.60    5.10
   7  -1 -10   16.40    4.70
  -7   1  10   19.00    6.30
  -6  -1  10   28.40    5.60
   6  -1 -10   28.40    5.30
  -6  -1  10   30.30    6.40
  -6   1  10   27.00    6.00
   6   1 -10   29.10    4.90
  -6   1  10   31.50    7.70
   5  -1 -10  315.97   27.90
  -5  -1  10  347.07   28.40
  -5  -1  10  368.86   29.60
  -5  -1  10  298.07   27.50
  -5   1  10  300.07   28.70
   5   1 -10  311.27   27.30
  -5   1  10  351.76   30.80
  -5   1  10  371.26   28.30
  -4  -1  10   90.39    9.00
  -4  -1  10   93.89    8.60
   4  -1 -10   77.39    8.60
  -4  -1  10   97.79   10.20
   4   1 -10   85.49    8.20
  -4   1  10   96.69   11.00
  -4   1  10   92.19    9.60
  -4   1  10   97.49    8.80
  -3  -1  10  140.19   12.80
  -3  -1  10  126.49   11.50
  -3  -1  10  112.69   11.00
   3  -1 -10  133.09   11.30
  -3   1  10  127.29   12.00
  -3   1  10  133.89   11.10
   3   1 -10  126.69   10.50
  -3   1  10  130.79   13.20
  -2  -1  10   62.09    6.00
  -2  -1  10   58.79    7.20
  -2  -1  10   55.19    6.00
  -2   1  10   71.99    7.70
  -2   1  10   66.19    5.60
  -2   1  10   58.99    6.40
  -1  -1  10  293.87   24.40
  -1  -1  10  325.47   25.70
  -1  -1  10  271.67   25.40
  -1  -1  10  270.77   23.20
  -1  -1  10  302.77   24.10
  -1   1  10  335.47   25.80
  -1   1  10  292.77   23.40
  -1   1  10  308.37   24.70
   0  -1  10  165.08   14.40
   0  -1  10  158.68   16.50
   0  -1  10  186.88   16.40
   0  -1  10  178.18   14.50
   0  -1  10  196.08   15.10
   0  -1  10  173.58   15.70
   0   1  10  175.48   15.00
   0   1  10  191.08   16.60
   0   1  10  214.08   16.00
   1  -1  10  154.88   12.40
   1  -1  10  145.29   14.30
   1  -1  10  145.59   14.00
   1  -1  10  128.69   14.40
   1   1  10  164.98   13.80
   1   1  10  156.48   14.00
   1   1  10  157.88   13.00
   1   1  10  158.58   14.50
   2  -1  10   88.39    9.20
   2  -1  10   80.79    7.10
   2  -1  10   88.79   10.60
   2  -1  10   84.19    9.20
   2   1  10   79.39    8.70
   2   1  10   86.99    7.80
   2   1  10   57.99    9.20
   2   1  10   79.59    8.30
   3  -1  10   69.29    9.90
   3  -1  10   73.39    9.70
   3  -1  10   54.69    8.90
   3  -1  10   66.39    6.50
   3   1  10   60.39    8.90
   3   1  10   68.89    7.00
   3   1  10   74.79    7.70
   4  -1  10   90.29    8.30
   4  -1  10  102.09   11.70
   4  -1  10   80.19   11.40
   4  -1  10   55.29   10.10
   4   1  10   71.09    8.60
   4   1  10   71.99   10.10
   4   1  10   63.49   10.10
   5  -1  10  127.09   12.80
   5  -1  10   79.39   13.20
   5  -1  10  123.09   11.50
   5  -1  10  114.69   14.90
   5   1  10   86.39   13.30
   5   1  10  132.29   14.80
   5   1  10   96.99   10.70
   6  -1  10   18.80    6.40
   6  -1  10   18.20    4.70
   6   1  10    5.20    3.10
   6   1  10   21.00    6.10
   6   1  10   21.60    5.80
   7  -1  10   13.30    4.70
   7  -1  10    4.80    4.90
   7   1  10    4.70    4.70
   7   1  10    5.00    4.00
   8  -2 -10   33.00    7.10
  -8  -2  10   29.60    7.40
  -8   2  10   35.10    9.60
   7  -2 -10   21.50    5.30
  -7  -2  10   36.00    6.90
  -7  -2  10   25.60    6.50
   7   2 -10   19.00    5.40
  -7   2  10   28.30    8.20
  -6  -2  10   14.70    4.50
  -6  -2  10   19.80    4.70
   6  -2 -10   17.40    4.40
   6   2 -10    7.70    3.60
  -6   2  10   16.90    6.40
  -6   2  10   14.30    4.80
   5  -2 -10   24.60    4.80
  -5  -2  10   31.50    5.50
  -5  -2  10   35.40    6.00
  -5   2  10   30.10    6.20
   5   2 -10   23.50    5.10
  -5   2  10   43.70    8.60
   4  -2 -10  423.56   35.80
  -4  -2  10  419.06   36.00
  -4  -2  10  424.56   36.60
  -4   2  10  487.75   38.90
  -4   2  10  454.25   35.40
  -4   2  10  399.36   36.70
  -3  -2  10   43.10    6.70
   3  -2 -10   45.90    5.80
  -3  -2  10   42.30    5.90
  -3  -2  10   48.10    4.60
  -3   2  10   57.09    4.90
  -3   2  10   51.59    7.00
  -3   2  10   49.70    8.00
  -2  -2  10    5.80    1.50
  -2  -2  10    8.40    2.10
  -2  -2  10    6.30    2.60
  -2  -2  10   13.50    3.40
  -2   2  10   11.10    2.80
  -2   2  10    7.90    1.00
  -2   2  10    6.20    2.70
  -1  -2  10    5.30    2.40
  -1  -2  10    7.60    2.60
  -1  -2  10    8.70    1.30
  -1  -2  10    7.40    1.90
  -1  -2  10   10.30    2.20
  -1   2  10    8.10    2.80
  -1   2  10    5.70    2.10
   0  -2  10  193.78   18.40
   0  -2  10  192.38   19.10
   0  -2  10  221.18   18.00
   0  -2  10  173.38   19.20
   0  -2  10  214.98   17.10
   0   2  10  234.18   18.70
   0   2  10  260.17   19.50
   0   2  10  225.48   18.10
   1  -2  10  395.46   32.60
   1  -2  10  374.06   33.90
   1  -2  10  368.96   34.40
   1  -2  10  409.66   34.70
   1   2  10  439.96   33.40
   1   2  10  400.16   33.00
   1   2  10  435.46   33.90
   1   2  10  417.16   34.20
   2  -2  10   72.79    9.10
   2  -2  10   66.99    9.20
   2  -2  10   63.79    9.10
   2  -2  10   59.39    6.10
   2   2  10   47.90    7.50
   2   2  10   61.99    6.30
   2   2  10   67.79    8.20
   2   2  10   57.79    6.30
   3  -2  10   25.30    5.70
   3  -2  10   20.10    5.50
   3  -2  10   19.20    5.00
   3  -2  10   32.10    4.50
   3   2  10   20.90    4.70
   3   2  10   19.40    3.80
   3   2  10   29.10    4.50
   4  -2  10    5.60    3.40
   4  -2  10    9.60    3.90
   4  -2  10   10.80    3.10
   4  -2  10    5.80    3.30
   4   2  10   11.50    3.10
   4   2  10    8.60    3.60
   5  -2  10   38.70    8.60
   5  -2  10   38.50    6.30
   5  -2  10   48.60    8.60
   5   2  10   31.60    7.00
   5   2  10   32.50    5.90
   5   2  10   47.00    7.90
   6  -2  10    6.60    3.40
   6  -2  10   11.80    5.60
   6   2  10    8.20    4.30
   6   2  10   12.60    4.10
   6   2  10   13.80    5.20
   7  -2  10   35.70    7.00
   7  -2  10   34.60    9.00
   7   2  10   26.10    6.30
   7   2  10   17.70    6.40
   7   2  10   24.50    7.20
   8  -3 -10    5.50    4.40
  -8  -3  10    1.90    3.90
  -8   3  10    1.20    4.60
   8   3 -10    4.90    4.20
   7  -3 -10   44.80    8.50
  -7  -3  10   54.69    9.30
  -7   3  10   69.49   11.50
  -7   3  10   73.19   13.60
   7   3 -10   49.60    8.90
  -6  -3  10   70.29    8.90
  -6  -3  10   98.69   11.60
   6  -3 -10   95.59   11.20
   6   3 -10   63.49   10.10
  -6   3  10   91.29   14.80
  -6   3  10   91.69   13.00
   5  -3 -10   14.00    3.70
  -5  -3  10    6.80    3.00
  -5  -3  10    7.80    3.20
   5   3 -10   16.00    3.90
  -5   3  10   12.30    4.50
  -5   3  10   19.20    6.20
  -4  -3  10   83.39   10.10
   4  -3 -10   89.59   10.10
  -4  -3  10   82.49    9.40
  -4   3  10  113.89   14.30
  -4   3  10   89.49   11.50
   4   3 -10   82.49    8.90
  -3  -3  10  225.28   19.80
  -3  -3  10  214.78   20.80
   3  -3 -10  199.68   19.50
  -3  -3  10  199.98   20.30
  -3   3  10  253.87   22.20
  -3   3  10  233.98   20.90
  -3   3  10  263.57   18.90
  -2  -3  10  282.87   22.50
  -2  -3  10  247.48   23.40
  -2  -3  10  224.58   21.30
  -2  -3  10  261.77   22.70
  -2  -3  10  312.97   24.20
  -2   3  10  324.57   23.70
  -1  -3  10  215.88   17.10
  -1  -3  10  167.28   16.50
  -1  -3  10  188.08   18.20
  -1  -3  10  160.48   17.90
  -1  -3  10  193.88   17.70
  -1   3  10  232.38   17.90
  -1   3  10  245.48   18.70
   0  -3  10    3.90    1.60
   0  -3  10    2.40    2.30
   0  -3  10    5.60    2.00
   0  -3  10    6.50    2.80
   0   3  10    3.10    1.90
   0   3  10    5.80    2.30
   0   3  10    5.00    1.80
   1  -3  10  352.96   35.20
   1  -3  10  378.46   36.20
   1  -3  10  452.15   34.70
   1  -3  10  433.06   33.90
   1  -3  10  377.96   36.10
   1   3  10  395.46   34.70
   1   3  10  473.85   35.50
   1   3  10  435.86   35.50
   1   3  10  479.05   34.70
   2  -3  10   72.39   10.10
   2  -3  10   70.19   10.00
   2  -3  10   70.29    6.50
   2  -3  10   49.90    8.20
   2   3  10   62.69    7.60
   2   3  10   55.69    8.00
   2   3  10   59.19    7.30
   2   3  10   76.29    6.70
   3  -3  10   88.59   12.90
   3  -3  10  102.69    9.20
   3  -3  10   95.89   13.00
   3   3  10   83.89   11.00
   3   3  10   85.29   10.20
   4  -3  10   16.30    3.70
   4  -3  10   13.90    5.30
   4  -3  10   11.80    4.40
   4   3  10   13.20    4.30
   4   3  10   15.90    3.90
   5  -3  10   26.40    7.00
   5  -3  10   13.90    5.80
   5  -3  10   30.70    5.30
   5   3  10   39.20    6.00
   5   3  10   20.80    5.70
   5   3  10   19.70    5.20
   6  -3  10    3.80    4.30
   6  -3  10    1.90    3.60
   6  -3  10   11.00    3.70
   6   3  10    3.70    3.40
   6   3  10    4.20    3.10
   6   3  10    7.00    4.00
   8  -4 -10  106.09   15.70
  -8   4  10  181.58   24.70
  -8   4  10  153.58   20.00
   8   4 -10  126.09   16.70
   7  -4 -10   37.70    7.80
  -7  -4  10   49.10    8.30
  -7   4  10   37.40   10.90
  -7   4  10   41.90    9.70
   7   4 -10   27.00    6.70
   6  -4 -10   12.20    4.10
  -6  -4  10    7.40    3.50
  -6   4  10   14.50    6.00
   6   4 -10    5.80    3.30
  -6   4  10   12.30    6.50
  -5  -4  10   65.89    9.10
  -5  -4  10   78.79   10.80
   5  -4 -10   81.49   10.10
  -5  -4  10   73.09    9.90
   5   4 -10   81.79   10.00
  -5   4  10   75.59   13.10
  -5   4  10   69.09   11.30
   4  -4 -10   80.39    9.90
  -4  -4  10   85.19   10.10
  -4  -4  10   76.79    9.20
  -4  -4  10   93.59   11.50
   4   4 -10   78.19    9.40
  -4   4  10   88.29   13.20
  -4   4  10   95.89   12.30
  -3  -4  10   -1.40    1.40
  -3  -4  10   -0.10    1.60
  -3  -4  10    1.90    2.20
   3  -4 -10   -1.50    1.80
  -3  -4  10    4.40    1.90
   3   4 -10    0.90    1.30
  -3   4  10    1.80    2.30
  -3   4  10    0.40    2.70
  -2  -4  10  518.45   45.60
  -2  -4  10  543.45   44.30
  -2  -4  10  483.55   44.30
  -2   4  10  633.44   45.70
  -1  -4  10    1.00    1.90
  -1  -4  10    0.00    1.10
  -1  -4  10    0.40    1.90
  -1   4  10    0.10    1.60
  -1   4  10    1.00    1.90
   0  -4  10   22.90    3.90
   0  -4  10   20.80    5.40
   0  -4  10   29.80    5.70
   0   4  10   30.30    5.10
   0   4  10   31.00    4.70
   0   4  10   29.50    4.90
   1  -4  10   34.20    6.80
   1  -4  10   27.40    6.20
   1  -4  10   33.60    3.80
   1  -4  10   26.10    4.30
   1   4  10   36.00    5.50
   1   4  10   35.30    5.40
   1   4  10   30.60    4.90
   2  -4  10    9.50    4.30
   2  -4  10    6.60    3.80
   2  -4  10   15.70    2.80
   2   4  10   13.70    3.30
   2   4  10   14.40    3.40
   2   4  10   10.10    3.30
   3  -4  10  140.69   15.90
   3  -4  10  157.18   13.40
   3  -4  10  169.28   19.10
   3   4  10  129.59   14.20
   3   4  10  144.49   13.80
   4  -4  10   -0.10    2.60
   4  -4  10    2.10    1.90
   4  -4  10   -1.10    2.90
   4   4  10    2.20    2.20
   4   4  10    5.20    3.10
   5  -4  10   -1.00    2.00
   5  -4  10    3.00    3.60
   5  -4  10    2.00    3.90
   5   4  10    2.70    2.70
   5   4  10    3.80    3.00
   6  -4  10    3.10    4.40
   6  -4  10   -2.90    3.90
   6  -4  10   -0.40    2.60
   6   4  10    4.30    3.10
   6   4  10    5.40    3.60
   6   4  10    2.80    3.10
  -7  -5  10    9.50    4.40
   7  -5 -10   13.80    5.20
  -7  -5  10   17.40    5.60
  -7   5  10   19.50    8.70
  -7   5  10   19.50    6.90
   7   5 -10    9.10    4.70
   6  -5 -10   19.70    5.40
  -6  -5  10   21.30    5.60
  -6  -5  10   20.00    5.60
  -6   5  10   19.70    6.90
   6   5 -10   15.10    4.70
  -6   5  10   36.70   10.20
   5  -5 -10   60.39    8.80
  -5  -5  10   52.69    9.00
  -5  -5  10   59.99    8.70
  -5   5  10   60.89   12.30
   5   5 -10   55.49    8.00
  -5   5  10   62.99   10.90
   4  -5 -10   36.10    5.80
  -4  -5  10   17.30    5.00
  -4  -5  10   18.40    4.60
  -4  -5  10   28.80    5.40
  -4   5  10   25.40    6.40
  -4   5  10   29.70    7.90
   4   5 -10   26.40    4.70
  -3  -5  10  132.79   14.30
   3  -5 -10  163.08   14.60
  -3  -5  10  144.89   15.70
  -3   5  10  181.48   16.50
   3   5 -10  146.69   13.70
  -3   5  10  174.08   17.50
  -2  -5  10  106.69   11.30
  -2  -5  10  108.29   12.80
  -2  -5  10  112.99   11.70
  -2   5  10  147.69   14.00
  -2   5  10  125.49   12.80
  -1  -5  10   22.60    5.00
  -1  -5  10   24.60    4.30
  -1  -5  10   24.60    6.00
  -1   5  10   27.80    5.20
  -1   5  10   37.40    6.30
   0  -5  10   32.20    7.30
   0  -5  10   40.20    7.60
   0  -5  10   51.99    6.40
   0   5  10   37.80    6.10
   0   5  10   57.59    7.40
   0   5  10   57.19    7.30
   1  -5  10   22.60    6.30
   1  -5  10   29.20    6.50
   1  -5  10   30.30    4.70
   1   5  10   36.30    5.40
   1   5  10   26.90    4.80
   1   5  10   26.30    5.00
   2  -5  10  171.78   17.60
   2  -5  10  176.28   14.70
   2  -5  10  144.99   17.00
   2   5  10  161.88   15.00
   2   5  10  146.99   14.70
   2   5  10  160.28   15.30
   3  -5  10   52.49    9.90
   3  -5  10   31.40    8.20
   3  -5  10   54.09    6.50
   3   5  10   46.70    7.60
   3   5  10   55.09    7.50
   4  -5  10   31.60    8.20
   4  -5  10   31.50    5.10
   4  -5  10   12.30    6.00
   4   5  10   21.60    5.40
   4   5  10   21.00    4.90
   5  -5  10    9.50    5.20
   5  -5  10   17.60    6.60
   5  -5  10    8.80    3.60
   5   5  10   13.10    4.70
   5   5  10    6.50    3.40
   6  -5  10   39.70    9.50
   6  -5  10   33.90    9.80
   6  -5  10   30.20    6.20
   6   5  10   40.50    7.30
   6   5  10   28.10    7.30
   7  -6 -10   21.30    6.30
  -7  -6  10    5.80    4.50
  -7   6  10    8.60    5.70
  -7   6  10   11.20    7.50
   7   6 -10    4.50    4.00
  -6  -6  10   57.19    9.60
   6  -6 -10   48.10    8.60
  -6  -6  10   46.10    8.60
  -6   6  10   69.49   14.40
   6   6 -10   41.50    7.70
  -6   6  10   53.49   11.20
  -5  -6  10   52.79    8.10
  -5  -6  10   27.10    6.60
   5  -6 -10   36.20    7.10
  -5   6  10   43.60    9.40
   5   6 -10   37.60    6.90
  -5   6  10   36.80   10.10
  -4  -6  10    5.80    3.70
   4  -6 -10   24.30    5.10
  -4  -6  10    8.20    3.60
  -4   6  10   14.90    6.30
  -4   6  10   14.70    5.40
  -3  -6  10   15.40    5.10
  -3  -6  10   19.60    4.40
   3  -6 -10    8.20    3.40
  -3   6  10   34.50    7.00
  -3   6  10   26.40    6.90
  -2  -6  10  102.29   11.60
  -2  -6  10  106.09   14.70
  -2   6  10  150.08   14.60
  -2   6  10  125.89   13.20
  -1  -6  10   78.49   11.20
  -1  -6  10   74.69   12.30
  -1  -6  10   83.19   10.10
  -1   6  10  105.69   11.00
  -1   6  10   96.69   10.50
   0  -6  10    6.30    3.80
   0  -6  10   11.10    4.30
   0  -6  10    7.60    2.60
   0   6  10    8.20    2.90
   0   6  10   11.90    3.60
   0   6  10    9.60    3.20
   1  -6  10   27.00    4.70
   1  -6  10   24.70    6.60
   1  -6  10   14.80    5.80
   1   6  10   30.80    5.20
   1   6  10   28.70    5.40
   1   6  10   33.00    5.60
   2  -6  10   38.30    9.00
   2  -6  10   50.79   10.00
   2   6  10   59.49    8.00
   2   6  10   42.10    7.10
   3  -6  10    1.30    3.70
   3  -6  10   -1.50    2.90
   3   6  10   -1.60    2.00
   3   6  10   -0.60    2.10
   4  -6  10   12.50    6.00
   4  -6  10   12.60    6.10
   4   6  10   11.50    4.30
   4   6  10   14.20    4.80
   5  -6  10   99.69   16.00
   5  -6  10   66.19   13.00
   5   6  10   55.59    9.70
   5   6  10   84.29   11.90
  -6  -7  10   24.40    6.40
   6  -7 -10   18.70    6.00
  -6   7  10   27.20   10.00
  -6   7  10   31.80    8.60
  -5  -7  10   38.00    7.30
   5  -7 -10   40.20    7.30
  -5  -7  10   13.20    5.80
  -5   7  10   36.90   10.40
  -5   7  10   51.29   10.10
   4  -7 -10   92.99   12.00
  -4  -7  10   95.29   11.90
  -4  -7  10   74.79   12.60
  -4   7  10  115.69   17.30
  -4   7  10  106.59   14.70
  -3  -7  10   21.90    6.20
  -3  -7  10   19.10    4.70
  -3   7  10   16.60    6.50
  -3   7  10   21.60    6.10
  -2  -7  10  206.08   20.00
  -2  -7  10  190.88   22.00
  -2   7  10  240.98   21.90
  -2   7  10  253.57   23.00
  -1  -7  10  110.79   18.00
  -1  -7  10  159.08   16.20
  -1  -7  10  149.59   14.90
  -1   7  10  152.68   15.40
  -1   7  10  195.28   17.10
  -1   7  10  177.08   16.50
   0  -7  10   24.30    7.00
   0  -7  10   31.80    5.20
   0  -7  10   29.20    6.80
   0   7  10   36.70    6.40
   0   7  10   22.80    5.30
   0   7  10   30.90    5.80
   1  -7  10    5.00    4.30
   1  -7  10    8.00    4.30
   1  -7  10    5.90    2.50
   1   7  10    5.20    2.80
   1   7  10   10.40    3.80
   1   7  10   10.70    3.60
   2  -7  10  132.99   18.00
   2  -7  10  117.79   18.10
   2   7  10  123.39   15.10
   2   7  10  147.39   14.10
   3  -7  10    2.30    4.10
   3  -7  10   10.20    5.70
   3   7  10    9.80    3.90
   3   7  10    4.70    3.20
   4  -7  10  114.89   17.80
   4  -7  10  122.79   18.00
   4   7  10  110.39   13.90
   4   7  10   93.39   13.40
   5  -7  10   28.10    8.90
   5  -7  10   21.50    8.30
   5   7  10   27.50    6.50
   5   7  10   16.50    5.70
  -5  -8  10    2.30    3.30
  -5  -8  10   -2.30    3.00
   5  -8 -10    4.20    3.40
  -5   8  10    2.40    5.50
  -5   8  10   -0.20    3.60
  -4  -8  10   11.60    4.50
   4  -8 -10   20.20    5.40
  -4  -8  10   15.10    5.80
  -4   8  10   22.50    6.50
  -4   8  10   13.70    7.00
  -3  -8  10    9.40    5.20
  -3  -8  10   22.80    5.20
  -3   8  10   18.10    6.20
  -3   8  10   42.60    9.50
  -2  -8  10    7.70    4.80
  -2  -8  10    3.40    2.70
  -2   8  10    3.20    3.70
  -2   8  10    6.10    3.80
  -1  -8  10   89.69   15.40
  -1  -8  10  104.69   11.70
  -1   8  10  111.89   13.80
  -1   8  10  141.69   14.00
  -1   8  10  121.99   13.30
   0  -8  10   61.09   12.00
   0  -8  10   41.80    8.80
   0  -8  10   57.19    8.00
   0   8  10   68.59    9.10
   0   8  10   47.30    8.20
   0   8  10   80.29   10.20
   1  -8  10   26.40    5.10
   1  -8  10   23.10    6.90
   1  -8  10   19.80    7.10
   1   8  10   31.60    6.40
   1   8  10   31.00    6.10
   2  -8  10   66.09   12.40
   2  -8  10   72.09   13.70
   2   8  10   62.49    9.70
   2   8  10   65.69   10.00
   3  -8  10    1.70    4.00
   3  -8  10    5.30    4.60
   3   8  10    1.40    2.90
   3   8  10    3.30    3.10
   4  -8  10   24.40    8.50
   4  -8  10    8.10    5.60
   4   8  10   11.00    4.60
   4   8  10   16.80    5.50
  -4  -9  10   16.70    6.50
  -4  -9  10   16.80    5.10
  -4   9  10   13.80    6.40
  -4   9  10   24.60    8.60
  -3  -9  10   16.10    4.90
  -3  -9  10   13.50    6.30
  -3   9  10    9.70    5.30
  -3   9  10   15.40    6.70
  -2  -9  10   13.70    4.10
  -2  -9  10   10.10    5.50
  -2   9  10   11.60    4.50
  -2   9  10   19.40    5.90
  -2   9  10   18.30    6.20
  -1  -9  10    2.90    2.50
  -1  -9  10    5.40    4.90
  -1   9  10    4.00    3.90
  -1   9  10    7.90    3.90
   0  -9  10   40.50   10.10
   0  -9  10   32.00    6.10
   0   9  10   42.70    7.70
   0   9  10   39.60    7.70
   1  -9  10   16.90    4.40
   1  -9  10   26.20    7.20
   1  -9  10   22.90    8.20
   1   9  10   18.60    5.60
   1   9  10   33.30    6.70
   2  -9  10    0.60    4.10
   2  -9  10    5.00    4.50
   2   9  10    2.70    3.50
   2   9  10    0.10    2.90
   3  -9  10   15.40    7.50
   3  -9  10   18.40    7.50
   3   9  10   17.40    5.80
   3   9  10   11.30    4.70
  -2 -10  10   24.30    5.70
  -2 -10  10   21.60    8.10
  -2  10  10   21.70    6.60
  -2  10  10   34.70    8.00
  -1 -10  10   17.30    4.50
  -1 -10  10   24.50    8.30
  -1  10  10   18.10    5.40
  -1  10  10   13.10    5.60
   0 -10  10   74.89   14.70
   0 -10  10   62.29    9.20
   0  10  10   74.39   11.40
   0  10  10   81.69   11.50
  -8   0  11   41.10    9.20
  -8   0  11   37.60    8.00
  -7   0  11  196.68   19.80
  -7   0  11  210.68   21.50
  -6   0  11   20.90    6.10
  -6   0  11   22.70    5.10
   5   0 -11    3.10    1.80
  -5   0  11    2.30    1.90
  -5   0  11    1.60    1.90
  -5   0  11    4.30    3.10
  -4   0  11   -0.30    1.40
  -4   0  11    1.80    1.60
  -4   0  11   -1.90    1.70
   4   0 -11   -1.80    1.00
  -3   0  11    1.10    2.00
  -3   0  11    0.00    1.30
  -3   0  11    1.80    1.20
  -2   0  11   23.70    3.20
  -2   0  11   24.10    3.70
  -2   0  11   29.60    5.30
  -1   0  11   81.79    9.50
  -1   0  11   88.99    7.80
  -1   0  11   98.99    8.70
   0   0  11  138.19   12.60
   0   0  11  140.39   13.50
   0   0  11  134.79   12.90
   0   0  11  136.09   11.50
   1   0  11  330.77   32.70
   1   0  11  404.76   32.50
   1   0  11  397.46   32.50
   1   0  11  402.66   31.00
   2   0  11  101.69   10.70
   2   0  11  108.09    9.30
   2   0  11   98.69   10.80
   3   0  11    4.90    2.80
   3   0  11    5.10    1.80
   3   0  11    4.40    2.80
   3   0  11    0.60    1.80
   4   0  11   68.39   10.00
   4   0  11   62.49    8.80
   4   0  11   52.59    9.20
   5   0  11    2.20    3.20
   5   0  11    4.30    3.40
   6   0  11   22.10    6.60
   6   0  11   23.80    6.90
  -8  -1  11   18.10    6.30
  -8   1  11   22.20    7.50
  -8   1  11   22.20    6.30
  -7  -1  11  290.07   27.20
  -7  -1  11  295.07   27.90
   7  -1 -11  275.07   29.40
  -7   1  11  293.97   29.50
  -7   1  11  319.27   27.20
  -6  -1  11   -0.40    2.30
   6  -1 -11    2.70    2.40
  -6  -1  11    2.50    3.10
  -6   1  11    3.50    2.80
  -6   1  11    3.30    3.10
  -6   1  11   -2.50    2.70
   5  -1 -11   84.69    9.60
  -5  -1  11   77.69    9.90
  -5  -1  11   92.79   10.50
  -5   1  11  102.39   13.40
  -5   1  11   81.59    8.90
  -5   1  11   81.19   10.60
  -4  -1  11  176.28   15.50
   4  -1 -11  157.78   15.50
  -4  -1  11  178.88   17.40
  -4  -1  11  175.98   16.10
  -4   1  11  199.48   15.90
  -4   1  11  195.78   18.40
  -4   1  11  186.98   16.70
   3  -1 -11  133.19   11.90
  -3  -1  11  134.79   13.70
  -3  -1  11  151.58   12.60
  -3  -1  11  141.19   12.00
  -3   1  11  125.89   12.70
  -3   1  11  144.69   14.30
  -3   1  11  135.39   11.90
  -2  -1  11  356.16   29.80
  -2  -1  11  335.97   31.20
  -2  -1  11  356.46   29.80
  -2   1  11  404.26   31.90
  -2   1  11  367.66   29.20
  -2   1  11  379.26   30.40
  -1  -1  11    6.70    2.00
  -1  -1  11    6.30    1.70
  -1  -1  11    7.30    2.80
  -1  -1  11    8.10    2.80
  -1   1  11    8.60    3.00
  -1   1  11    5.40    2.10
   0  -1  11  416.86   37.80
   0  -1  11  409.76   38.80
   0  -1  11  492.65   37.10
   0  -1  11  471.25   38.60
   0  -1  11  447.36   36.40
   0   1  11  455.25   37.10
   0   1  11  510.05   38.10
   0   1  11  501.15   38.30
   0   1  11  455.15   38.70
   1  -1  11  313.27   24.50
   1  -1  11  302.47   26.40
   1  -1  11  244.88   26.60
   1  -1  11  323.27   26.80
   1   1  11  337.87   26.50
   1   1  11  319.57   25.20
   1   1  11  299.67   26.80
   1   1  11  310.37   26.00
   2  -1  11  739.53   57.09
   2  -1  11  655.83   56.39
   2  -1  11  727.23   56.79
   2   1  11  672.83   56.19
   2   1  11  563.24   56.09
   2   1  11  728.83   54.99
   2   1  11  725.93   55.89
   3  -1  11   69.69   10.30
   3  -1  11   74.09   10.20
   3  -1  11   63.59    9.60
   3   1  11   61.99    9.60
   3   1  11   75.19    7.50
   3   1  11   84.09    8.50
   4  -1  11   58.79    9.50
   4  -1  11   45.90    8.80
   4  -1  11   55.99    8.80
   4   1  11   55.99    7.00
   4   1  11   51.59    8.60
   4   1  11   54.19    8.80
   5  -1  11   39.20    8.40
   5  -1  11   29.20    7.40
   5  -1  11   49.20    7.10
   5   1  11   34.20    7.30
   5   1  11   39.30    6.10
   5   1  11   32.20    7.40
   6  -1  11   37.40    6.80
   6  -1  11   30.70    8.30
   6   1  11   35.50    7.90
   6   1  11   28.00    7.60
  -8  -2  11   10.60    4.60
  -8   2  11   12.40    7.00
  -7  -2  11   32.30    7.60
   7  -2 -11   40.80    7.20
  -7  -2  11   41.10    7.80
  -7   2  11   48.80    9.20
  -7   2  11   46.50   10.60
   6  -2 -11   13.00    4.00
  -6  -2  11   23.40    5.30
  -6  -2  11   10.00    4.00
  -6   2  11   20.20    5.60
  -6   2  11   34.80    8.30
   5  -2 -11   46.60    6.70
  -5  -2  11   44.60    7.00
  -5  -2  11   47.70    7.50
  -5   2  11   54.99    9.80
  -5   2  11   44.30    6.20
  -5   2  11   43.90    7.80
   4  -2 -11   39.50    5.70
  -4  -2  11   54.89    7.70
  -4  -2  11   41.50    6.20
  -4   2  11   49.99    8.70
  -4   2  11   43.20    5.30
  -4   2  11   40.60    6.70
   3  -2 -11   78.49    7.60
  -3  -2  11   73.19    7.80
  -3  -2  11   75.09    8.80
  -3  -2  11   70.19    6.80
  -3   2  11   74.79    9.30
  -3   2  11   83.99    6.90
  -3   2  11   83.49   10.90
  -2  -2  11  104.29   10.20
  -2  -2  11   81.59    9.70
  -2  -2  11  100.89    8.70
  -2  -2  11   75.79    8.00
  -2   2  11  100.49    9.40
  -2   2  11   95.69   10.30
  -1  -2  11  187.28   14.10
  -1  -2  11  132.79   13.90
  -1  -2  11  158.98   15.30
  -1  -2  11  136.29   15.20
  -1   2  11  180.38   14.80
  -1   2  11  180.68   15.60
   0  -2  11  127.09   10.20
   0  -2  11   92.79   11.50
   0  -2  11  101.79   11.40
   0  -2  11   97.09   10.60
   0   2  11  106.79   10.10
   0   2  11  137.19   11.20
   0   2  11  128.69   11.70
   1  -2  11   27.10    3.40
   1  -2  11   23.70    5.20
   1  -2  11   17.10    4.20
   1  -2  11   32.40    5.80
   1   2  11   32.70    4.20
   1   2  11   20.30    4.60
   1   2  11   32.80    5.10
   1   2  11   34.80    4.70
   2  -2  11   58.59    6.00
   2  -2  11   42.30    7.00
   2  -2  11   41.20    7.40
   2  -2  11   38.10    7.30
   2   2  11   54.49    6.20
   2   2  11   46.60    7.00
   2   2  11   43.70    6.90
   2   2  11   42.70    5.90
   3  -2  11   40.80    8.00
   3  -2  11   36.80    7.20
   3  -2  11   50.89    6.20
   3  -2  11   34.60    7.10
   3   2  11   51.99    7.90
   3   2  11   43.50    6.00
   4  -2  11    2.60    2.00
   4  -2  11    0.80    2.70
   4  -2  11    0.10    1.80
   4  -2  11    1.90    2.70
   4   2  11    3.70    2.70
   4   2  11   -0.30    1.80
   5  -2  11    1.20    3.40
   5  -2  11    1.80    2.10
   5  -2  11   -0.60    2.50
   5   2  11   -2.00    2.20
   5   2  11    1.10    2.50
   5   2  11   -2.60    1.50
   6  -2  11    7.80    4.90
   6  -2  11    2.30    3.10
   6   2  11    0.60    2.90
   6   2  11    1.90    2.90
   6   2  11    2.10    3.30
   8  -3 -11   87.79   12.70
  -8  -3  11   94.99   14.00
  -8   3  11  103.19   15.60
  -8   3  11  123.79   19.50
   7  -3 -11  128.89   14.80
  -7  -3  11  112.49   14.60
  -7   3  11  129.49   19.50
   7   3 -11   99.69   14.00
  -7   3  11  123.89   16.80
  -6  -3  11   16.00    4.80
  -6  -3  11   11.50    4.00
   6  -3 -11    8.80    3.70
  -6   3  11   20.60    6.00
   6   3 -11   12.20    4.10
  -6   3  11   19.10    7.20
  -5  -3  11   14.30    3.80
  -5  -3  11   13.10    3.80
   5  -3 -11    9.40    3.40
  -5   3  11   18.00    6.30
  -5   3  11   10.00    4.30
   5   3 -11   10.50    3.60
  -4  -3  11   70.69    8.70
  -4  -3  11   63.29    9.10
   4  -3 -11   71.59    8.50
  -4   3  11   65.09    9.60
  -4   3  11   78.29   11.70
  -3  -3  11  360.66   31.30
   3  -3 -11  368.36   31.10
  -3  -3  11  358.36   32.60
  -3  -3  11  319.87   32.00
  -3   3  11  462.85   34.50
  -3   3  11  412.66   32.70
  -2  -3  11   26.60    4.70
  -2  -3  11   21.30    5.00
  -2  -3  11   30.00    4.60
  -2  -3  11   35.80    6.20
  -2   3  11   33.30    5.40
  -2   3  11   41.10    6.70
  -1  -3  11    4.90    2.50
  -1  -3  11    0.60    1.90
  -1  -3  11    1.00    1.20
  -1  -3  11    2.70    1.70
  -1  -3  11    1.30    1.90
  -1   3  11    3.80    2.50
  -1   3  11    5.00    2.20
   0  -3  11  188.38   15.80
   0  -3  11  164.98   16.90
   0  -3  11  145.69   15.80
   0  -3  11  156.48   17.10
   0   3  11  209.48   17.20
   0   3  11  185.08   15.90
   0   3  11  222.38   16.90
   1  -3  11  171.58   17.30
   1  -3  11  191.48   18.40
   1  -3  11  172.68   18.20
   1  -3  11  199.88   16.60
   1  -3  11  196.88   16.70
   1   3  11  205.18   16.60
   1   3  11  200.08   16.80
   1   3  11  185.58   17.50
   1   3  11  182.88   17.20
   2  -3  11    8.90    3.80
   2  -3  11    1.50    2.30
   2  -3  11    4.80    1.70
   2  -3  11    1.50    2.00
   2   3  11    5.80    2.10
   2   3  11    2.20    1.90
   2   3  11    6.10    2.60
   3  -3  11   95.29   13.50
   3  -3  11  111.09   14.70
   3  -3  11  112.09   10.20
   3   3  11  111.19   11.60
   3   3  11   93.89   10.30
   4  -3  11    2.00    3.30
   4  -3  11    3.40    2.10
   4  -3  11    0.10    3.10
   4   3  11    2.40    2.60
   4   3  11    1.30    1.90
   5  -3  11   61.69   12.00
   5  -3  11   81.79   12.70
   5  -3  11   78.89    9.70
   5   3  11   70.19   10.50
   5   3  11   59.39   10.70
   5   3  11   71.19    9.40
   6  -3  11  105.89   16.40
   6  -3  11  107.39   15.30
   6   3  11   89.09   13.10
   6   3  11  102.39   12.10
   6   3  11   87.99   13.90
  -7  -4  11   66.39   10.10
   7  -4 -11   50.99    8.80
   7   4 -11   34.50    7.50
  -7   4  11   51.99   11.00
  -7   4  11   76.89   14.70
  -6  -4  11   -0.50    2.70
  -6  -4  11    2.30    2.80
   6  -4 -11    1.20    2.80
  -6   4  11    1.40    4.20
   6   4 -11    1.30    2.80
  -6   4  11    2.10    3.50
  -5  -4  11   53.39    9.00
  -5  -4  11   46.40    7.60
   5  -4 -11   49.30    7.60
  -5  -4  11   57.49    8.20
   5   4 -11   37.10    6.70
  -5   4  11   65.69   11.90
  -5   4  11   66.49   10.40
   4  -4 -11   47.60    7.10
  -4  -4  11   58.19    9.00
  -4  -4  11   55.89    7.60
  -4  -4  11   38.10    7.10
   4   4 -11   49.99    6.80
  -4   4  11   82.49   12.00
  -4   4  11   63.69    9.40
  -3  -4  11   89.79    9.10
  -3  -4  11   86.59   11.40
  -3  -4  11   65.79   11.40
  -3  -4  11   73.59   10.60
   3  -4 -11   94.49    9.00
  -3   4  11   98.79   11.70
  -3   4  11   85.69   12.30
  -2  -4  11  313.27   29.00
  -2  -4  11  380.26   29.00
  -2  -4  11  321.37   30.10
  -2  -4  11  280.17   29.50
  -2   4  11  438.16   30.50
  -1  -4  11  130.49   14.20
  -1  -4  11  123.79   12.40
  -1  -4  11  117.49   13.30
  -1   4  11  143.39   13.40
  -1   4  11  165.08   14.30
   0  -4  11    5.80    2.20
   0  -4  11    5.50    3.00
   0  -4  11    6.50    3.40
   0   4  11   15.00    3.20
   0   4  11   11.10    3.10
   0   4  11    6.80    2.90
   1  -4  11    3.60    1.70
   1  -4  11    0.60    2.40
   1  -4  11    3.70    2.80
   1   4  11    2.40    1.50
   1   4  11    4.10    2.10
   1   4  11    1.90    1.90
   1   4  11    6.20    2.60
   2  -4  11   22.40    6.10
   2  -4  11   19.70    5.80
   2   4  11   29.40    5.30
   2   4  11   28.30    5.30
   2   4  11   24.70    4.60
   3  -4  11   59.09   10.20
   3  -4  11   51.79    6.60
   3  -4  11   54.09   10.10
   3   4  11   59.49    8.50
   3   4  11   50.09    7.50
   4  -4  11   25.80    4.80
   4  -4  11   29.20    7.70
   4  -4  11   29.30    7.50
   4   4  11   38.80    6.20
   4   4  11   22.60    5.70
   5  -4  11   63.19    8.40
   5  -4  11   42.70   10.10
   5  -4  11   66.59   12.20
   5   4  11   48.10    9.00
   5   4  11   59.59    8.50
   6  -4  11   67.89   12.30
   6  -4  11   69.39    9.70
   6  -4  11  104.79   15.80
   6   4  11   60.69   10.90
   6   4  11   52.69    9.00
   6   4  11   69.09   10.80
   7  -5 -11   37.00    7.40
  -7  -5  11   15.80    5.60
  -7  -5  11   45.70    8.40
  -7   5  11   24.40    8.30
  -7   5  11   30.40   10.50
   7   5 -11   22.80    6.20
   6  -5 -11   13.00    4.70
  -6  -5  11   18.50    5.20
  -6  -5  11   10.20    5.00
   6   5 -11   21.40    5.30
  -6   5  11   18.30    6.50
  -6   5  11   17.40    7.70
  -5  -5  11   29.70    5.90
  -5  -5  11   26.00    6.10
   5  -5 -11   30.10    5.80
  -5   5  11   40.80    9.80
   5   5 -11   20.60    4.80
  -5   5  11   13.90    5.90
   4  -5 -11  163.48   15.00
  -4  -5  11  112.29   14.40
  -4  -5  11  166.78   15.10
  -4  -5  11  141.59   15.80
  -4   5  11  173.78   17.00
  -4   5  11  207.38   19.50
  -3  -5  11   16.80    3.90
   3  -5 -11   23.30    4.50
  -3  -5  11    7.30    3.70
  -3   5  11   17.30    5.60
  -3   5  11   23.70    5.60
  -2  -5  11  179.98   19.20
  -2  -5  11  183.08   20.40
  -2  -5  11  224.48   19.30
  -2   5  11  250.57   20.80
  -2   5  11  247.68   21.60
  -1  -5  11    5.30    2.80
  -1  -5  11    3.00    1.90
  -1  -5  11    2.30    2.50
  -1   5  11    0.30    1.90
  -1   5  11    2.40    2.30
   0  -5  11    1.10    2.30
   0  -5  11    0.40    1.60
   0  -5  11   -0.50    2.10
   0   5  11    3.10    2.30
   0   5  11   -2.70    1.20
   0   5  11    1.00    1.80
   1  -5  11   58.09    8.40
   1  -5  11   60.59   11.20
   1  -5  11   89.19   12.30
   1   5  11   90.59    9.00
   1   5  11   86.79    9.20
   1   5  11   94.89    9.30
   2  -5  11   60.69   10.90
   2  -5  11   80.39   12.10
   2   5  11   83.69    9.90
   2   5  11   68.79    8.90
   2   5  11   63.29    7.90
   3  -5  11  146.89   19.80
   3  -5  11  175.58   20.80
   3   5  11  174.98   16.50
   3   5  11  153.88   15.50
   4  -5  11   23.60    7.30
   4  -5  11   23.90    7.40
   4   5  11   15.80    5.00
   4   5  11   18.30    4.50
   5  -5  11   80.09   14.00
   5  -5  11   51.39   11.40
   5   5  11   61.59   10.40
   5   5  11   63.49    9.40
   6  -6 -11   19.80    5.50
  -6  -6  11   17.90    5.50
  -6  -6  11   16.00    5.40
  -6   6  11   11.20    7.30
  -6   6  11    9.80    5.90
  -5  -6  11   66.69    9.80
  -5  -6  11   53.89    9.90
   5  -6 -11   47.70    8.60
  -5   6  11   68.79   12.10
  -5   6  11   87.99   14.90
  -4  -6  11   64.99    9.20
  -4  -6  11   55.59    9.90
   4  -6 -11   56.69    8.50
  -4   6  11   65.29   11.00
  -4   6  11   71.19   12.90
  -3  -6  11   46.00    8.80
  -3  -6  11   47.90    7.40
  -3   6  11   60.49    9.70
  -3   6  11   59.49   10.80
  -2  -6  11   83.69   10.40
  -2  -6  11   72.49   12.40
  -2   6  11   92.39   12.10
  -2   6  11  110.09   12.20
  -1  -6  11  185.38   20.30
  -1  -6  11  202.28   21.80
  -1  -6  11  212.08   19.50
  -1   6  11  239.68   21.00
  -1   6  11  251.57   21.40
   0  -6  11   55.99    7.00
   0  -6  11   47.10    8.80
   0  -6  11   31.30    8.10
   0   6  11   54.69    8.10
   0   6  11   50.39    7.40
   0   6  11   55.19    7.80
   1  -6  11   35.20    7.80
   1  -6  11   19.10    6.30
   1  -6  11   26.10    4.70
   1   6  11   29.10    5.30
   1   6  11   28.40    5.60
   1   6  11   28.70    5.60
   2  -6  11   24.00    7.20
   2  -6  11   39.30    8.80
   2   6  11   36.80    6.30
   2   6  11   28.60    5.90
   3  -6  11   36.10    9.00
   3  -6  11   38.00    9.30
   3   6  11   47.90    8.00
   3   6  11   44.20    7.30
   4  -6  11   16.90    6.90
   4  -6  11   31.80    8.60
   4   6  11   29.60    6.50
   4   6  11   24.70    5.80
   5  -6  11   17.30    7.10
   5  -6  11   10.40    5.80
   5   6  11   24.10    6.30
   5   6  11    9.20    4.20
   6  -7 -11   14.90    5.60
  -6  -7  11    7.00    4.40
  -6  -7  11   13.40    5.20
  -6   7  11   18.00    8.70
  -6   7  11   14.20    6.70
  -5  -7  11   24.20    7.30
  -5  -7  11   37.30    7.60
  -5   7  11   36.70   10.50
  -5   7  11   61.09   11.20
  -4  -7  11   42.40    8.60
  -4  -7  11   38.30    7.20
   4  -7 -11   36.60    7.10
  -4   7  11   44.50    9.40
  -4   7  11   52.29   11.40
  -3  -7  11   11.90    4.90
  -3  -7  11   16.40    4.30
  -3   7  11   21.70    7.10
  -3   7  11    7.20    4.60
  -2  -7  11   65.69   12.60
  -2  -7  11   92.89   11.20
  -2   7  11  119.69   13.10
  -2   7  11  104.49   13.40
  -1  -7  11   62.99   11.90
  -1  -7  11   62.89   10.40
  -1  -7  11   76.89    9.70
  -1   7  11   86.99   11.40
  -1   7  11   77.19   10.30
  -1   7  11   95.89   10.70
   0  -7  11   22.80    6.40
   0  -7  11   21.30    4.50
   0  -7  11   15.50    5.90
   0   7  11   23.00    5.40
   0   7  11   22.70    5.10
   0   7  11   21.90    5.00
   1  -7  11   49.99   10.40
   1  -7  11   43.00    9.20
   1  -7  11   44.40    6.80
   1   7  11   51.99    8.00
   1   7  11   50.19    8.10
   2  -7  11   30.60    8.30
   2  -7  11   16.20    6.70
   2   7  11   29.20    6.10
   2   7  11   23.70    5.60
   3  -7  11  126.49   17.90
   3  -7  11  119.99   17.90
   3   7  11   91.09   13.00
   3   7  11  115.19   14.20
   4  -7  11   -0.90    5.00
   4  -7  11    7.70    5.90
   4   7  11   12.80    4.60
   4   7  11    2.50    3.30
  -5  -8  11   10.00    5.30
   5  -8 -11    9.20    4.50
  -5  -8  11    8.10    4.30
  -5   8  11   16.20    6.50
  -5   8  11   19.60    8.30
  -4  -8  11   -2.30    3.30
  -4  -8  11    5.50    3.30
  -4   8  11    0.30    3.80
  -4   8  11    5.80    5.40
  -3  -8  11   14.00    4.40
  -3  -8  11    6.70    5.10
  -3   8  11   22.30    7.40
  -3   8  11   16.20    5.90
  -2  -8  11    4.90    4.20
  -2  -8  11    5.90    3.10
  -2   8  11   14.90    5.20
  -2   8  11   10.00    4.90
  -1  -8  11    3.10    2.50
  -1  -8  11   -1.40    3.30
  -1   8  11    1.60    2.70
  -1   8  11    1.10    3.00
  -1   8  11    2.80    3.40
   0  -8  11   53.79   11.80
   0  -8  11   62.89    8.70
   0   8  11   80.89   10.60
   0   8  11   69.99    9.90
   1  -8  11   16.20    6.30
   1  -8  11   31.70    8.90
   1  -8  11   20.20    4.50
   1   8  11   23.40    5.70
   1   8  11   19.70    5.40
   2  -8  11   50.69   10.30
   2  -8  11   24.50    8.50
   2   8  11   56.29    8.60
   2   8  11   37.90    7.70
   3  -8  11   54.09   11.50
   3  -8  11   25.30    8.80
   3   8  11   20.00    6.00
   3   8  11   27.40    6.50
  -3  -9  11    5.30    3.50
  -3  -9  11   10.10    5.30
  -3   9  11   14.20    6.90
  -3   9  11    9.20    5.60
  -2  -9  11   12.00    5.90
  -2  -9  11    5.60    3.40
  -2   9  11    3.00    3.50
  -2   9  11    8.00    4.60
  -2   9  11    3.30    4.50
  -1  -9  11   71.19   14.20
  -1  -9  11   84.89   11.00
  -1   9  11   76.39   11.70
  -1   9  11  121.89   14.00
   0  -9  11   -2.30    3.40
   0  -9  11    2.40    2.70
   0   9  11   -0.20    3.20
   0   9  11    2.90    3.10
   1  -9  11   56.19   12.60
   1  -9  11   66.29    9.10
   1  -9  11   55.59   11.30
   1   9  11   79.09   11.00
   1   9  11   68.19   10.70
   2  -9  11   61.99   12.00
   2  -9  11   45.50   11.40
   2   9  11   50.99    8.90
   2   9  11   51.29    9.40
  -8   0  12   30.80    7.40
  -8   0  12   38.70    8.90
  -7   0  12   46.70    9.80
  -7   0  12   53.89    8.70
  -6   0  12    7.00    3.20
  -6   0  12   -0.70    2.60
  -5   0  12   27.40    4.80
  -5   0  12   30.00    5.00
  -5   0  12   18.30    5.50
  -4   0  12    1.00    1.40
  -4   0  12    3.30    2.70
  -4   0  12    1.70    1.80
  -3   0  12   82.59    7.90
  -3   0  12   74.29   10.60
  -3   0  12   88.39    8.30
  -2   0  12  416.76   33.00
  -2   0  12  407.06   33.60
  -2   0  12  399.86   35.10
  -1   0  12    9.80    2.40
  -1   0  12    9.10    1.70
  -1   0  12    9.40    3.30
   1   0  12    2.00    1.10
   1   0  12    1.60    2.00
   1   0  12    2.20    2.10
   1   0  12    1.60    1.80
   2   0  12   71.99    9.20
   2   0  12   67.49    9.50
   3   0  12  145.69   13.30
   3   0  12  114.89   12.50
   3   0  12   95.69   11.60
   4   0  12   12.90    4.50
   4   0  12    2.30    2.90
   5   0  12   33.50    7.70
   5   0  12   41.10    8.30
   6   0  12   15.10    6.10
   6   0  12   24.00    7.10
  -8  -1  12   90.59   12.80
  -8   1  12   85.29   14.80
  -7  -1  12  114.39   14.10
  -7  -1  12   98.29   14.30
  -7   1  12  118.59   16.80
  -7   1  12  125.19   18.40
  -6  -1  12   12.10    3.90
  -6  -1  12    9.90    4.20
  -6   1  12   17.30    5.90
  -6   1  12    9.90    3.70
  -6   1  12    8.90    3.90
   5  -1 -12   14.50    3.40
  -5  -1  12   13.60    4.50
  -5  -1  12   19.20    4.20
  -5   1  12   17.20    3.80
  -5   1  12   18.80    4.30
  -5   1  12   15.30    5.40
  -4  -1  12   73.89    8.60
   4  -1 -12   68.99    7.20
  -4  -1  12   71.39   10.20
  -4   1  12   77.09    7.50
  -4   1  12   78.89   11.20
  -4   1  12   72.49    9.20
  -3  -1  12   28.00    3.90
  -3  -1  12   27.70    4.30
  -3  -1  12   23.50    5.30
  -3   1  12   28.80    3.60
  -3   1  12   23.40    5.50
  -3   1  12   25.80    4.40
  -2  -1  12  303.07   28.10
  -2  -1  12  319.47   26.30
  -2  -1  12  297.77   26.40
  -2   1  12  354.86   27.20
  -2   1  12  324.27   28.40
  -2   1  12  323.57   25.70
  -1  -1  12  159.58   15.10
  -1  -1  12  140.39   15.00
  -1  -1  12  153.78   13.30
  -1  -1  12  144.79   13.90
  -1   1  12  169.88   14.30
  -1   1  12  174.98   15.60
   0  -1  12    6.50    2.80
   0  -1  12    7.70    2.50
   0  -1  12    6.50    2.60
   0   1  12    6.20    2.80
   0   1  12    3.90    1.50
   0   1  12    6.20    2.40
   0   1  12    6.30    2.30
   1  -1  12   15.70    4.50
   1  -1  12   13.00    3.70
   1  -1  12   15.20    3.80
   1   1  12   20.60    3.00
   1   1  12   16.60    3.90
   1   1  12   16.00    4.20
   1   1  12   22.40    4.20
   2  -1  12   65.69    9.30
   2  -1  12   80.99    9.80
   2  -1  12   81.39   10.30
   2   1  12   55.79    8.90
   2   1  12   63.49    6.70
   2   1  12   64.29    9.00
   2   1  12   72.29    7.80
   3  -1  12   44.60    7.80
   3  -1  12   51.49    8.60
   3  -1  12   49.80    8.20
   3   1  12   49.10    6.20
   3   1  12   46.90    7.80
   3   1  12   46.60    7.00
   4  -1  12    8.10    4.20
   4  -1  12   10.50    4.40
   4  -1  12   16.00    4.70
   4   1  12   15.30    4.70
   4   1  12   19.30    5.10
   5  -1  12    7.80    4.30
   5  -1  12   15.50    4.30
   5  -1  12   10.50    4.90
   5   1  12   11.70    4.70
   5   1  12   18.50    5.60
   6  -1  12   72.29    9.80
   6  -1  12   65.89   11.90
   6   1  12   73.99   12.10
   6   1  12   49.30   10.20
  -8  -2  12   -0.20    3.90
  -8   2  12   -1.80    4.10
  -7  -2  12    9.00    4.10
  -7  -2  12   10.80    4.50
  -7   2  12   19.60    7.00
  -6  -2  12   45.70    7.60
  -6  -2  12   50.79    8.40
   6  -2 -12   42.10    6.90
  -6   2  12   51.79   10.60
  -6   2  12   38.80    8.00
   5  -2 -12  263.67   26.10
  -5  -2  12  296.77   27.70
  -5  -2  12  308.47   27.00
  -5   2  12  326.87   28.00
  -5   2  12  367.86   30.60
  -4  -2  12  281.17   24.50
   4  -2 -12  266.47   23.90
  -4  -2  12  259.57   25.40
  -4   2  12  299.77   25.50
  -4   2  12  325.37   27.60
  -3  -2  12   47.80    7.70
  -3  -2  12   43.80    6.20
  -3   2  12   56.79    7.50
  -3   2  12   58.59    9.10
  -2  -2  12   15.40    4.30
  -2  -2  12   16.10    4.40
  -2  -2  12   21.40    3.30
  -2  -2  12   24.50    3.80
  -2   2  12   21.80    5.00
  -2   2  12   23.70    4.30
  -1  -2  12   67.09    9.90
  -1  -2  12   61.59    9.30
  -1  -2  12   62.19    7.40
  -1  -2  12   79.59    7.40
  -1   2  12   82.59    8.20
  -1   2  12  103.59    9.70
   0  -2  12    3.40    1.50
   0  -2  12    5.30    2.20
   0  -2  12    2.50    2.40
   0  -2  12    5.90    2.80
   0   2  12    5.70    2.30
   0   2  12    3.60    1.60
   0   2  12    3.70    2.30
   1  -2  12  115.39   13.60
   1  -2  12  117.39   13.10
   1  -2  12  134.99   14.10
   1   2  12  148.59   13.40
   1   2  12  141.69   13.80
   1   2  12  149.59   12.90
   1   2  12  144.49   12.30
   2  -2  12   65.49    9.70
   2  -2  12   57.79    9.30
   2  -2  12   58.19    8.70
   2  -2  12   65.79    6.40
   2   2  12   61.09    8.70
   2   2  12   67.89    6.80
   2   2  12   65.39    7.10
   2   2  12   51.89    8.40
   3  -2  12  120.19   11.00
   3  -2  12   99.29   13.60
   3  -2  12  105.29   14.50
   3  -2  12  124.59   13.30
   3   2  12  120.19   11.10
   3   2  12  105.49   12.20
   4  -2  12   22.00    6.00
   4  -2  12    9.50    4.60
   4  -2  12   18.90    4.00
   4  -2  12   22.30    5.90
   4   2  12   15.40    4.80
   4   2  12   11.30    3.40
   5  -2  12   23.70    6.80
   5  -2  12   44.90    6.80
   5  -2  12   34.80    8.40
   5   2  12   25.10    6.60
   5   2  12   38.10    7.80
   6  -2  12    0.40    3.70
   6  -2  12    2.80    3.30
   6   2  12    4.90    4.20
   6   2  12    0.90    3.30
  -7  -3  12   20.50    5.90
   7  -3 -12   22.10    5.40
  -7   3  12   18.50    6.60
  -7   3  12   27.80    9.40
  -6  -3  12  122.39   14.20
   6  -3 -12  134.79   14.10
  -6  -3  12  160.48   15.20
  -6   3  12  128.19   19.20
  -6   3  12  160.88   16.40
  -5  -3  12   26.40    5.90
  -5  -3  12   35.40    6.20
   5  -3 -12   33.70    5.60
  -5   3  12   33.10    8.30
  -5   3  12   26.20    6.50
  -4  -3  12   80.39   10.40
  -4  -3  12   91.69   11.00
   4  -3 -12   91.69    9.70
  -4   3  12  120.79   13.30
  -4   3  12  118.59   11.90
  -3  -3  12   47.70    8.00
  -3  -3  12   58.49    7.00
  -3  -3  12   40.10    7.30
  -3   3  12   57.39    9.20
  -3   3  12   50.09    7.60
  -2  -3  12   38.20    7.00
  -2  -3  12   44.70    6.50
  -2  -3  12   49.90    6.20
  -2  -3  12   33.90    6.80
  -2   3  12   48.40    7.00
  -2   3  12   51.89    8.20
  -1  -3  12   31.30    6.20
  -1  -3  12   27.60    4.20
  -1  -3  12   23.30    4.90
  -1  -3  12   17.40    4.90
  -1  -3  12   35.10    4.50
  -1   3  12   29.00    5.00
  -1   3  12   31.50    5.90
   0  -3  12   28.20    4.30
   0  -3  12   22.60    4.40
   0  -3  12   31.40    5.90
   0  -3  12   29.40    6.00
   0   3  12   39.90    5.70
   0   3  12   34.80    5.90
   0   3  12   28.80    4.50
   1  -3  12  151.58   16.40
   1  -3  12  161.08   16.60
   1   3  12  171.48   14.80
   1   3  12  165.38   15.90
   1   3  12  162.98   14.80
   1   3  12  170.18   15.70
   2  -3  12   61.79    9.50
   2  -3  12   49.60    8.60
   2  -3  12   41.00    7.40
   2   3  12   44.10    7.20
   2   3  12   52.99    7.70
   2   3  12   47.30    6.40
   3  -3  12   49.80    8.60
   3  -3  12   56.39    7.10
   3  -3  12   37.50    8.20
   3  -3  12   54.39    9.30
   3   3  12   54.49    7.20
   3   3  12   50.19    8.00
   4  -3  12   23.20    4.40
   4  -3  12   32.60    7.30
   4  -3  12   27.80    7.40
   4   3  12   22.80    5.80
   4   3  12   18.50    4.40
   5  -3  12   21.60    4.80
   5  -3  12   21.00    6.90
   5  -3  12   29.00    7.30
   5   3  12   14.50    5.40
   5   3  12   20.30    4.80
   5   3  12   20.50    5.50
   6  -3  12   10.80    5.70
   6  -3  12    9.50    3.90
   6   3  12    6.70    4.00
   6   3  12    9.60    5.00
  -7  -4  12  185.78   21.60
   7  -4 -12  196.48   21.00
  -7  -4  12  247.08   22.60
  -7   4  12  266.07   27.60
  -7   4  12  236.38   24.20
  -6  -4  12  105.19   13.20
  -6  -4  12   85.29   13.20
   6  -4 -12   98.69   12.50
   6   4 -12   87.79   11.80
  -6   4  12  110.49   15.50
  -6   4  12  117.79   17.80
  -5  -4  12   44.90    7.40
  -5  -4  12   34.00    6.80
  -5  -4  12   40.00    8.10
   5  -4 -12   38.90    6.70
  -5   4  12   60.19   11.30
  -5   4  12   68.19   10.40
  -4  -4  12   24.40    5.60
  -4  -4  12   22.20    5.60
  -4  -4  12   20.60    4.70
   4  -4 -12   16.40    4.40
  -4   4  12   35.60    7.10
  -4   4  12   30.80    7.80
  -3  -4  12   56.79    9.30
  -3  -4  12   51.99    8.90
  -3  -4  12   63.09    8.20
  -3   4  12   88.39   11.90
  -3   4  12   84.39   10.30
  -2  -4  12  120.69   13.20
  -2  -4  12  143.79   12.10
  -2  -4  12   86.99   12.30
  -2  -4  12  112.29   12.00
  -2   4  12  167.18   14.40
  -1  -4  12   11.70    4.30
  -1  -4  12   20.10    3.70
  -1  -4  12   19.20    4.70
  -1   4  12   16.50    4.50
  -1   4  12   21.20    4.50
   0  -4  12  164.38   17.90
   0  -4  12  186.48   16.60
   0  -4  12  162.78   18.30
   0   4  12  234.88   18.00
   0   4  12  166.98   16.60
   0   4  12  205.38   18.00
   1  -4  12   11.30    2.90
   1  -4  12    3.60    3.40
   1  -4  12    5.10    3.50
   1   4  12   14.40    3.70
   1   4  12   15.00    3.90
   1   4  12   10.50    2.90
   2  -4  12   -0.20    2.50
   2  -4  12    1.60    3.00
   2   4  12    0.80    1.70
   2   4  12   -0.40    1.80
   2   4  12    1.80    1.70
   3  -4  12   96.89   13.80
   3  -4  12  101.59   14.10
   3   4  12   73.39   10.00
   3   4  12   87.09   11.50
   4  -4  12   34.40    8.50
   4  -4  12   31.50    7.80
   4   4  12   36.10    7.10
   4   4  12   35.40    6.20
   5  -4  12   88.49   14.20
   5  -4  12   66.79   12.10
   5   4  12   69.39    9.50
   5   4  12   49.40    9.60
  -7  -5  12    1.20    3.50
  -7  -5  12    5.10    4.30
   7  -5 -12    0.60    3.80
  -7   5  12    4.70    5.20
  -7   5  12   -2.30    4.60
  -6  -5  12  104.79   13.50
  -6  -5  12   84.29   13.10
   6  -5 -12   79.99   12.00
  -6   5  12  107.19   16.00
  -6   5  12  135.39   19.60
  -5  -5  12   16.70    4.70
  -5  -5  12   10.90    4.80
   5  -5 -12   15.90    4.60
  -5   5  12   26.10    7.20
  -5   5  12   23.00    7.80
  -4  -5  12   14.70    4.90
  -4  -5  12   16.60    4.60
  -4  -5  12   17.60    4.50
   4  -5 -12   28.20    5.20
  -4   5  12   16.20    5.50
  -4   5  12   19.90    6.60
  -3  -5  12  101.49   11.10
  -3  -5  12   95.59   13.70
  -3   5  12  123.19   15.90
  -3   5  12  119.79   14.30
  -2  -5  12    5.30    2.70
  -2  -5  12    6.30    3.50
  -2  -5  12    3.40    2.50
  -2   5  12    2.50    2.60
  -2   5  12    5.80    3.40
  -1  -5  12   21.20    5.60
  -1  -5  12   11.00    3.20
  -1  -5  12   16.00    4.50
  -1   5  12   28.50    5.70
  -1   5  12   23.40    5.20
   0  -5  12   24.70    6.10
   0  -5  12   14.10    5.10
   0  -5  12   18.70    3.90
   0   5  12   22.30    4.80
   0   5  12   23.80    5.20
   0   5  12   22.50    4.50
   1  -5  12   17.60    5.40
   1  -5  12   15.80    3.50
   1  -5  12   13.20    5.10
   1   5  12   17.00    4.30
   1   5  12   14.50    3.90
   1   5  12   15.90    4.20
   2  -5  12   56.69   10.20
   2  -5  12   38.60    8.90
   2   5  12   57.49    8.10
   2   5  12   58.99    8.20
   2   5  12   59.39    8.60
   3  -5  12   35.40    8.60
   3  -5  12   37.90    8.40
   3   5  12   28.50    5.70
   3   5  12   28.90    6.20
   4  -5  12   29.10    8.10
   4  -5  12   30.30    8.10
   4   5  12   20.00    5.80
   4   5  12   23.50    5.40
   5  -5  12   -0.40    4.00
   5  -5  12    6.30    4.90
   5   5  12    4.50    3.70
   5   5  12    1.10    2.90
  -6  -6  12   20.40    6.30
  -6  -6  12   21.40    6.00
   6  -6 -12   28.30    6.80
  -6   6  12   24.80    9.50
  -6   6  12   32.20    8.90
   5  -6 -12  116.69   13.90
  -5  -6  12  115.49   14.30
  -5  -6  12   83.19   14.10
  -5   6  12  139.19   17.70
  -5   6  12  142.99   19.90
  -4  -6  12   95.29   12.00
  -4  -6  12   75.89   12.80
   4  -6 -12   94.69   11.70
  -4   6  12  110.49   14.80
  -4   6  12  114.89   16.60
  -3  -6  12   12.70    5.10
  -3  -6  12   15.70    4.30
  -3   6  12   34.90    8.10
  -3   6  12   17.30    5.50
  -2  -6  12   45.20    7.40
  -2  -6  12   56.29   10.10
  -2   6  12   76.29   10.90
  -2   6  12   55.29    9.20
  -1  -6  12   15.40    3.90
  -1  -6  12   14.60    4.60
  -1  -6  12    9.30    4.80
  -1   6  12   29.60    6.00
  -1   6  12   26.70    5.90
  -1   6  12   19.80    4.60
   0  -6  12    8.50    4.30
   0  -6  12    8.40    2.90
   0  -6  12   11.90    5.10
   0   6  12   10.70    3.70
   0   6  12    8.20    3.70
   0   6  12   11.60    3.60
   1  -6  12   16.20    5.80
   1  -6  12   17.70    6.30
   1  -6  12   32.20    5.10
   1   6  12   29.50    5.60
   1   6  12   32.30    6.10
   1   6  12   24.50    5.20
   2  -6  12   15.50    5.80
   2  -6  12   12.10    5.80
   2   6  12    6.80    3.30
   2   6  12   14.20    4.30
   3  -6  12   28.00    8.20
   3  -6  12   20.90    7.00
   3   6  12   15.50    4.60
   3   6  12   29.20    6.30
   4  -6  12   45.70   10.60
   4  -6  12   44.10   10.40
   4   6  12   35.60    7.10
   4   6  12   42.80    8.10
  -5  -7  12    1.90    3.10
   5  -7 -12    1.80    3.40
  -5  -7  12   -4.30    2.80
  -5   7  12    2.90    4.60
  -5   7  12    6.00    5.80
  -4  -7  12    9.70    4.80
  -4  -7  12    8.90    4.20
  -4   7  12   13.20    6.70
  -4   7  12   14.50    5.80
  -3  -7  12   -0.20    2.70
  -3  -7  12    4.10    2.90
  -3   7  12   -0.90    3.00
  -3   7  12    3.60    4.00
  -2  -7  12   40.90    9.50
  -2  -7  12   49.90    7.80
  -2   7  12   70.29   11.00
  -2   7  12   60.49    9.80
  -1  -7  12   91.79   11.00
  -1  -7  12   84.09   14.00
  -1   7  12   96.59   12.50
  -1   7  12   81.99   11.20
  -1   7  12   96.99   12.70
   0  -7  12   56.89    8.30
   0  -7  12   50.29   10.90
   0  -7  12   69.09   11.30
   0   7  12   83.29   10.80
   0   7  12   73.19   10.00
   0   7  12   59.39    9.10
   1  -7  12   37.50    5.80
   1  -7  12   23.60    7.70
   1  -7  12   34.60    8.20
   1   7  12   38.50    7.00
   1   7  12   26.80    6.00
   2  -7  12   66.89   12.30
   2  -7  12   59.39   12.10
   2   7  12   67.29    9.90
   2   7  12   52.19    8.90
   3  -7  12   88.29   14.90
   3  -7  12   81.89   14.80
   3   7  12   74.69   11.00
   3   7  12   78.79   11.70
   4  -7  12   29.20    9.10
   4  -7  12   28.80    8.80
   4   7  12   29.50    6.60
   4   7  12   24.80    6.50
  -4  -8  12    4.70    3.40
  -4  -8  12    5.20    4.40
  -4   8  12    3.40    4.40
  -4   8  12   10.20    6.80
  -3  -8  12  140.69   15.10
  -3  -8  12   97.49   17.50
  -3   8  12  194.08   18.30
  -3   8  12  162.18   18.60
  -2  -8  12   49.20    7.70
  -2  -8  12   26.30    8.50
  -2   8  12   51.49    9.30
  -2   8  12   46.20    9.40
  -1  -8  12   83.39   14.90
  -1  -8  12   99.09   11.80
  -1   8  12  115.99   13.90
  -1   8  12   68.59   11.40
  -1   8  12  114.59   14.20
   0  -8  12  126.09   13.30
   0  -8  12  112.69   18.20
   0   8  12  154.68   15.30
   0   8  12  133.09   15.90
   1  -8  12   17.10    6.70
   1  -8  12   17.20    4.40
   1  -8  12   10.20    5.50
   1   8  12   14.80    4.90
   1   8  12   13.00    4.50
   2  -8  12    4.60    5.40
   2  -8  12   -1.50    3.90
   2   8  12    1.70    3.20
   2   8  12    0.20    2.80
   3  -8  12    8.70    5.90
   3   8  12   16.50    5.40
   3   8  12   13.00    4.80
  -2  -9  12   14.20    6.70
  -2  -9  12   17.30    5.10
  -2   9  12   19.00    5.60
  -2   9  12   31.20    7.70
  -2   9  12   38.70    8.80
  -1  -9  12   64.89    9.50
  -1  -9  12   64.49   13.10
  -1   9  12   77.69   10.90
  -1   9  12   73.39   11.30
   0  -9  12   60.19    9.10
   0  -9  12   55.49   12.70
   0   9  12   78.49   11.30
   0   9  12   89.49   11.80
   1  -9  12   13.10    6.80
   1  -9  12   13.80    4.30
   1   9  12   17.00    5.30
   1   9  12   19.10    5.50
  -7   0  13   40.50    9.40
  -6   0  13   31.70    6.00
  -6   0  13   31.60    7.60
  -5   0  13   -1.70    1.70
  -5   0  13    4.30    3.20
  -4   0  13   19.60    5.40
  -4   0  13    7.40    2.80
  -4   0  13   14.10    3.20
  -3   0  13  198.88   19.60
  -3   0  13  203.88   17.70
  -3   0  13  201.18   17.20
  -2   0  13    2.60    1.70
  -2   0  13    1.00    1.00
  -2   0  13    1.50    2.30
  -1   0  13  138.19   12.10
  -1   0  13  122.99   10.60
  -1   0  13  133.89   12.90
  -1   0  13  111.59   12.90
   0   0  13   50.49    7.40
   0   0  13   46.10    7.90
   0   0  13   73.19    7.30
   1   0  13   67.49    8.70
   1   0  13   64.89    8.60
   1   0  13   51.09    8.70
   2   0  13   41.60    7.20
   2   0  13   46.40    7.30
   3   0  13    8.70    3.50
   3   0  13   12.50    4.30
   3   0  13   10.80    4.00
   4   0  13  135.79   16.60
   4   0  13  124.79   16.10
   5   0  13   -0.30    2.80
   5   0  13   -0.70    2.70
   6   0  13    8.40    4.00
   6   0  13   14.80    5.60
   6   0  13   16.80    6.60
  -7  -1  13   32.50    7.00
  -7  -1  13   29.50    7.50
  -7   1  13   31.60    8.80
  -6  -1  13  146.09   16.00
  -6  -1  13  127.79   14.30
  -6   1  13  156.78   17.40
  -5  -1  13   97.99   11.70
  -5  -1  13  101.89   12.20
  -5   1  13   92.49   14.00
  -5   1  13  109.19   11.30
  -4  -1  13   14.90    4.50
  -4  -1  13   15.60    3.50
  -4   1  13   12.50    3.50
  -4   1  13   10.50    4.40
  -3  -1  13   21.60    3.60
  -3  -1  13   24.30    5.40
  -3  -1  13   23.00    3.80
  -3   1  13   24.70    5.70
  -3   1  13   26.60    4.60
  -2  -1  13   14.10    2.90
  -2  -1  13   16.00    4.40
  -2  -1  13   11.20    2.40
  -2   1  13   16.60    3.50
  -2   1  13    9.50    3.70
  -1  -1  13  226.48   24.10
  -1  -1  13  285.17   22.30
  -1  -1  13  274.37   24.20
  -1  -1  13  240.68   22.90
  -1   1  13  297.87   23.50
  -1   1  13  297.57   24.90
   0  -1  13   20.20    4.90
   0  -1  13   23.90    4.90
   0  -1  13   20.80    4.30
   0   1  13   21.30    4.40
   0   1  13   27.20    5.60
   0   1  13   23.00    3.30
   0   1  13   22.00    4.40
   1  -1  13   76.79    9.90
   1  -1  13   66.99   10.40
   1  -1  13   80.79   10.50
   1   1  13   86.39    7.70
   1   1  13   84.89    9.10
   1   1  13   80.89    8.80
   1   1  13   72.29   10.40
   2  -1  13   31.40    6.20
   2  -1  13   30.00    6.10
   2  -1  13   39.80    7.20
   2   1  13   34.70    6.30
   2   1  13   34.00    5.70
   3  -1  13   17.20    4.70
   3  -1  13   12.50    4.30
   3  -1  13    5.80    3.50
   3   1  13   13.60    4.00
   4  -1  13   39.10    7.90
   4  -1  13   31.70    7.20
   4  -1  13   34.80    6.90
   4   1  13   18.80    5.70
   4   1  13   22.50    6.20
   5  -1  13    5.60    4.00
   5  -1  13    9.30    4.50
   5  -1  13    4.90    3.20
   5   1  13    5.60    4.00
   5   1  13    4.90    3.70
   6  -1  13   25.80    5.70
   6  -1  13   31.70    8.50
   6   1  13   13.30    5.50
   6   1  13   31.80    7.70
  -7  -2  13  112.49   18.30
  -7  -2  13  138.79   16.60
  -7   2  13  168.98   21.60
  -6  -2  13    1.90    3.10
  -6  -2  13    2.90    2.90
  -6   2  13    4.80    4.70
  -6   2  13    3.50    3.20
  -5  -2  13   50.39    8.90
  -5  -2  13   64.19    8.60
  -5   2  13   61.89    9.10
  -5   2  13   55.09   10.60
  -4  -2  13  148.19   14.30
   4  -2 -13  134.99   13.40
  -4  -2  13  133.99   15.20
  -4   2  13  172.18   15.40
  -4   2  13  176.28   17.10
  -3  -2  13   13.30    3.30
  -3  -2  13   17.70    4.70
  -3   2  13   16.50    3.90
  -3   2  13   16.90    5.00
  -2  -2  13   70.29    7.90
  -2  -2  13   79.89   10.90
  -2  -2  13   85.99    8.30
  -2  -2  13   71.89   10.70
  -2   2  13   95.99    9.30
  -2   2  13  102.19   10.70
  -1  -2  13  189.48   15.30
  -1  -2  13  164.58   16.80
  -1  -2  13  127.99   16.50
  -1   2  13  191.08   16.30
  -1   2  13  204.18   17.60
   0  -2  13   73.89    9.70
   0  -2  13  109.89    9.40
   0  -2  13   89.09   11.10
   0  -2  13   96.49   11.00
   0   2  13  109.09   11.20
   0   2  13  111.49   10.50
   0   2  13  112.09    9.50
   0   2  13  100.59   10.40
   1  -2  13  130.49   13.10
   1  -2  13  108.99   12.00
   1  -2  13  114.99   12.60
   1   2  13  129.89   11.70
   1   2  13  119.19   10.90
   1   2  13  108.09   12.30
   1   2  13  116.49   12.00
   2  -2  13   14.30    4.80
   2  -2  13   16.20    4.40
   2  -2  13   17.90    5.10
   2   2  13   15.20    4.40
   2   2  13   15.40    4.10
   2   2  13   20.40    4.10
   2   2  13   16.40    3.40
   3  -2  13  113.59   15.10
   3  -2  13  147.39   16.90
   3  -2  13  121.29   14.00
   3   2  13  134.59   12.20
   3   2  13  124.89   13.60
   4  -2  13   46.20    8.90
   4  -2  13   46.40    9.10
   4  -2  13   47.10    8.30
   4  -2  13   54.49    9.90
   4   2  13   43.20    8.30
   5  -2  13    9.00    4.40
   5  -2  13   11.00    5.50
   5   2  13    1.60    3.40
   5   2  13   13.20    5.10
  -7   3  13   34.30   10.00
  -7   3  13   33.70    8.50
  -6  -3  13   82.29   11.30
  -6  -3  13   69.39   10.90
  -6   3  13   93.99   13.20
  -6   3  13   92.19   15.30
  -5  -3  13   34.40    7.10
  -5  -3  13   31.60    6.40
   5  -3 -13   37.30    6.20
  -5   3  13   50.49   10.30
  -5   3  13   54.59    8.80
  -4  -3  13   37.50    7.70
  -4  -3  13   41.40    6.60
  -4  -3  13   32.60    6.90
   4  -3 -13   43.40    6.00
  -4   3  13   44.40    7.60
  -4   3  13   52.39    9.50
  -3  -3  13    1.00    1.70
  -3  -3  13    0.00    2.00
  -3  -3  13   -0.60    2.00
  -3   3  13    0.50    2.20
  -3   3  13    2.10    2.50
  -2  -3  13   72.69    9.60
  -2  -3  13   73.59   10.90
  -2  -3  13   86.19    8.50
  -2  -3  13   70.49   10.50
  -2   3  13   85.19   11.60
  -2   3  13   93.99    9.60
  -1  -3  13   76.49   11.10
  -1  -3  13   71.39   10.30
  -1  -3  13   89.89    8.60
  -1  -3  13   65.49   10.70
  -1   3  13   89.59   10.20
  -1   3  13  104.89    9.90
   0  -3  13   55.09    9.00
   0  -3  13   57.29    8.90
   0  -3  13   46.90    7.20
   0  -3  13   56.79    6.90
   0   3  13   69.09    8.50
   0   3  13   78.69    8.50
   0   3  13   57.39    7.10
   1  -3  13   16.80    4.80
   1  -3  13   24.40    5.60
   1  -3  13   14.20    3.80
   1   3  13   14.80    4.00
   1   3  13   18.00    3.60
   1   3  13   16.10    4.30
   1   3  13   12.80    3.20
   2  -3  13   16.40    5.10
   2  -3  13   11.80    4.80
   2  -3  13   16.70    4.50
   2   3  13   14.60    4.40
   2   3  13   15.50    4.40
   2   3  13   14.40    3.40
   3  -3  13  256.77   24.30
   3  -3  13  225.88   22.80
   3  -3  13  236.18   23.50
   3   3  13  234.38   22.60
   3   3  13  248.48   21.30
   4  -3  13   33.50    8.00
   4  -3  13   49.60    9.80
   4   3  13   35.60    7.60
   4   3  13   35.70    5.90
   5  -3  13   10.20    5.60
   5  -3  13   10.80    5.30
   5   3  13    8.80    4.60
   5   3  13   13.40    4.70
  -7  -4  13    2.20    4.10
  -7  -4  13    4.10    4.40
  -7   4  13   -1.10    4.60
  -7   4  13   -0.30    3.80
  -6  -4  13   21.40    5.80
   6  -4 -13   10.20    4.40
  -6  -4  13   24.10    6.80
  -6   4  13   26.70    7.30
  -6   4  13   30.50    9.30
  -5  -4  13   32.80    6.40
  -5  -4  13   20.00    5.50
  -5  -4  13   27.20    6.60
   5  -4 -13   26.50    5.50
  -5   4  13   36.90    8.90
  -5   4  13   30.50    7.20
  -4  -4  13   32.60    6.10
  -4  -4  13   37.80    7.10
  -4  -4  13   26.50    6.70
   4  -4 -13   41.40    6.10
  -4   4  13   34.40    7.20
  -4   4  13   41.90    9.00
  -3  -4  13   25.50    4.60
  -3  -4  13   12.80    4.70
  -3  -4  13   15.20    4.80
  -3   4  13   23.30    5.40
  -3   4  13   22.00    6.30
  -2  -4  13    4.70    3.10
  -2  -4  13    6.50    2.70
  -2  -4  13    0.40    2.10
  -2  -4  13    3.50    2.70
  -2   4  13    8.90    3.80
  -2   4  13   10.40    3.70
  -1  -4  13   16.60    4.70
  -1  -4  13   18.50    3.70
  -1  -4  13   13.10    4.70
  -1   4  13   21.40    5.20
  -1   4  13   22.40    4.80
   0  -4  13   30.60    4.80
   0  -4  13   19.70    5.80
   0  -4  13   36.20    7.00
   0   4  13   33.60    5.30
   0   4  13   37.90    6.70
   0   4  13   32.00    6.00
   1  -4  13   14.20    4.90
   1  -4  13   18.70    5.20
   1   4  13   13.60    4.00
   1   4  13   15.10    3.60
   1   4  13   18.00    4.60
   2  -4  13    7.30    4.30
   2  -4  13    8.00    4.20
   2   4  13   15.60    4.20
   2   4  13   14.40    4.30
   2   4  13   13.40    3.60
   3  -4  13   75.59   12.10
   3  -4  13   61.69   11.80
   3   4  13   71.29   10.50
   3   4  13   80.39    9.70
   4  -4  13  185.38   21.10
   4  -4  13  163.08   20.10
   4   4  13  121.19   16.80
   4   4  13  145.89   14.60
   5  -4  13  119.19   16.80
   5  -4  13  103.89   16.50
   5   4  13   99.79   12.80
   5   4  13   81.59   13.50
   5   4  13  116.89   14.50
  -6  -5  13   10.20    4.80
  -6  -5  13   12.80    5.30
   6  -5 -13   13.40    4.60
  -6   5  13   18.60    7.70
  -6   5  13   15.80    6.70
   5  -5 -13   19.60    5.00
  -5  -5  13   25.30    6.80
  -5  -5  13   17.90    5.20
  -5   5  13   23.20    7.10
  -5   5  13   29.80    9.00
  -4  -5  13   16.30    5.50
  -4  -5  13   22.30    5.50
  -4  -5  13   29.20    5.50
  -4   5  13   22.30    6.90
  -4   5  13   28.00    7.00
  -3  -5  13   68.29   11.10
  -3  -5  13   68.49    9.50
  -3   5  13   94.69   12.20
  -3   5  13   81.89   12.70
  -2  -5  13  164.18   22.40
  -2  -5  13  140.49   18.30
  -2  -5  13  189.48   17.20
  -2   5  13  216.68   18.90
  -2   5  13  207.88   19.60
  -1  -5  13   75.89   13.00
  -1  -5  13  109.79   10.80
  -1  -5  13   62.99   11.50
  -1   5  13  127.29   12.30
  -1   5  13  143.29   13.20
  -1   5  13  108.99   11.00
   0  -5  13    7.40    3.50
   0  -5  13    5.40    4.00
   0  -5  13   11.10    3.20
   0   5  13   14.40    3.80
   0   5  13   11.20    3.80
   0   5  13   11.70    4.10
   1  -5  13   93.99    9.10
   1  -5  13   75.69   12.20
   1  -5  13   79.59   12.90
   1   5  13   87.49   11.20
   1   5  13   79.49    9.80
   1   5  13   83.39   10.40
   2  -5  13   28.00    7.30
   2  -5  13   24.40    7.20
   2   5  13   26.20    5.50
   2   5  13   28.30    5.40
   2   5  13   34.80    6.60
   3  -5  13   31.10    8.10
   3  -5  13   27.80    7.70
   3   5  13   22.20    5.30
   3   5  13   29.90    6.40
   4  -5  13  118.89   16.90
   4  -5  13  131.79   18.30
   4   5  13  111.49   13.40
   4   5  13  101.49   14.70
  -6  -6  13   59.69   11.30
  -6  -6  13   75.49   11.80
   6  -6 -13   67.49   10.50
  -6   6  13   94.19   17.10
  -6   6  13   80.19   14.00
  -5  -6  13   14.50    5.80
   5  -6 -13    4.90    3.60
  -5  -6  13   15.00    4.80
  -5   6  13   20.60    8.10
  -5   6  13   12.30    6.00
  -4  -6  13   61.59    9.40
  -4  -6  13   53.79   10.60
  -4   6  13   71.19   11.90
  -4   6  13   87.49   14.20
  -3  -6  13   18.70    6.10
  -3  -6  13   19.50    5.00
  -3   6  13   35.60    8.50
  -3   6  13   32.00    7.40
  -2  -6  13   41.80    6.70
  -2  -6  13   31.10    7.90
  -2   6  13   45.30    8.70
  -2   6  13   52.19    8.70
  -1  -6  13    9.10    3.20
  -1  -6  13    5.00    4.10
  -1  -6  13   11.40    4.50
  -1   6  13    5.00    3.60
  -1   6  13   13.60    3.90
  -1   6  13   10.20    4.00
   0  -6  13   10.10    4.80
   0  -6  13   15.90    4.00
   0  -6  13    3.10    3.40
   0   6  13    7.70    3.40
   0   6  13   19.90    5.10
   0   6  13   12.50    4.40
   1  -6  13   70.19   14.60
   1  -6  13  128.89   12.40
   1  -6  13  129.49   17.00
   1   6  13  137.89   13.50
   1   6  13  139.29   13.70
   1   6  13  118.19   14.00
   2  -6  13   13.90    5.70
   2  -6  13    9.30    5.20
   2   6  13   16.60    4.40
   2   6  13   10.00    4.20
   3  -6  13   24.50    7.80
   3  -6  13   32.50    8.20
   3   6  13   35.60    7.30
   3   6  13   23.30    5.90
   4  -6  13   53.99   11.50
   4  -6  13   50.99   11.70
   4   6  13   47.70    9.20
   4   6  13   55.99    8.80
  -5  -7  13   31.50    8.20
   5  -7 -13   27.10    6.60
  -5  -7  13   34.20    7.40
  -5   7  13   36.80    9.70
  -5   7  13   37.00   10.80
  -4  -7  13    5.50    3.70
  -4  -7  13   11.20    5.00
  -4   7  13    6.30    5.10
  -4   7  13   12.90    6.60
  -3  -7  13   46.40   10.50
  -3  -7  13   74.29    9.90
  -3   7  13   67.19   11.40
  -3   7  13   83.59   13.40
  -2  -7  13  115.69   14.80
  -2  -7  13  105.29   17.50
  -2   7  13  186.58   17.80
  -2   7  13  155.98   16.20
  -1  -7  13  101.79   18.00
  -1  -7  13  121.19   14.10
  -1   7  13  183.08   16.90
  -1   7  13  152.48   15.30
  -1   7  13  178.08   16.60
   0  -7  13   42.20   10.20
   0  -7  13   29.40    7.80
   0  -7  13   60.69    8.00
   0   7  13   64.39    9.40
   0   7  13   54.29    8.50
   0   7  13   72.49    9.80
   1  -7  13    8.40    3.30
   1  -7  13   14.20    5.90
   1  -7  13   13.30    5.80
   1   7  13    6.90    3.40
   1   7  13   12.10    4.50
   2  -7  13   20.90    7.10
   2  -7  13   28.90    8.50
   2   7  13   15.30    5.40
   2   7  13   25.70    5.80
   3  -7  13    1.30    4.20
   3  -7  13    1.00    4.60
   3   7  13    5.70    3.70
   3   7  13    7.70    3.90
  -3  -8  13    2.50    4.40
  -3  -8  13    2.10    3.20
  -3   8  13    6.50    4.90
  -3   8  13   -2.10    3.80
  -2  -8  13    8.60    5.30
  -2  -8  13   12.10    4.00
  -2   8  13    4.40    4.50
  -2   8  13   11.00    5.40
  -2   8  13   15.40    5.20
  -1  -8  13  108.29   13.70
  -1  -8  13   96.19   17.10
  -1   8  13  142.49   15.00
  -1   8  13  119.39   15.00
  -1   8  13  146.69   15.30
   0  -8  13   37.40    9.80
   0  -8  13   36.00    6.40
   0   8  13   46.70    8.10
   0   8  13   34.60    7.60
   1  -8  13   18.50    6.90
   1  -8  13   12.60    4.00
   1  -8  13    7.10    5.20
   1   8  13   23.00    6.10
   1   8  13   14.50    4.90
   2  -8  13   13.80    6.60
   2  -8  13   20.70    7.50
   2   8  13   19.20    5.80
   2   8  13   18.30    5.30
  -7   0  14  369.66   35.30
  -6   0  14   31.70    8.00
  -5   0  14   72.99   11.60
  -4   0  14   15.70    5.30
  -3   0  14   45.60    6.10
  -3   0  14   36.10    7.30
  -2   0  14   55.59    9.00
  -2   0  14   55.69    7.10
  -1   0  14    5.40    2.80
  -1   0  14    6.30    3.30
  -1   0  14   11.30    3.00
   0   0  14  102.29   11.90
   0   0  14  106.19   11.00
   0   0  14  109.19   11.30
   1   0  14   19.40    5.20
   1   0  14   19.10    4.60
   1   0  14   26.30    5.20
   2   0  14   26.60    5.90
   2   0  14   27.70    5.80
   3   0  14    2.80    2.90
   3   0  14    0.30    2.40
   3   0  14    0.60    2.20
   4   0  14   17.60    5.70
   4   0  14   28.10    6.50
   5   0  14    4.30    3.80
   5   0  14    0.00    2.80
  -7  -1  14   77.79   12.50
  -7   1  14   72.29   13.40
  -6  -1  14   57.59   10.70
  -6  -1  14   73.19   11.60
  -6   1  14   74.79   13.20
  -5  -1  14   46.80    7.10
  -5  -1  14   47.50    8.90
  -5   1  14   48.90    9.70
  -4  -1  14   67.19    8.10
  -4  -1  14   57.19    9.70
  -4   1  14   54.89   10.00
  -4   1  14   71.89    8.80
  -3  -1  14   52.49    8.70
  -3  -1  14   41.00    5.80
  -3   1  14   50.99    8.80
  -3   1  14   51.09    6.90
  -2  -1  14   21.70    5.40
  -2  -1  14   19.70    5.00
  -2  -1  14   18.40    3.60
  -2  -1  14   21.20    3.30
  -2   1  14   20.70    4.20
  -2   1  14   18.90    5.10
  -1  -1  14   70.89   10.10
  -1  -1  14   63.99   10.30
  -1  -1  14   70.19    8.30
  -1  -1  14   86.69    7.50
  -1   1  14   86.19    7.70
  -1   1  14   85.29   10.00
  -1   1  14   81.29    8.70
   0  -1  14   21.30    4.80
   0  -1  14   17.00    4.80
   0  -1  14    9.80    3.30
   0   1  14   27.40    5.10
   0   1  14   17.70    4.80
   0   1  14   15.70    4.00
   0   1  14   24.20    4.60
   1  -1  14    4.20    2.40
   1  -1  14    7.80    3.30
   1   1  14   11.20    3.30
   1   1  14    8.90    3.60
   1   1  14    0.80    2.10
   2  -1  14    7.70    3.70
   2  -1  14    4.10    2.80
   2  -1  14    6.40    3.30
   2   1  14   11.90    3.70
   2   1  14   10.20    3.70
   3  -1  14   13.30    4.70
   3  -1  14   12.50    4.40
   3  -1  14   14.10    4.60
   3   1  14   19.70    5.30
   4  -1  14    7.90    4.20
   4  -1  14    7.70    4.50
   4   1  14   10.40    4.50
   4   1  14    9.20    4.10
   5  -1  14    8.20    4.80
   5  -1  14   16.80    5.60
   5   1  14    7.20    4.10
   5   1  14   12.50    5.40
  -7  -2  14    4.10    4.10
  -7   2  14    2.90    5.00
  -6  -2  14   23.60    6.50
  -6  -2  14   34.60    6.80
  -6   2  14   38.70    9.50
  -5  -2  14  100.29   12.30
  -5  -2  14   99.99   14.00
  -5   2  14  117.09   16.30
  -5   2  14  115.59   12.40
  -4  -2  14   47.80    7.10
  -4  -2  14   50.59    8.70
  -4   2  14   50.09    9.60
  -4   2  14   46.30    7.70
  -3  -2  14   23.60    4.30
  -3  -2  14   20.40    5.50
  -3  -2  14   18.80    5.30
  -3   2  14   21.90    4.70
  -3   2  14   25.50    6.10
  -2  -2  14   52.69    9.70
  -2  -2  14   64.39    7.90
  -2  -2  14   84.09   11.00
  -2   2  14   81.29    8.60
  -2   2  14   93.19   11.70
  -1  -2  14    4.30    2.80
  -1  -2  14    5.60    2.30
  -1  -2  14    3.80    2.80
  -1  -2  14    7.30    2.10
  -1   2  14    4.60    2.80
  -1   2  14    5.20    2.50
   0  -2  14    9.70    3.70
   0  -2  14    7.90    2.90
   0  -2  14    6.00    3.30
   0   2  14   11.90    2.70
   0   2  14    9.40    3.10
   0   2  14    8.20    3.20
   0   2  14    6.80    3.20
   1  -2  14   96.79   12.50
   1  -2  14   68.19   10.50
   1  -2  14   95.29   12.50
   1   2  14   89.59    9.80
   1   2  14   99.79    9.20
   1   2  14   92.09   10.90
   1   2  14  120.09   11.00
   2  -2  14   12.90    4.40
   2  -2  14   10.80    3.90
   2  -2  14    8.00    4.00
   2   2  14    9.40    3.60
   2   2  14    4.70    2.90
   3  -2  14   33.60    7.20
   3  -2  14   34.00    7.70
   3  -2  14   36.90    7.80
   3   2  14   40.10    7.40
   4  -2  14   12.00    5.40
   4  -2  14   21.20    6.10
   4  -2  14   30.00    7.20
   4   2  14   26.90    6.40
   4   2  14   22.20    6.10
   5  -2  14   72.39   12.40
   5   2  14   45.10    9.20
   5   2  14   46.30    9.20
  -7  -3  14   40.20    8.60
  -7   3  14   61.29   13.20
  -6  -3  14    2.00    3.00
  -6  -3  14    5.90    3.50
  -6   3  14   -4.50    2.80
  -6   3  14    2.00    3.60
  -5  -3  14   46.60    9.60
  -5  -3  14   54.19    8.40
  -5  -3  14   54.59    9.40
  -5   3  14   60.19    9.90
  -5   3  14   70.19   12.40
  -4  -3  14   70.89   11.60
  -4  -3  14   65.19   10.70
  -4  -3  14   62.99    9.20
  -4   3  14   94.79   13.70
  -4   3  14  115.29   12.80
  -3  -3  14    6.90    3.80
  -3  -3  14   14.60    3.60
  -3  -3  14   16.30    5.00
  -3   3  14   17.00    4.60
  -3   3  14   16.00    5.30
  -2  -3  14  112.39   13.30
  -2  -3  14  113.59   14.30
  -2  -3  14  142.39   15.00
  -2  -3  14  155.28   13.20
  -2   3  14  189.78   16.40
  -1  -3  14   75.59   11.20
  -1  -3  14   76.99   10.50
  -1  -3  14   81.79    8.10
  -1  -3  14   49.70    9.80
  -1   3  14   91.19   10.30
  -1   3  14   93.69    9.40
   0  -3  14  141.59   15.60
   0  -3  14  147.79   16.10
   0  -3  14  117.39   14.20
   0  -3  14  177.28   14.20
   0   3  14  193.68   15.80
   0   3  14  156.48   14.30
   0   3  14  161.38   15.00
   0   3  14  161.98   16.00
   1  -3  14   18.10    5.20
   1  -3  14   14.40    4.20
   1  -3  14   11.40    4.40
   1   3  14   20.50    5.80
   1   3  14   12.00    3.90
   1   3  14   21.20    3.90
   1   3  14   20.70    5.10
   2  -3  14   14.70    4.90
   2  -3  14   11.70    4.00
   2  -3  14    5.10    3.80
   2   3  14   13.20    4.00
   2   3  14    4.90    2.40
   2   3  14   10.80    3.90
   3  -3  14    3.40    3.00
   3  -3  14   15.30    5.70
   3  -3  14    2.40    2.90
   3   3  14    5.60    3.40
   4  -3  14   44.90    9.90
   4  -3  14   56.19   10.60
   4   3  14   56.79    9.60
   5  -3  14    1.90    4.20
   5   3  14    2.40    3.80
   5   3  14    7.00    4.00
  -6  -4  14    6.80    4.50
  -6  -4  14    6.60    4.10
  -6   4  14    1.80    4.60
  -6   4  14   12.20    6.90
  -5  -4  14   29.50    7.60
   5  -4 -14   49.00    7.10
  -5  -4  14   41.10    7.60
  -5  -4  14   27.00    6.70
  -5   4  14   64.99   10.40
  -5   4  14   74.99   12.90
  -4  -4  14   18.00    5.60
  -4  -4  14   15.90    4.80
  -4  -4  14   18.30    4.50
  -4   4  14   26.90    6.30
  -4   4  14   20.80    6.90
  -3  -4  14   34.50    6.20
  -3  -4  14   38.70    8.20
  -3  -4  14   36.60    7.60
  -3   4  14   62.79    9.20
  -3   4  14   58.49   10.10
  -2  -4  14   75.39    9.00
  -2  -4  14   70.69    9.80
  -2  -4  14   57.89   10.30
  -2  -4  14   58.09   10.20
  -2   4  14  100.89   11.60
  -2   4  14   96.89   12.60
  -1  -4  14   19.40    5.20
  -1  -4  14   19.00    4.00
  -1  -4  14   17.10    5.30
  -1   4  14   27.20    4.80
  -1   4  14   36.40    6.20
  -1   4  14   26.90    6.20
   0  -4  14   15.80    5.10
   0  -4  14   18.10    3.70
   0  -4  14   11.40    4.60
   0   4  14   18.00    4.10
   0   4  14   24.90    5.70
   0   4  14   25.60    5.20
   1  -4  14   55.79    9.70
   1  -4  14   44.20    9.10
   1   4  14   49.70    8.30
   1   4  14   55.79    7.40
   1   4  14   51.79    8.20
   2  -4  14  151.38   17.50
   2  -4  14   75.09   13.70
   2   4  14  120.89   12.80
   2   4  14  119.59   11.50
   2   4  14  108.89   12.30
   3  -4  14  107.59   15.60
   3  -4  14  114.29   15.70
   3   4  14   91.59   11.60
   3   4  14  112.79   14.10
   4  -4  14   51.39   10.30
   4  -4  14   31.00    8.20
   4   4  14   21.70    6.40
  -6  -5  14   -0.30    3.10
  -6  -5  14    2.70    4.10
  -6   5  14    1.60    4.70
  -6   5  14    3.80    5.60
   5  -5 -14   49.99    8.00
  -5  -5  14   44.00    9.40
  -5  -5  14   46.00    8.30
  -5   5  14   84.59   14.40
  -5   5  14   65.29   11.60
  -4  -5  14   48.80    7.60
  -4  -5  14   28.70    6.90
  -4  -5  14   32.30    7.60
  -4   5  14   42.20    8.50
  -4   5  14   56.19   11.00
  -3  -5  14   20.60    6.30
  -3  -5  14   33.10    6.00
  -3   5  14   55.89    9.30
  -3   5  14   42.10    9.00
  -2  -5  14   22.90    4.90
  -2  -5  14   16.80    5.80
  -2   5  14   26.70    6.10
  -2   5  14   32.20    7.20
  -1  -5  14   10.80    3.40
  -1  -5  14   15.70    5.00
  -1  -5  14    6.70    4.20
  -1   5  14   27.70    6.10
  -1   5  14   16.00    4.90
  -1   5  14   16.20    4.30
   0  -5  14   59.39   11.10
   0  -5  14   73.19   11.00
   0  -5  14   75.29    9.00
   0   5  14   82.19   10.50
   0   5  14   70.69    9.30
   0   5  14   67.29   10.10
   1  -5  14  112.09   15.20
   1  -5  14   91.29   14.40
   1   5  14   86.69   12.20
   1   5  14  101.19   11.60
   1   5  14  114.39   11.00
   2  -5  14   13.20    5.60
   2  -5  14   22.50    6.80
   2   5  14   21.70    5.30
   2   5  14   26.90    6.20
   2   5  14   30.30    5.60
   3  -5  14  144.69   18.50
   3  -5  14  121.09   17.60
   3   5  14  117.39   13.90
   3   5  14  106.59   14.60
   4  -5  14   42.70    9.60
   4  -5  14   27.20    8.30
   4   5  14   20.80    6.40
   4   5  14   35.80    6.80
  -5  -6  14   45.80    8.90
  -5  -6  14   48.70   10.20
  -5   6  14   85.49   13.50
  -5   6  14   99.99   16.30
  -4  -6  14   17.60    6.30
  -4  -6  14   22.60    5.70
  -4   6  14   32.40    9.00
  -4   6  14   34.40    8.10
  -3  -6  14   75.69    9.80
  -3  -6  14   50.89   10.30
  -3   6  14   64.29   11.10
  -3   6  14   71.19   12.40
  -2  -6  14    0.00    2.60
  -2  -6  14    4.20    2.50
  -2   6  14    2.00    3.20
  -2   6  14    0.70    3.10
  -1  -6  14    4.60    3.90
  -1  -6  14    3.80    2.50
  -1  -6  14    2.80    3.40
  -1   6  14    6.50    3.70
  -1   6  14    6.50    3.10
  -1   6  14    1.90    3.10
   0  -6  14   13.10    5.60
   0  -6  14   29.30    7.90
   0  -6  14   29.70    5.20
   0   6  14   30.20    6.70
   0   6  14   29.20    6.50
   0   6  14   32.20    6.30
   1  -6  14   70.99   12.80
   1  -6  14   94.19   14.60
   1   6  14   87.69   11.40
   1   6  14   99.89   12.70
   1   6  14   86.69   11.90
   2  -6  14   73.19   13.20
   2  -6  14   69.69   13.20
   2   6  14   83.69   11.10
   2   6  14  108.79   13.10
   3  -6  14    2.20    4.10
   3  -6  14    7.40    5.30
   3   6  14   13.40    4.50
   3   6  14   11.70    4.70
  -4  -7  14    1.00    2.80
  -4  -7  14    0.80    3.10
  -4   7  14   -0.70    5.00
  -4   7  14   -1.10    3.70
  -3  -7  14   49.00    8.40
  -3  -7  14   41.80   10.00
  -3   7  14   71.79   12.40
  -3   7  14   75.59   11.80
  -2  -7  14   29.30    8.60
  -2  -7  14   36.60    6.90
  -2   7  14   43.50    9.00
  -2   7  14   37.90    8.40
  -1  -7  14   86.79   11.40
  -1  -7  14   66.19   13.60
  -1   7  14  122.59   13.30
  -1   7  14   86.39   11.90
  -1   7  14  117.19   14.30
   0  -7  14    4.30    2.90
   0  -7  14    2.80    3.70
   0  -7  14    5.20    4.10
   0   7  14    5.80    3.10
   0   7  14    1.50    2.90
   0   7  14    5.30    3.70
   1  -7  14    3.70    3.90
   1  -7  14   -0.70    3.50
   1   7  14   -2.20    2.70
   1   7  14    3.40    3.20
   2  -7  14   19.10    7.90
   2  -7  14   25.80    7.90
   2   7  14   35.60    7.70
   2   7  14   31.70    6.60
  -2  -8  14    6.00    4.80
  -2  -8  14   11.20    4.00
  -2   8  14    1.30    3.20
  -2   8  14    8.20    5.00
  -2   8  14   10.70    5.20
  -1  -8  14    1.40    2.40
  -1  -8  14   -4.30    2.90
  -1   8  14   -2.30    3.00
  -1   8  14    0.20    2.80
  -1   8  14   -3.20    3.30
   0  -8  14    4.30    4.70
   0  -8  14   -0.60    2.10
   0   8  14    0.50    3.20
   0   8  14    5.70    4.00
  -7   0  15  207.28   22.80
  -6   0  15   74.69   13.00
  -5   0  15  105.79   15.20
  -4   0  15   57.49   10.20
  -3   0  15  108.19   10.50
  -3   0  15   91.99   13.30
  -2   0  15   -0.60    1.80
  -2   0  15   -0.80    2.00
  -1   0  15   -1.00    1.50
  -1   0  15    1.10    2.30
  -1   0  15    3.70    2.60
   0   0  15  106.79   10.40
   0   0  15   73.19   10.00
   0   0  15   71.19   11.10
   1   0  15    3.30    2.50
   1   0  15    5.90    3.50
   1   0  15    7.90    3.10
   2   0  15    3.20    2.80
   2   0  15    4.50    2.90
   3   0  15    1.20    2.70
   3   0  15    1.10    3.00
   4   0  15   24.60    6.70
   4   0  15   26.10    7.00
   5   0  15    1.90    3.90
   5   0  15    2.10    3.40
  -7  -1  15   61.99   11.80
  -7   1  15   85.39   14.30
  -6  -1  15    0.30    3.80
  -6   1  15    0.20    3.80
  -5  -1  15  172.48   19.20
  -5   1  15  187.18   20.10
  -4  -1  15   67.09   11.20
  -4   1  15   78.59    9.70
  -4   1  15   68.89   11.60
  -3  -1  15   14.00    4.70
  -3   1  15   11.20    3.40
  -3   1  15    9.40    4.50
  -2  -1  15   20.30    5.50
  -2  -1  15   14.50    3.60
  -2  -1  15   28.80    6.20
  -2   1  15   21.50    4.40
  -2   1  15   23.30    6.10
  -1  -1  15    5.40    3.10
  -1  -1  15    2.60    2.70
  -1  -1  15    6.10    2.60
  -1   1  15    6.50    2.70
  -1   1  15    5.40    3.10
  -1   1  15    5.70    3.20
   0  -1  15    2.10    2.10
   0  -1  15    6.20    3.30
   0  -1  15    3.60    2.60
   0   1  15    4.20    2.70
   0   1  15    3.70    2.80
   0   1  15    5.40    2.80
   1  -1  15  103.79   11.70
   1  -1  15  102.49   13.50
   1   1  15   95.29   12.10
   1   1  15  108.19   11.50
   1   1  15  127.09   12.30
   2  -1  15   21.20    5.60
   2  -1  15   19.90    5.60
   2  -1  15   17.50    4.90
   2   1  15   20.40    5.20
   2   1  15   13.10    4.30
   3  -1  15   26.80    6.50
   3  -1  15   21.50    6.00
   3  -1  15   35.00    7.60
   3   1  15   30.50    6.60
   4  -1  15    9.70    4.90
   4  -1  15    5.80    4.20
   4   1  15    9.30    4.30
   4   1  15    3.70    3.60
  -6  -2  15   55.39   10.10
  -6   2  15   47.30   11.50
  -5  -2  15   33.10    7.80
  -5  -2  15   35.40    8.50
  -5   2  15   35.40    7.00
  -5   2  15   48.20   10.00
  -4  -2  15   57.39   10.40
  -4  -2  15   62.79   10.90
  -4  -2  15   75.89    9.00
  -4   2  15   76.19   12.20
  -4   2  15   68.29    9.60
  -3  -2  15   81.59    9.00
  -3  -2  15   68.19   11.00
  -3  -2  15   60.29   10.60
  -3   2  15   77.09    9.90
  -3   2  15   79.69   12.00
  -2  -2  15    9.50    2.60
  -2  -2  15    6.60    3.60
  -2  -2  15    5.70    3.60
  -2   2  15    2.50    3.20
  -2   2  15   12.70    3.70
  -1  -2  15   50.89    9.00
  -1  -2  15   53.59    9.40
  -1  -2  15   64.89    6.50
  -1   2  15   57.19    7.10
  -1   2  15   61.49    8.40
  -1   2  15   68.39   10.10
   0  -2  15   85.29   11.40
   0  -2  15   84.99   13.00
   0  -2  15   91.29   12.80
   0   2  15  112.29   11.10
   0   2  15  108.69   12.20
   0   2  15  114.79   11.30
   1  -2  15   77.59   10.60
   1  -2  15   79.49   11.60
   1  -2  15   73.59   11.20
   1   2  15   74.89   11.20
   1   2  15   92.69   11.30
   1   2  15   87.89    9.40
   2  -2  15  116.79   14.30
   2  -2  15  116.49   14.70
   2  -2  15  124.99   15.20
   2   2  15  106.29   13.60
   2   2  15   91.49   13.30
   3  -2  15   37.70    8.20
   3  -2  15   38.20    8.60
   3  -2  15   43.00    8.40
   3   2  15   47.70    8.60
   4  -2  15   16.00    6.40
   4  -2  15   20.40    5.80
   4   2  15   18.70    6.10
   4   2  15   18.80    5.80
  -6  -3  15   41.50    9.50
  -6  -3  15   48.50    8.20
  -6  -3  15   37.00    8.10
  -6   3  15   68.29   13.00
  -5  -3  15   11.20    4.90
  -5  -3  15   19.60    6.40
  -5  -3  15   25.20    5.30
  -5   3  15   13.10    5.10
  -5   3  15   15.10    6.40
  -4  -3  15   42.20    9.20
  -4  -3  15   51.39    9.60
  -4  -3  15   63.49    8.70
  -4   3  15   79.59   12.60
  -4   3  15   79.59   10.60
  -3  -3  15   36.80    7.80
  -3  -3  15   32.00    7.40
  -3  -3  15   39.20    6.20
  -3   3  15   40.00    8.50
  -3   3  15   40.90    7.00
  -2  -3  15   27.00    6.60
  -2  -3  15   21.50    5.40
  -2  -3  15   24.50    6.40
  -2  -3  15   33.30    5.20
  -2   3  15   39.60    7.70
  -2   3  15   39.60    6.50
  -1  -3  15   36.00    6.90
  -1  -3  15   43.20    5.80
  -1  -3  15   26.70    7.00
  -1  -3  15   44.20    8.10
  -1   3  15   47.40    8.20
  -1   3  15   36.00    5.70
  -1   3  15   49.30    7.50
   0  -3  15    8.10    3.70
   0  -3  15    8.00    3.90
   0   3  15   11.60    3.30
   0   3  15   13.30    4.70
   0   3  15   17.20    4.60
   0   3  15   14.70    3.90
   1  -3  15    6.90    3.80
   1  -3  15   -1.60    2.60
   1  -3  15    3.80    2.70
   1   3  15    3.80    3.10
   1   3  15    0.20    1.70
   1   3  15    2.30    2.70
   2  -3  15   41.50    8.40
   2  -3  15   48.20    9.00
   2  -3  15   35.20    6.80
   2   3  15   30.40    6.70
   2   3  15   32.10    6.80
   3  -3  15   12.30    5.10
   3  -3  15    5.30    4.10
   3   3  15   11.00    4.60
   4  -3  15   15.60    6.20
   4  -3  15   26.70    7.50
   4   3  15   33.80    7.60
  -6  -4  15   -0.80    3.60
  -6  -4  15    1.70    3.90
  -6   4  15   -4.70    3.60
  -6   4  15    0.00    4.40
  -5  -4  15    9.90    4.20
  -5  -4  15    3.50    3.90
  -5  -4  15    4.90    3.50
  -5   4  15    3.60    5.00
  -5   4  15   13.50    5.20
  -4  -4  15   59.29   11.20
  -4  -4  15   82.29   10.20
  -4  -4  15   56.19   10.30
  -4   4  15  112.29   15.40
  -3  -4  15   33.60    6.10
  -3  -4  15   37.70    8.00
  -3  -4  15   33.30    7.40
  -3   4  15   40.30    8.80
  -3   4  15   43.10    7.80
  -2  -4  15   78.39   11.50
  -2  -4  15   86.59   13.30
  -2  -4  15  119.49   10.70
  -2  -4  15   66.49   12.10
  -2   4  15  121.49   13.20
  -2   4  15  112.79   11.80
  -1  -4  15   14.40    3.60
  -1  -4  15   10.60    4.10
  -1  -4  15    9.30    4.50
  -1   4  15   13.30    4.80
  -1   4  15   11.60    3.70
  -1   4  15   14.60    4.50
   0  -4  15  109.19    9.80
   0  -4  15   78.29   12.30
   0  -4  15   67.69   12.20
   0   4  15  111.69   11.40
   0   4  15   93.19   10.90
   0   4  15   78.89   11.90
   1  -4  15   12.80    5.20
   1  -4  15   23.70    6.30
   1   4  15   12.50    4.70
   1   4  15   13.90    3.70
   1   4  15   16.50    4.90
   2  -4  15   46.40    9.60
   2  -4  15   49.30   10.00
   2   4  15   51.89    8.80
   2   4  15   49.70    8.60
   2   4  15   45.60    7.20
   3  -4  15   20.50    7.00
   3  -4  15   24.20    7.30
   3   4  15   28.50    6.80
   4  -4  15    5.10    4.80
   4  -4  15    3.50    4.20
   4   4  15    8.90    4.60
  -5  -5  15  146.69   17.10
  -5  -5  15  114.89   17.90
  -5   5  15  184.48   23.40
  -5   5  15  160.48   19.40
  -4  -5  15   39.80    6.90
  -4  -5  15   26.80    7.20
  -4  -5  15   23.60    6.30
  -4   5  15   40.00    9.70
  -4   5  15   52.39    9.60
  -3  -5  15   44.60    7.40
  -3  -5  15   33.30    8.40
  -3   5  15   54.69   10.40
  -3   5  15   46.50    8.80
  -2  -5  15   29.00    5.30
  -2  -5  15   19.20    6.40
  -2   5  15   25.50    6.70
  -2   5  15   27.80    6.70
  -1  -5  15   22.80    6.60
  -1  -5  15   26.50    4.90
  -1  -5  15   12.20    4.60
  -1   5  15   33.00    7.30
  -1   5  15   26.40    6.20
  -1   5  15   26.70    5.30
   0  -5  15  129.59   19.20
   0  -5  15  168.68   15.40
   0   5  15  148.09   15.60
   0   5  15  171.28   17.40
   0   5  15  189.88   17.30
   1  -5  15    5.90    4.30
   1  -5  15   17.80    6.00
   1   5  15   32.20    6.50
   1   5  15   26.30    5.30
   1   5  15   24.90    5.90
   2  -5  15   14.80    5.90
   2  -5  15    9.50    4.80
   2   5  15   16.40    4.40
   2   5  15    7.10    4.00
   2   5  15    9.60    4.10
   3  -5  15    9.30    5.70
   3  -5  15   30.80    8.60
   3   5  15   19.00    5.10
   3   5  15   21.50    6.00
  -4  -6  15    5.40    4.10
  -4  -6  15    4.60    3.30
  -4   6  15    2.50    4.90
  -4   6  15   -1.80    4.00
  -3  -6  15    5.10    3.20
  -3  -6  15    4.90    4.30
  -3   6  15    7.20    5.40
  -3   6  15    7.60    4.70
  -2  -6  15   37.10    6.70
  -2  -6  15   33.40    8.50
  -2   6  15   44.30    9.20
  -2   6  15   56.79    9.30
  -1  -6  15    5.60    4.30
  -1  -6  15   10.80    3.60
  -1   6  15   10.00    4.10
  -1   6  15   16.20    5.60
  -1   6  15   13.00    5.00
   0  -6  15   58.39    8.10
   0  -6  15   57.69   10.80
   0  -6  15   39.50    9.90
   0   6  15   73.99   10.50
   0   6  15   66.29   10.30
   0   6  15   54.89    8.70
   1  -6  15   13.10    5.90
   1  -6  15   23.40    7.20
   1   6  15   17.70    4.90
   1   6  15   31.10    7.00
   1   6  15   16.70    5.20
   2  -6  15   34.40    8.60
   2  -6  15   29.10    8.30
   2   6  15   30.80    7.40
   2   6  15   32.60    6.70
  -3  -7  15    4.50    3.50
  -3  -7  15    1.60    3.50
  -3   7  15    8.20    6.10
  -3   7  15    7.40    5.10
  -2  -7  15    9.50    5.80
  -2  -7  15   17.50    5.00
  -2   7  15   28.00    7.60
  -2   7  15   17.90    5.50
  -2   7  15   48.50    9.20
  -1  -7  15   35.90    9.40
  -1  -7  15   35.90    6.60
  -1   7  15   39.00    8.20
  -1   7  15   30.60    6.90
  -1   7  15   58.49    9.90
   0  -7  15   14.30    6.20
   0  -7  15   14.90    4.30
   0   7  15   12.20    4.70
   0   7  15   17.50    4.90
   0   7  15   17.50    5.60
   1  -7  15   53.49   12.20
   1  -7  15   79.29   13.30
   1   7  15   74.59   11.00
   1   7  15  106.59   13.30
  -6   0  16    7.10    5.20
  -5   0  16   15.80    6.10
  -4   0  16    5.20    4.00
  -3   0  16   92.19   13.40
  -2   0  16   20.80    5.70
  -2   0  16   13.80    5.10
  -2   0  16    7.20    3.00
  -1   0  16   76.09    9.90
  -1   0  16   79.69   12.00
  -1   0  16   80.79   11.10
   0   0  16    8.40    3.40
   0   0  16   14.50    4.60
   1   0  16   11.50    4.40
   1   0  16   10.20    3.90
   1   0  16    6.30    3.50
   2   0  16   17.20    5.00
   2   0  16   16.40    5.00
   3   0  16   63.39   10.70
   3   0  16   70.89   11.20
   4   0  16  128.29   18.20
   4   0  16  157.98   17.00
  -6  -1  16    5.60    4.60
  -6   1  16    8.40    5.70
  -5  -1  16   27.20    7.50
  -5   1  16   30.40    8.50
  -4  -1  16   86.29   13.40
  -4   1  16   93.29   14.10
  -3  -1  16   41.90    8.50
  -3  -1  16   31.90    7.50
  -3   1  16   32.70    7.70
  -3   1  16   38.50    6.30
  -2  -1  16   16.70    5.40
  -2  -1  16    8.70    4.20
  -2   1  16   22.30    6.20
  -2   1  16   16.10    4.20
  -1  -1  16   22.90    4.70
  -1  -1  16   14.50    4.70
  -1  -1  16   16.60    5.40
  -1   1  16   26.70    5.60
  -1   1  16   25.00    5.20
  -1   1  16   14.30    5.30
   0  -1  16    2.80    2.30
   0  -1  16   10.80    4.30
   0  -1  16    4.70    3.10
   0   1  16    5.40    3.10
   0   1  16    4.80    2.90
   0   1  16    4.20    3.20
   1  -1  16   12.40    4.40
   1  -1  16   11.60    3.90
   1   1  16   12.00    4.30
   1   1  16   13.40    4.20
   1   1  16   11.40    3.90
   2  -1  16   19.10    5.30
   2  -1  16   12.40    4.60
   2  -1  16   20.20    5.90
   2   1  16   24.80    5.90
   3  -1  16   12.50    5.10
   3  -1  16    9.50    4.40
   3   1  16   11.30    4.60
   4  -1  16    9.40    5.10
   4  -1  16    9.80    4.80
   4   1  16    5.30    4.10
   4   1  16    5.40    3.80
  -6  -2  16   30.60    8.30
  -6   2  16   44.00   10.60
  -5  -2  16   17.60    6.00
  -5   2  16   26.80    7.90
  -4  -2  16   42.80    9.10
  -4  -2  16   45.20    9.30
  -4   2  16   60.69    8.90
  -4   2  16   57.39   10.70
  -3  -2  16   13.80    5.10
  -3  -2  16   18.30    5.70
  -3   2  16   17.90    4.80
  -3   2  16   16.30    5.80
  -2  -2  16    4.40    3.20
  -2  -2  16   -0.20    2.50
  -2   2  16    1.10    2.20
  -2   2  16    0.10    2.90
  -1  -2  16    9.40    3.90
  -1  -2  16    7.50    3.80
  -1   2  16    1.90    2.60
  -1   2  16    7.30    4.00
  -1   2  16    3.10    3.10
   0  -2  16    4.50    3.20
   0  -2  16    2.10    2.30
   0  -2  16    4.00    3.20
   0   2  16    1.20    2.60
   0   2  16    0.80    2.70
   0   2  16    7.40    3.10
   1  -2  16   19.40    5.60
   1  -2  16   29.70    7.00
   1  -2  16   28.20    5.90
   1   2  16   20.90    5.70
   1   2  16   29.20    6.20
   2  -2  16   50.79    9.10
   2  -2  16   46.30    8.80
   2  -2  16   31.70    7.40
   2   2  16   45.90    8.10
   3  -2  16   42.70    9.10
   3  -2  16   48.00    9.00
   3  -2  16   53.39    9.40
   3   2  16   40.70    8.20
   4  -2  16   19.00    6.70
   4  -2  16   26.50    7.00
   4   2  16   24.80    7.00
   4   2  16   12.90    5.20
  -6  -3  16   76.99   12.90
  -6   3  16  139.69   19.40
  -5  -3  16   20.20    6.30
  -5  -3  16   27.00    7.50
  -5   3  16   22.10    7.80
  -5   3  16   22.70    6.50
  -4  -3  16   12.50    5.50
  -4  -3  16   21.50    6.10
  -4   3  16   24.00    6.00
  -4   3  16   15.60    6.50
  -3  -3  16   31.40    5.30
  -3  -3  16   12.70    5.00
  -3  -3  16   16.80    5.90
  -3   3  16   36.30    8.10
  -3   3  16   33.80    6.80
  -2  -3  16   82.09    9.20
  -2  -3  16   72.59   11.80
  -2  -3  16   50.59   10.40
  -2  -3  16   76.69   10.60
  -2   3  16  108.69   11.90
  -2   3  16   89.69   13.00
  -1  -3  16   41.90    8.00
  -1  -3  16   51.89    6.50
  -1  -3  16   40.80    8.80
  -1  -3  16   34.60    8.00
  -1   3  16   56.09    8.50
  -1   3  16   46.30    6.60
  -1   3  16   56.39    9.60
   0  -3  16    6.90    4.10
   0  -3  16   11.50    4.50
   0   3  16   16.70    4.80
   0   3  16   19.60    5.50
   0   3  16   11.90    3.80
   1  -3  16   15.40    5.30
   1  -3  16   14.10    5.30
   1   3  16   16.80    5.20
   1   3  16   25.50    6.00
   2  -3  16   20.80    6.30
   2  -3  16   33.60    7.60
   2  -3  16   22.50    5.90
   2   3  16   21.20    5.80
   2   3  16   20.40    5.60
   3  -3  16   18.00    6.00
   3  -3  16    3.90    3.90
   3   3  16   11.80    4.70
  -5  -4  16   13.50    4.60
  -5  -4  16    8.00    4.80
  -5  -4  16   11.80    4.90
  -5   4  16    9.90    5.30
  -5   4  16   29.80    9.50
  -4  -4  16  123.59   17.60
  -4  -4  16  150.18   14.40
  -4  -4  16   90.69   15.70
  -4   4  16  168.78   16.40
  -4   4  16  175.58   18.70
  -3  -4  16   35.00    8.10
  -3  -4  16   20.80    6.50
  -3  -4  16   32.20    6.00
  -3   4  16   35.80    8.90
  -3   4  16   44.70    8.00
  -2  -4  16  105.69   16.10
  -2  -4  16  115.19   12.40
  -2   4  16  162.98   16.40
  -2   4  16  130.29   14.20
  -1  -4  16   13.20    5.10
  -1  -4  16   12.50    3.50
  -1  -4  16    9.10    4.40
  -1   4  16   18.50    5.10
  -1   4  16   18.40    5.70
  -1   4  16   10.40    3.80
   0  -4  16    9.00    4.60
   0  -4  16   15.20    5.00
   0   4  16    9.70    4.40
   0   4  16   13.50    4.40
   0   4  16   10.50    3.50
   1  -4  16    8.70    5.10
   1  -4  16   12.80    5.10
   1   4  16   27.00    6.30
   1   4  16   22.40    5.80
   2  -4  16   12.80    5.30
   2  -4  16    4.50    4.10
   2   4  16    5.30    3.80
   2   4  16    8.60    4.20
   3  -4  16   -0.10    3.70
   3  -4  16    1.80    4.50
   3   4  16    6.80    3.80
  -4  -5  16   25.80    6.30
  -4  -5  16   32.80    8.30
  -4   5  16   33.10    8.20
  -4   5  16   34.80    9.50
  -3  -5  16   15.70    5.80
  -3  -5  16   18.40    4.70
  -3   5  16   11.80    5.90
  -3   5  16   18.30    6.10
  -2  -5  16   12.20    5.50
  -2  -5  16   26.50    5.40
  -2   5  16   33.80    8.00
  -2   5  16   22.60    6.10
  -1  -5  16    8.70    4.50
  -1  -5  16   15.10    5.90
  -1  -5  16   18.90    4.40
  -1   5  16   12.30    3.90
  -1   5  16   12.90    5.40
  -1   5  16   16.20    5.20
   0  -5  16   -0.80    2.70
   0  -5  16   -0.50    3.00
   0  -5  16    2.80    2.50
   0   5  16   -1.70    2.00
   0   5  16    1.00    2.70
   0   5  16    1.70    2.80
   1  -5  16    1.30    3.40
   1  -5  16    3.00    3.70
   1   5  16    6.90    3.90
   1   5  16    3.10    3.70
   1   5  16    4.10    3.00
   2  -5  16   14.20    5.70
   2  -5  16   12.70    5.50
   2   5  16   10.50    4.50
  -3  -6  16    3.90    3.50
  -3  -6  16   13.10    5.70
  -3   6  16   10.20    5.10
  -3   6  16   12.70    6.60
  -2  -6  16    8.60    3.70
  -2  -6  16    2.80    3.80
  -2   6  16    2.00    4.40
  -2   6  16    1.50    3.70
  -2   6  16    5.10    3.80
  -1  -6  16    4.70    4.80
  -1  -6  16    1.30    2.70
  -1   6  16   -2.20    2.80
  -1   6  16    2.00    3.40
  -1   6  16    1.10    2.80
   0  -6  16   46.10   10.70
   0  -6  16   66.89    9.00
   0  -6  16   53.29   10.60
   0   6  16   81.09   11.80
   0   6  16   72.99   10.00
   0   6  16   68.59   10.70
   1  -6  16   65.49   13.10
   1  -6  16   69.59   12.30
   1   6  16   83.59   11.00
   1   6  16   95.19   13.00
  -5   0  17    9.10    5.80
  -4   0  17   -0.30    3.40
  -3   0  17   -2.50    2.50
  -2   0  17   21.40    6.10
  -2   0  17   26.90    7.10
  -1   0  17    8.60    3.40
  -1   0  17   14.80    4.90
  -1   0  17   10.30    4.80
   0   0  17   21.90    5.50
   0   0  17   16.90    5.20
   0   0  17   22.30    5.00
   1   0  17    0.60    2.70
   1   0  17    4.80    3.00
   2   0  17   46.00    8.60
   3   0  17   27.60    7.00
   3   0  17   21.20    6.50
  -5  -1  17   -0.60    3.70
  -5   1  17    2.70    4.60
  -4  -1  17   14.40    5.90
  -4  -1  17   12.50    5.70
  -4   1  17   25.30    7.20
  -3  -1  17   60.79   10.40
  -3  -1  17   53.99   10.30
  -3   1  17   44.70    9.80
  -2  -1  17    5.10    4.00
  -2  -1  17    6.70    4.20
  -2   1  17   10.70    3.70
  -2   1  17   10.90    4.80
  -2   1  17    5.60    3.70
  -1  -1  17   75.99   11.60
  -1  -1  17   67.09   11.50
  -1   1  17   77.39   11.20
  -1   1  17   74.09   12.00
  -1   1  17  104.69   11.80
   0  -1  17   40.40    7.70
   0  -1  17   16.90    5.90
   0  -1  17   27.30    5.90
   0   1  17   26.20    6.80
   0   1  17   36.50    6.90
   0   1  17   23.40    5.70
   1  -1  17   57.79    9.10
   1  -1  17   49.80    9.30
   1  -1  17   49.70    9.20
   1   1  17   62.49    9.50
   1   1  17   58.79    8.80
   1   1  17   41.10    8.80
   2  -1  17   12.00    5.10
   2  -1  17   23.40    5.70
   2  -1  17   27.50    6.70
   2   1  17   25.20    6.20
   3  -1  17    8.10    4.30
   3  -1  17   15.00    5.50
   3   1  17    7.10    4.80
   3   1  17    3.00    3.70
  -5  -2  17   37.10    8.80
  -5   2  17   59.49   11.70
  -4  -2  17   38.30    8.80
  -4  -2  17   52.29   10.30
  -4   2  17   61.49   11.70
  -3  -2  17   21.90    6.60
  -3  -2  17   25.90    7.00
  -3   2  17   21.20    6.80
  -3   2  17   36.20    6.30
  -2  -2  17   -1.30    2.50
  -2  -2  17   -1.20    2.60
  -2   2  17   -2.80    2.30
  -2   2  17    3.10    3.60
  -1  -2  17    6.60    4.10
  -1  -2  17    2.70    3.50
  -1   2  17    9.30    4.10
  -1   2  17    7.60    3.50
  -1   2  17   14.10    5.30
   0  -2  17   18.20    5.70
   0  -2  17   15.50    5.50
   0   2  17   18.90    5.20
   0   2  17   24.00    6.20
   0   2  17   26.50    5.80
   1  -2  17   32.00    6.80
   1  -2  17   34.60    7.70
   1  -2  17   31.10    7.60
   1   2  17   37.00    7.50
   1   2  17   42.40    8.30
   2  -2  17   12.00    4.80
   2  -2  17   18.10    5.70
   2  -2  17    1.50    3.60
   2   2  17    3.70    3.40
   3  -2  17   14.60    5.80
   3  -2  17   11.50    5.00
   3  -2  17   10.00    6.00
   3   2  17   13.30    5.10
  -5  -3  17    4.80    4.50
  -5  -3  17   10.30    5.10
  -5   3  17   15.10    6.80
  -4  -3  17  137.79   18.40
  -4  -3  17  163.68   19.20
  -4   3  17  201.28   21.30
  -4   3  17  210.68   18.70
  -3  -3  17   14.50    5.70
  -3  -3  17   21.60    6.60
  -3   3  17   41.40    9.10
  -3   3  17   34.80    7.20
  -2  -3  17   75.89   13.40
  -2  -3  17   93.19   14.20
  -2  -3  17   76.29   12.10
  -2   3  17  108.19   15.10
  -2   3  17  140.79   12.80
  -1  -3  17   10.10    4.70
  -1  -3  17   16.80    5.50
  -1   3  17   19.10    5.40
  -1   3  17   14.20    5.40
  -1   3  17   19.60    5.60
   0  -3  17   63.89   11.40
   0  -3  17   65.49   11.60
   0   3  17  113.99   13.10
   0   3  17   91.39   13.00
   1  -3  17   70.79   11.10
   1  -3  17   45.30    9.50
   1   3  17   50.69    9.80
   1   3  17   60.59    9.80
   2  -3  17    3.30    3.80
   2  -3  17    7.80    4.40
   2   3  17   10.40    4.40
  -4  -4  17   55.99   11.50
  -4  -4  17   49.30   10.80
  -4   4  17  121.39   17.10
  -4   4  17  121.59   14.00
  -3  -4  17    6.00    4.20
  -3  -4  17    8.30    4.60
  -3   4  17    7.10    4.70
  -3   4  17   13.80    6.00
  -2  -4  17  102.79   16.00
  -2   4  17  126.89   17.10
  -2   4  17  143.09   14.60
  -2   4  17  103.99   13.30
  -1  -4  17   77.79   12.80
  -1  -4  17   55.49   10.60
  -1   4  17   87.79   13.20
  -1   4  17   93.89   12.10
   0  -4  17    2.00    3.30
   0  -4  17    2.30    3.30
   0   4  17    5.20    3.50
   0   4  17    4.00    3.60
   1  -4  17   68.79   12.30
   1  -4  17   58.79   11.30
   1   4  17   86.89   12.20
   1   4  17   90.29   12.90
   2  -4  17   34.50    8.60
   2  -4  17   28.90    8.20
   2   4  17   51.29    9.10
   2   4  17   29.90    6.90
  -3  -5  17   18.20    6.40
  -3  -5  17   16.20    4.90
  -3   5  17   32.20    8.80
  -3   5  17   23.60    6.90
  -2  -5  17   43.10    9.70
  -2  -5  17   46.40    7.60
  -2   5  17   47.80   10.20
  -2   5  17   44.50    7.90
  -2   5  17   63.99   10.20
  -1  -5  17   21.40    7.20
  -1  -5  17   34.50    6.10
  -1   5  17   39.40    6.80
  -1   5  17   45.50    8.40
  -1   5  17   38.30    8.50
   0  -5  17   10.70    5.20
   0  -5  17   10.60    5.10
   0   5  17   12.80    5.00
   0   5  17   12.60    5.40
   1  -5  17    2.70    4.10
   1  -5  17    7.40    4.40
   1   5  17    2.10    3.10
   1   5  17    5.10    4.30
  -1  -6  17   14.80    4.50
  -1   6  17   23.10    5.60
  -1   6  17   24.80    7.20
  -1   6  17   28.10    7.30
  -5   0  18    1.40    4.70
  -4   0  18   27.00    8.20
  -3   0  18  121.89   17.40
  -3   0  18  127.59   17.10
  -2   0  18  112.89   16.10
  -2   0  18  101.99   14.60
  -1   0  18    3.00    3.20
  -1   0  18    5.80    4.10
   0   0  18    7.30    4.10
   0   0  18    7.60    3.70
   0   0  18   11.00    4.50
   1   0  18    9.60    4.20
   1   0  18    7.40    4.00
   2   0  18   -1.10    2.60
   2   0  18   10.90    4.90
  -4  -1  18   28.90    8.30
  -4  -1  18   19.60    7.20
  -4   1  18   17.60    7.40
  -3  -1  18   19.90    6.50
  -3  -1  18   16.60    6.30
  -3   1  18    9.70    5.30
  -2  -1  18   52.19    9.80
  -2  -1  18   43.40    9.50
  -2   1  18   50.39   10.20
  -2   1  18   62.59    9.90
  -2   1  18   48.40    9.20
  -1  -1  18   28.30    7.20
  -1  -1  18   37.60    8.60
  -1   1  18   44.60    7.80
  -1   1  18   33.50    8.00
  -1   1  18   29.90    6.80
   0  -1  18    9.40    4.40
   0  -1  18   12.40    5.20
   0   1  18   14.90    4.90
   0   1  18   15.00    4.80
   0   1  18    9.00    4.50
   1  -1  18    6.30    4.50
   1  -1  18   13.50    4.90
   1  -1  18   11.50    4.40
   1   1  18   18.90    5.80
   2  -1  18   -1.40    2.80
   2  -1  18    0.70    3.40
   2   1  18    2.70    3.30
  -4  -2  18   41.10    9.10
  -4  -2  18   27.80    8.20
  -4   2  18   26.10    8.20
  -3  -2  18   77.09   13.60
  -3  -2  18   78.79   13.50
  -3   2  18  105.29   14.00
  -3   2  18  113.29   16.20
  -2  -2  18   13.00    5.60
  -2  -2  18   15.00    5.60
  -2   2  18   25.60    6.70
  -2   2  18   17.50    6.40
  -2   2  18   25.10    5.80
  -1  -2  18   23.80    6.70
  -1  -2  18   18.80    6.30
  -1  -2  18   16.90    5.40
  -1   2  18   30.10    6.50
  -1   2  18   19.70    5.70
  -1   2  18   43.90    8.80
   0  -2  18    8.00    4.60
   0  -2  18    6.40    3.90
   0   2  18   13.70    4.70
   0   2  18    6.10    4.10
   1  -2  18   17.60    5.80
   1  -2  18   12.70    5.30
   1   2  18   19.60    6.10
   1   2  18   23.90    6.10
   2  -2  18   36.00    8.20
   2  -2  18   30.20    8.90
   2  -2  18   32.40    8.30
   2   2  18   37.30    8.00
  -4  -3  18   27.90    7.70
  -4  -3  18   16.60    6.50
  -4   3  18   36.60    9.70
  -3  -3  18   15.70    5.80
  -3  -3  18   23.80    7.40
  -3   3  18   24.60    7.70
  -3   3  18   20.80    6.10
  -2  -3  18   61.69   11.60
  -2  -3  18   58.29   11.10
  -2   3  18   68.19   12.30
  -2   3  18   80.89   11.00
  -1  -3  18    1.30    3.70
  -1  -3  18   -1.00    3.00
  -1   3  18    2.40    3.10
  -1   3  18   -0.70    2.90
  -1   3  18   -2.20    2.80
   0  -3  18   48.00    9.90
   0  -3  18   64.29   11.00
   0   3  18   65.29   10.10
   0   3  18   62.39   11.20
   1  -3  18   10.40    5.10
   1  -3  18    4.90    4.20
   1   3  18    4.80    4.00
   1   3  18   13.40    5.10
  -3  -4  18   -0.50    3.20
  -3  -4  18   -0.90    2.80
  -3   4  18   -2.00    3.80
  -3   4  18    5.10    3.90
  -2  -4  18    7.50    5.10
  -2   4  18   11.00    4.70
  -2   4  18   10.90    4.80
  -1  -4  18   21.80    6.70
  -1  -4  18   11.70    5.10
  -1   4  18   14.40    5.40
  -1   4  18   15.70    6.20
   0  -4  18    6.60    4.60
   0  -4  18   18.30    6.10
   0   4  18   17.60    5.80
   0   4  18   16.70    6.10
   1   4  18   13.10    5.40
  -3   0  19   -1.70    3.10
  -3   0  19    1.30    3.50
  -2   0  19   77.39   13.70
  -2   0  19   97.29   14.10
  -1   0  19    4.00    4.00
  -1   0  19    8.50    4.70
   0   0  19    9.10    4.70
   0   0  19    1.80    3.60
   1   0  19   16.10    5.30
  -3  -1  19  165.18   20.60
  -3   1  19  198.78   21.70
  -3   1  19  196.78   21.20
  -2  -1  19   39.90    9.40
  -2  -1  19   39.80    9.00
  -2   1  19   41.10    8.70
  -2   1  19   36.50    9.30
  -1  -1  19   17.60    6.40
  -1  -1  19   21.50    6.60
  -1   1  19   22.10    6.00
  -1   1  19   18.90    6.00
  -1   1  19   21.00    6.80
   0  -1  19    2.10    3.40
   0   1  19    6.00    4.20
   0   1  19    1.00    3.50
   0   1  19    6.90    4.00
   1  -1  19   21.70    6.90
   1  -1  19   13.70    5.20
   1   1  19   22.70    6.40
  -3  -2  19    0.20    3.40
  -3  -2  19   -1.40    3.40
  -3   2  19    6.30    5.30
  -2  -2  19   21.10    6.80
  -2  -2  19   20.30    6.80
  -2   2  19   29.90    8.30
  -2   2  19   28.20    6.60
  -2   2  19   41.20    8.60
  -1  -2  19  130.99   18.50
  -1  -2  19  126.89   17.50
  -1  -2  19  120.49   18.70
  -1   2  19  178.48   16.70
  -1   2  19  163.98   18.20
   0  -2  19    1.90    3.30
   0  -2  19    3.10    3.60
   0   2  19    4.30    3.50
   0   2  19   -0.50    3.20
  -2  -3  19   48.40   10.90
  -2  -3  19   60.59   11.60
  -2   3  19   68.09   11.40
  -2   3  19   68.59   12.80
  -2   3  19   82.19   11.50
  -1  -3  19   25.80    7.20
  -1  -3  19   38.70    8.20
  -1   3  19   33.00    7.60
  -1   3  19   26.60    7.70
   0   0   0    0.00    0.00

_computing_structure_solution     'SHELXT 2014/5 (Sheldrick, 2014)'
;
_shelx_hkl_checksum   55369
