# Supplementary material for: The Dimensionality of Hydrogen Bond Networks Induces Diverse Physical Properties of Peptide Crystals
Source: ACS Mater Lett. 2024 Jul 23;6(8):3824–33. doi: 10.1021/acsmaterialslett.4c00665 (PMC11304472; doi:10.1021/acsmaterialslett.4c00665)
Supplement: Supplementary file 3 — tz4c00665_si_003.cif [file tz4c00665_si_003.cif]

data_p20221212c
_audit_creation_date               2022-12-12
_audit_creation_method
;
Olex2 1.3
(compiled 2019.09.11 svn.r3662 for OlexSys, GUI svn.r5935)
;
_shelx_SHELXL_version_number       '2018/3'
_audit_contact_author_address      ?
_audit_contact_author_email        ?
_audit_contact_author_name         ''
_audit_contact_author_phone        ?
_publ_contact_author_id_orcid      ?
_publ_section_references
;
Dolomanov, O.V., Bourhis, L.J., Gildea, R.J, Howard, J.A.K. & Puschmann, H.
 (2009), J. Appl. Cryst. 42, 339-341.

Sheldrick, G.M. (2015). Acta Cryst. A71, 3-8.

Sheldrick, G.M. (2015). Acta Cryst. C71, 3-8.
;
_chemical_name_common              ?
_chemical_name_systematic          ?
_chemical_formula_moiety           'C14 H15 N3 O3'
_chemical_formula_sum              'C14 H15 N3 O3'
_chemical_formula_weight           273.29
_chemical_absolute_configuration   ad
_chemical_melting_point            ?
_chemical_oxdiff_formula           C14H15N3O3
loop_
  _atom_type_symbol
  _atom_type_description
  _atom_type_scat_dispersion_real
  _atom_type_scat_dispersion_imag
  _atom_type_scat_source
 'C' 'C' 0.0181 0.0091 'International Tables Vol C Tables 4.2.6.8 and 6.1.1.4'
 'H' 'H' 0.0000 0.0000 'International Tables Vol C Tables 4.2.6.8 and 6.1.1.4'
 'N' 'N' 0.0311 0.0180 'International Tables Vol C Tables 4.2.6.8 and 6.1.1.4'
 'O' 'O' 0.0492 0.0322 'International Tables Vol C Tables 4.2.6.8 and 6.1.1.4'

_shelx_space_group_comment
;
The symmetry employed for this shelxl refinement is uniquely defined
by the following loop, which should always be used as a source of
symmetry information in preference to the above space-group names.
They are only intended as comments.
;
_space_group_crystal_system        'monoclinic'
_space_group_IT_number             4
_space_group_name_H-M_alt          'P 1 21 1'
_space_group_name_Hall             'P 2yb'
loop_
  _space_group_symop_operation_xyz
 'x, y, z'
 '-x, y+1/2, -z'

_cell_length_a                     6.17730(10)
_cell_length_b                     13.32090(10)
_cell_length_c                     8.16720(10)
_cell_angle_alpha                  90
_cell_angle_beta                   105.3700(10)
_cell_angle_gamma                  90
_cell_volume                       648.019(14)
_cell_formula_units_Z              2
_cell_measurement_reflns_used      8188
_cell_measurement_temperature      113.15
_cell_measurement_theta_max        77.0110
_cell_measurement_theta_min        5.6580
_shelx_estimated_absorpt_T_max     0.878
_shelx_estimated_absorpt_T_min     0.838
_exptl_absorpt_coefficient_mu      0.833
_exptl_absorpt_correction_T_max    1.00000
_exptl_absorpt_correction_T_min    0.88519
_exptl_absorpt_correction_type     multi-scan
_exptl_absorpt_process_details
;
CrysAlisPro 1.171.39.46 (Rigaku Oxford Diffraction, 2018)
Empirical absorption correction using spherical harmonics,
 implemented in SCALE3 ABSPACK scaling algorithm.
;
_exptl_absorpt_special_details     ?
_exptl_crystal_colour              colourless
_exptl_crystal_colour_primary      colourless
_exptl_crystal_density_diffrn      1.401
_exptl_crystal_density_meas        ?
_exptl_crystal_density_method      ?
_exptl_crystal_description         block
_exptl_crystal_F_000               288
_exptl_crystal_size_max            0.22
_exptl_crystal_size_mid            0.18
_exptl_crystal_size_min            0.16
_exptl_transmission_factor_max     ?
_exptl_transmission_factor_min     ?
_diffrn_reflns_av_R_equivalents    0.0418
_diffrn_reflns_av_unetI/netI       0.0345
_diffrn_reflns_Laue_measured_fraction_full  1.000
_diffrn_reflns_Laue_measured_fraction_max  0.995
_diffrn_reflns_limit_h_max         7
_diffrn_reflns_limit_h_min         -7
_diffrn_reflns_limit_k_max         16
_diffrn_reflns_limit_k_min         -16
_diffrn_reflns_limit_l_max         10
_diffrn_reflns_limit_l_min         -10
_diffrn_reflns_number              11198
_diffrn_reflns_point_group_measured_fraction_full  0.983
_diffrn_reflns_point_group_measured_fraction_max  0.967
_diffrn_reflns_theta_full          67.684
_diffrn_reflns_theta_max           77.174
_diffrn_reflns_theta_min           5.618
_diffrn_ambient_temperature        113.15
_diffrn_detector                   'CCD plate'
_diffrn_detector_area_resol_mean   ?
_diffrn_measured_fraction_theta_full  1.000
_diffrn_measured_fraction_theta_max  0.995
_diffrn_measurement_details
;
List of Runs (angles in degrees, time in seconds):

  # Type    Start    End  Width  t~exp~   \w     \q     \k     \f   Frames
--------------------------------------------------------------------------
  1  \w     -9.00  94.00   0.50    0.75    --    5.00  38.00 -30.00  206
  2  \w    -60.00  44.00   0.50    0.75    --  -45.20  72.00-120.00  208
  3  \w    -60.00  44.00   0.50    0.75    --  -45.20  25.00 102.73  208
  4  \w   -135.00 -32.00   0.50    0.75    --  -45.20 -72.00  -9.96  206
  5  \w   -135.00 -32.00   0.50    0.75    --  -45.20 -38.00 150.00  206
  6  \w    -60.00  44.00   0.50    0.75    --  -45.20  70.00-165.00  208
  7  \w   -124.00 -21.00   0.50    3.00    -- -110.00  72.00-180.00  206
  8  \w   -199.00 -97.00   0.50    3.00    -- -110.00 -19.00  90.00  204
  9  \w   -199.00 -97.00   0.50    3.00    -- -110.00 -19.00   0.00  204
 10  \w   -199.00 -97.00   0.50    3.00    -- -110.00 -53.00 144.32  204
 11  \w   -199.00 -97.00   0.50    3.00    -- -110.00 -63.00 163.74  204
 12  \w   -124.00 -21.00   0.50    3.00    -- -110.00  72.00-150.00  206
 13  \w   -124.00 -21.00   0.50    3.00    -- -110.00  72.00 -60.00  206
 14  \w   -124.00 -21.00   0.50    3.00    -- -110.00  72.00   0.00  206
 15  \w   -199.00 -97.00   0.50    3.00    -- -110.00 -62.00  91.04  204
 16  \w   -199.00 -97.00   0.50    3.00    -- -110.00 -72.00 -60.00  204
 17  \w   -124.00 -21.00   0.50    3.00    -- -110.00  72.00 120.00  206
 18  \w   -199.00 -97.00   0.50    3.00    -- -110.00 -72.00  60.00  204
 19  \w   -124.00 -21.00   0.50    3.00    -- -110.00  72.00-120.00  206
 20  \w   -199.00 -97.00   0.50    3.00    -- -110.00 -19.00 -30.00  204
 21  \w   -124.00 -21.00   0.50    3.00    -- -110.00  38.00  30.00  206
 22  \w   -199.00 -97.00   0.50    3.00    -- -110.00 -58.00-176.89  204
 23  \w   -199.00 -97.00   0.50    3.00    -- -110.00 -19.00  30.00  204
 24  \w   -124.00 -21.00   0.50    3.00    -- -110.00  72.00 150.00  206
 25  \w   -195.00-128.00   0.50    3.00    -- -110.00 -19.00-180.00  134
 26  \w   -123.00 -97.00   0.50    3.00    -- -110.00 -38.00 150.00   52
 27  \w   -137.00 -97.00   0.50    3.00    -- -110.00 -72.00-150.00   80
 28  \w   -198.00-147.00   0.50    3.00    -- -110.00 -72.00-120.00  102
 29  \w   -199.00-144.00   0.50    3.00    -- -110.00 -72.00  90.00  110
 30  \w   -182.00-150.00   0.50    3.00    -- -110.00 -72.00 150.00   64
 31  \w   -146.00 -99.00   0.50    3.00    -- -110.00 -72.00 150.00   94
 32  \w   -124.00 -98.00   0.50    3.00    -- -110.00 -59.00 173.02   52
 33  \w   -131.00 -97.00   0.50    3.00    -- -110.00 -41.00 170.33   68
;
_diffrn_measurement_device         'four-circle diffractometer'
_diffrn_measurement_device_type    'XtaLAB AFC12 (RCD3): Kappa single'
_diffrn_measurement_method         '\w scans'
_diffrn_orient_matrix_type        
 'CrysAlisPro convention (1999,Acta A55,543-557)'
_diffrn_orient_matrix_UB_11        0.0955983000
_diffrn_orient_matrix_UB_12        -0.1069589000
_diffrn_orient_matrix_UB_13        0.0020963000
_diffrn_orient_matrix_UB_21        0.1345831000
_diffrn_orient_matrix_UB_22        0.0145097000
_diffrn_orient_matrix_UB_23        0.1863471000
_diffrn_orient_matrix_UB_31        -0.1990731000
_diffrn_orient_matrix_UB_32        -0.0415209000
_diffrn_orient_matrix_UB_33        0.0595869000
_diffrn_radiation_monochromator    mirror
_diffrn_radiation_probe            x-ray
_diffrn_radiation_type             'Cu K\a'
_diffrn_radiation_wavelength       1.54184
_diffrn_source                     'Rotating-anode X-ray tube'
_diffrn_source_type                'Rigaku (Cu) X-ray Source'
_reflns_Friedel_coverage           0.861
_reflns_Friedel_fraction_full      0.963
_reflns_Friedel_fraction_max       0.935
_reflns_number_gt                  2621
_reflns_number_total               2660
_reflns_odcompleteness_completeness  99.93
_reflns_odcompleteness_iscentric   1
_reflns_odcompleteness_theta       74.33
_reflns_special_details
;
 Reflections were merged by SHELXL according to the crystal
 class for the calculation of statistics and refinement.
 
 _reflns_Friedel_fraction is defined as the number of unique
 Friedel pairs measured divided by the number that would be
 possible theoretically, ignoring centric projections and
 systematic absences.
;
_reflns_threshold_expression       'I > 2\s(I)'
_computing_cell_refinement         'CrysAlisPro 1.171.39.46 (Rigaku OD, 2018)'
_computing_data_collection         'CrysAlisPro 1.171.39.46 (Rigaku OD, 2018)'
_computing_data_reduction          'CrysAlisPro 1.171.39.46 (Rigaku OD, 2018)'
_computing_molecular_graphics      'Olex2 1.3 (Dolomanov et al., 2009)'
_computing_publication_material    'Olex2 1.3 (Dolomanov et al., 2009)'
_computing_structure_refinement    'ShelXL 2018/3 (Sheldrick, 2015)'
_computing_structure_solution      'SHELXT 2018/2 (Sheldrick, 2018)'
_refine_diff_density_max           0.248
_refine_diff_density_min           -0.192
_refine_diff_density_rms           0.063
_refine_ls_abs_structure_details
;
 Flack x determined using 1184 quotients [(I+)-(I-)]/[(I+)+(I-)]
 (Parsons, Flack and Wagner, Acta Cryst. B69 (2013) 249-259).
;
_refine_ls_abs_structure_Flack     0.06(11)
_refine_ls_extinction_coef         0.0044(12)
_refine_ls_extinction_expression  
 'Fc^*^=kFc[1+0.001xFc^2^\l^3^/sin(2\q)]^-1/4^'
_refine_ls_extinction_method       'SHELXL-2018/3 (Sheldrick 2018)'
_refine_ls_goodness_of_fit_ref     1.122
_refine_ls_hydrogen_treatment      mixed
_refine_ls_matrix_type             full
_refine_ls_number_parameters       198
_refine_ls_number_reflns           2660
_refine_ls_number_restraints       1
_refine_ls_R_factor_all            0.0328
_refine_ls_R_factor_gt             0.0308
_refine_ls_restrained_S_all        1.122
_refine_ls_shift/su_max            0.000
_refine_ls_shift/su_mean           0.000
_refine_ls_structure_factor_coef   Fsqd
_refine_ls_weighting_details      
 'w=1/[\s^2^(Fo^2^)+(0.0392P)^2^+0.1299P] where P=(Fo^2^+2Fc^2^)/3'
_refine_ls_weighting_scheme        calc
_refine_ls_wR_factor_gt            0.0810
_refine_ls_wR_factor_ref           0.0814
_refine_special_details            ?
_olex2_refinement_description
;
1. Fixed Uiso
 At 1.2 times of:
  All C(H) groups, All C(H,H) groups
2.a Ternary CH refined with riding coordinates:
 C2(H2A), C4(H4)
2.b Secondary CH2 refined with riding coordinates:
 C5(H5A,H5B), C6(H6A,H6B)
2.c Aromatic/amide H refined with riding coordinates:
 C8(H8), C11(H11), C12(H12), C13(H13), C14(H14)
;
_atom_sites_solution_hydrogens     mixed
_atom_sites_solution_primary       dual
_atom_sites_solution_secondary     ?
loop_
  _atom_site_label
  _atom_site_type_symbol
  _atom_site_fract_x
  _atom_site_fract_y
  _atom_site_fract_z
  _atom_site_U_iso_or_equiv
  _atom_site_adp_type
  _atom_site_occupancy
  _atom_site_site_symmetry_order
  _atom_site_calc_flag
  _atom_site_refinement_flags_posn
  _atom_site_refinement_flags_adp
  _atom_site_refinement_flags_occupancy
  _atom_site_disorder_assembly
  _atom_site_disorder_group
 O1 O 0.7119(2) 0.75905(11) 0.2460(2) 0.0231(3) Uani 1 1 d . . . . .
 O2 O -0.0433(2) 0.54230(11) 0.1437(2) 0.0238(3) Uani 1 1 d . . . . .
 O3 O 0.0773(3) 0.88886(14) 0.0831(3) 0.0341(4) Uani 1 1 d . . . . .
 N1 N 0.5431(3) 0.60737(12) 0.2148(2) 0.0187(4) Uani 1 1 d . . . . .
 N2 N 0.1285(3) 0.69243(13) 0.1848(2) 0.0194(4) Uani 1 1 d . . . . .
 N3 N 0.9357(3) 0.34492(14) 0.4883(3) 0.0247(4) Uani 1 1 d . . . . .
 C1 C 0.5402(3) 0.70683(14) 0.2269(2) 0.0178(4) Uani 1 1 d . . . . .
 C2 C 0.3215(3) 0.75951(14) 0.2182(2) 0.0173(4) Uani 1 1 d . . . . .
 H2A H 0.334796 0.792916 0.330101 0.021 Uiso 1 1 calc R U . . .
 C3 C 0.1314(3) 0.59392(15) 0.1722(2) 0.0176(4) Uani 1 1 d . . . . .
 C4 C 0.3538(3) 0.53991(15) 0.2004(2) 0.0175(4) Uani 1 1 d . . . . .
 H4 H 0.344925 0.493987 0.101946 0.021 Uiso 1 1 calc R U . . .
 C5 C 0.2813(4) 0.84077(17) 0.0820(3) 0.0270(5) Uani 1 1 d . . . . .
 H5A H 0.406428 0.889682 0.107278 0.032 Uiso 1 1 calc R U . . .
 H5B H 0.270287 0.810584 -0.030694 0.032 Uiso 1 1 calc R U . . .
 C6 C 0.3871(4) 0.47531(17) 0.3625(3) 0.0233(4) Uani 1 1 d . . . . .
 H6A H 0.405883 0.520341 0.461760 0.028 Uiso 1 1 calc R U . . .
 H6B H 0.250338 0.434632 0.353602 0.028 Uiso 1 1 calc R U . . .
 C7 C 0.5856(4) 0.40666(15) 0.3924(3) 0.0218(4) Uani 1 1 d . . . . .
 C8 C 0.7983(4) 0.42572(16) 0.4907(3) 0.0239(4) Uani 1 1 d . . . . .
 H8 H 0.844304 0.486145 0.551847 0.029 Uiso 1 1 calc R U . . .
 C9 C 0.8110(4) 0.27037(16) 0.3922(3) 0.0222(4) Uani 1 1 d . . . . .
 C10 C 0.5893(3) 0.30626(15) 0.3290(2) 0.0206(4) Uani 1 1 d . . . . .
 C11 C 0.4255(4) 0.24232(18) 0.2296(3) 0.0268(5) Uani 1 1 d . . . . .
 H11 H 0.275312 0.264724 0.185531 0.032 Uiso 1 1 calc R U . . .
 C12 C 0.4876(4) 0.14565(19) 0.1969(3) 0.0331(5) Uani 1 1 d . . . . .
 H12 H 0.377638 0.101292 0.131746 0.040 Uiso 1 1 calc R U . . .
 C13 C 0.7101(5) 0.11238(18) 0.2586(3) 0.0334(5) Uani 1 1 d . . . . .
 H13 H 0.748264 0.046368 0.232154 0.040 Uiso 1 1 calc R U . . .
 C14 C 0.8744(4) 0.17338(18) 0.3567(3) 0.0285(5) Uani 1 1 d . . . . .
 H14 H 1.024663 0.150593 0.398561 0.034 Uiso 1 1 calc R U . . .
 H1 H 0.674(6) 0.580(2) 0.209(4) 0.033(8) Uiso 1 1 d . . . . .
 H3 H 0.050(7) 0.934(4) 0.002(6) 0.058(11) Uiso 1 1 d . . . . .
 H2 H -0.014(6) 0.725(3) 0.173(5) 0.050(10) Uiso 1 1 d . . . . .
 H3A H 1.069(5) 0.336(3) 0.559(4) 0.034(7) Uiso 1 1 d . . . . .

loop_
  _atom_site_aniso_label
  _atom_site_aniso_U_11
  _atom_site_aniso_U_22
  _atom_site_aniso_U_33
  _atom_site_aniso_U_23
  _atom_site_aniso_U_13
  _atom_site_aniso_U_12
 O1 0.0117(7) 0.0233(7) 0.0334(8) -0.0040(6) 0.0044(6) -0.0021(5)
 O2 0.0125(7) 0.0206(7) 0.0378(8) -0.0053(6) 0.0060(6) -0.0018(5)
 O3 0.0223(8) 0.0326(8) 0.0511(11) 0.0183(8) 0.0161(7) 0.0122(7)
 N1 0.0096(7) 0.0195(8) 0.0267(8) 0.0011(6) 0.0042(6) 0.0020(6)
 N2 0.0101(7) 0.0182(8) 0.0291(9) -0.0006(6) 0.0039(6) 0.0013(6)
 N3 0.0152(8) 0.0261(9) 0.0303(9) 0.0090(7) 0.0014(7) 0.0013(7)
 C1 0.0133(9) 0.0193(9) 0.0196(9) -0.0011(7) 0.0023(7) -0.0008(7)
 C2 0.0126(9) 0.0176(9) 0.0216(9) -0.0014(7) 0.0042(7) -0.0005(7)
 C3 0.0126(9) 0.0203(9) 0.0194(9) -0.0008(7) 0.0031(7) 0.0000(7)
 C4 0.0125(9) 0.0177(8) 0.0222(9) 0.0001(7) 0.0046(7) 0.0012(7)
 C5 0.0177(9) 0.0286(11) 0.0361(12) 0.0106(9) 0.0095(8) 0.0058(8)
 C6 0.0179(9) 0.0268(10) 0.0269(10) 0.0077(8) 0.0091(8) 0.0047(8)
 C7 0.0179(10) 0.0236(10) 0.0242(9) 0.0075(8) 0.0062(7) 0.0010(8)
 C8 0.0206(10) 0.0207(9) 0.0291(10) 0.0062(8) 0.0043(8) -0.0006(8)
 C9 0.0204(10) 0.0247(10) 0.0221(9) 0.0077(8) 0.0065(8) 0.0026(8)
 C10 0.0176(10) 0.0257(10) 0.0190(9) 0.0064(7) 0.0054(7) 0.0014(8)
 C11 0.0247(11) 0.0326(11) 0.0214(9) 0.0034(8) 0.0031(8) -0.0013(9)
 C12 0.0394(13) 0.0336(12) 0.0239(10) -0.0024(9) 0.0041(9) -0.0047(10)
 C13 0.0480(15) 0.0262(11) 0.0281(11) 0.0008(9) 0.0140(10) 0.0058(10)
 C14 0.0301(12) 0.0272(11) 0.0298(11) 0.0074(8) 0.0108(9) 0.0086(9)

_geom_special_details
;
 All esds (except the esd in the dihedral angle between two l.s. planes)
 are estimated using the full covariance matrix.  The cell esds are taken
 into account individually in the estimation of esds in distances, angles
 and torsion angles; correlations between esds in cell parameters are only
 used when they are defined by crystal symmetry.  An approximate (isotropic)
 treatment of cell esds is used for estimating esds involving l.s. planes.
;
loop_
  _geom_bond_atom_site_label_1
  _geom_bond_atom_site_label_2
  _geom_bond_distance
  _geom_bond_site_symmetry_2
  _geom_bond_publ_flag
 O1 C1 1.243(2) . ?
 O2 C3 1.248(3) . ?
 O3 C5 1.416(3) . ?
 O3 H3 0.88(5) . ?
 N1 C1 1.329(2) . ?
 N1 C4 1.455(2) . ?
 N1 H1 0.90(3) . ?
 N2 C2 1.457(2) . ?
 N2 C3 1.317(3) . ?
 N2 H2 0.96(4) . ?
 N3 C8 1.374(3) . ?
 N3 C9 1.369(3) . ?
 N3 H3A 0.88(3) . ?
 C1 C2 1.507(3) . ?
 C2 H2A 1.0000 . ?
 C2 C5 1.525(3) . ?
 C3 C4 1.513(3) . ?
 C4 H4 1.0000 . ?
 C4 C6 1.547(3) . ?
 C5 H5A 0.9900 . ?
 C5 H5B 0.9900 . ?
 C6 H6A 0.9900 . ?
 C6 H6B 0.9900 . ?
 C6 C7 1.497(3) . ?
 C7 C8 1.370(3) . ?
 C7 C10 1.436(3) . ?
 C8 H8 0.9500 . ?
 C9 C10 1.413(3) . ?
 C9 C14 1.403(3) . ?
 C10 C11 1.405(3) . ?
 C11 H11 0.9500 . ?
 C11 C12 1.390(4) . ?
 C12 H12 0.9500 . ?
 C12 C13 1.404(4) . ?
 C13 H13 0.9500 . ?
 C13 C14 1.379(4) . ?
 C14 H14 0.9500 . ?

loop_
  _geom_angle_atom_site_label_1
  _geom_angle_atom_site_label_2
  _geom_angle_atom_site_label_3
  _geom_angle
  _geom_angle_site_symmetry_1
  _geom_angle_site_symmetry_3
  _geom_angle_publ_flag
 C5 O3 H3 107(3) . . ?
 C1 N1 C4 126.56(17) . . ?
 C1 N1 H1 116(2) . . ?
 C4 N1 H1 117(2) . . ?
 C2 N2 H2 115(2) . . ?
 C3 N2 C2 126.78(17) . . ?
 C3 N2 H2 118(2) . . ?
 C8 N3 H3A 125(2) . . ?
 C9 N3 C8 108.72(18) . . ?
 C9 N3 H3A 125(2) . . ?
 O1 C1 N1 122.64(18) . . ?
 O1 C1 C2 118.01(16) . . ?
 N1 C1 C2 119.34(17) . . ?
 N2 C2 C1 113.71(16) . . ?
 N2 C2 H2A 108.0 . . ?
 N2 C2 C5 109.38(16) . . ?
 C1 C2 H2A 108.0 . . ?
 C1 C2 C5 109.61(16) . . ?
 C5 C2 H2A 108.0 . . ?
 O2 C3 N2 122.33(18) . . ?
 O2 C3 C4 118.12(17) . . ?
 N2 C3 C4 119.49(18) . . ?
 N1 C4 C3 113.35(16) . . ?
 N1 C4 H4 108.3 . . ?
 N1 C4 C6 110.64(16) . . ?
 C3 C4 H4 108.3 . . ?
 C3 C4 C6 107.72(16) . . ?
 C6 C4 H4 108.3 . . ?
 O3 C5 C2 106.85(17) . . ?
 O3 C5 H5A 110.4 . . ?
 O3 C5 H5B 110.4 . . ?
 C2 C5 H5A 110.4 . . ?
 C2 C5 H5B 110.4 . . ?
 H5A C5 H5B 108.6 . . ?
 C4 C6 H6A 108.9 . . ?
 C4 C6 H6B 108.9 . . ?
 H6A C6 H6B 107.7 . . ?
 C7 C6 C4 113.37(17) . . ?
 C7 C6 H6A 108.9 . . ?
 C7 C6 H6B 108.9 . . ?
 C8 C7 C6 126.8(2) . . ?
 C8 C7 C10 106.22(18) . . ?
 C10 C7 C6 126.93(19) . . ?
 N3 C8 H8 124.9 . . ?
 C7 C8 N3 110.27(19) . . ?
 C7 C8 H8 124.9 . . ?
 N3 C9 C10 107.90(18) . . ?
 N3 C9 C14 129.9(2) . . ?
 C14 C9 C10 122.2(2) . . ?
 C9 C10 C7 106.86(18) . . ?
 C11 C10 C7 134.0(2) . . ?
 C11 C10 C9 119.1(2) . . ?
 C10 C11 H11 120.7 . . ?
 C12 C11 C10 118.7(2) . . ?
 C12 C11 H11 120.7 . . ?
 C11 C12 H12 119.4 . . ?
 C11 C12 C13 121.2(2) . . ?
 C13 C12 H12 119.4 . . ?
 C12 C13 H13 119.3 . . ?
 C14 C13 C12 121.5(2) . . ?
 C14 C13 H13 119.3 . . ?
 C9 C14 H14 121.3 . . ?
 C13 C14 C9 117.4(2) . . ?
 C13 C14 H14 121.3 . . ?

loop_
  _geom_torsion_atom_site_label_1
  _geom_torsion_atom_site_label_2
  _geom_torsion_atom_site_label_3
  _geom_torsion_atom_site_label_4
  _geom_torsion
  _geom_torsion_site_symmetry_1
  _geom_torsion_site_symmetry_2
  _geom_torsion_site_symmetry_3
  _geom_torsion_site_symmetry_4
  _geom_torsion_publ_flag
 O1 C1 C2 N2 176.28(17) . . . . ?
 O1 C1 C2 C5 53.5(2) . . . . ?
 O2 C3 C4 N1 174.01(17) . . . . ?
 O2 C3 C4 C6 -63.2(2) . . . . ?
 N1 C1 C2 N2 -4.0(3) . . . . ?
 N1 C1 C2 C5 -126.8(2) . . . . ?
 N1 C4 C6 C7 -63.6(2) . . . . ?
 N2 C2 C5 O3 56.1(2) . . . . ?
 N2 C3 C4 N1 -8.6(3) . . . . ?
 N2 C3 C4 C6 114.1(2) . . . . ?
 N3 C9 C10 C7 -0.2(2) . . . . ?
 N3 C9 C10 C11 -178.24(18) . . . . ?
 N3 C9 C14 C13 178.2(2) . . . . ?
 C1 N1 C4 C3 9.1(3) . . . . ?
 C1 N1 C4 C6 -112.1(2) . . . . ?
 C1 C2 C5 O3 -178.56(18) . . . . ?
 C2 N2 C3 O2 179.74(19) . . . . ?
 C2 N2 C3 C4 2.5(3) . . . . ?
 C3 N2 C2 C1 4.1(3) . . . . ?
 C3 N2 C2 C5 127.0(2) . . . . ?
 C3 C4 C6 C7 171.98(17) . . . . ?
 C4 N1 C1 O1 176.91(18) . . . . ?
 C4 N1 C1 C2 -2.8(3) . . . . ?
 C4 C6 C7 C8 94.0(3) . . . . ?
 C4 C6 C7 C10 -88.6(2) . . . . ?
 C6 C7 C8 N3 179.73(19) . . . . ?
 C6 C7 C10 C9 -178.88(19) . . . . ?
 C6 C7 C10 C11 -1.2(4) . . . . ?
 C7 C10 C11 C12 -177.4(2) . . . . ?
 C8 N3 C9 C10 1.3(2) . . . . ?
 C8 N3 C9 C14 -177.9(2) . . . . ?
 C8 C7 C10 C9 -1.0(2) . . . . ?
 C8 C7 C10 C11 176.6(2) . . . . ?
 C9 N3 C8 C7 -2.0(2) . . . . ?
 C9 C10 C11 C12 0.1(3) . . . . ?
 C10 C7 C8 N3 1.9(2) . . . . ?
 C10 C9 C14 C13 -1.0(3) . . . . ?
 C10 C11 C12 C13 -1.3(3) . . . . ?
 C11 C12 C13 C14 1.4(4) . . . . ?
 C12 C13 C14 C9 -0.2(3) . . . . ?
 C14 C9 C10 C7 179.15(19) . . . . ?
 C14 C9 C10 C11 1.1(3) . . . . ?

_shelx_res_file
;
TITL p20221212c_a.res in P2(1)
    p20221212c.res
    created by SHELXL-2018/3 at 18:20:19 on 12-Dec-2022
REM Old TITL P20221212C in P2(1)
REM SHELXT solution in P2(1): R1 0.108, Rweak 0.029, Alpha 0.005
REM <I/s> 0.486 for 7 systematic absences, Orientation as input
REM Flack x = 0.099 ( 0.156 ) from 1179 Parsons' quotients
REM Formula found by SHELXT: C14 N4 O2
CELL 1.54184 6.1773 13.3209 8.1672 90 105.37 90
ZERR 2 0.0001 0.0001 0.0001 0 0.001 0
LATT -1
SYMM -X,0.5+Y,-Z
SFAC C H N O
UNIT 28 30 6 6

L.S. 5 0 0
PLAN  10
SIZE 0.16 0.18 0.22
TEMP -160
CONF
BOND $H
HTAB
fmap 2 53
acta
OMIT 4 -1 7
OMIT 6 -1 4
OMIT 0 -2 0
OMIT 6 1 4
OMIT -7 -6 2
OMIT -5 -9 7
OMIT 0 7 9
OMIT -3 10 8
REM <olex2.extras>
REM <HklSrc "%.\\P20221212C.hkl">
REM </olex2.extras>

WGHT    0.039200    0.129900
EXTI    0.004449
FVAR       1.01612
O1    4    0.711914    0.759046    0.246021    11.00000    0.01172    0.02328 =
         0.03340   -0.00400    0.00439   -0.00209
O2    4   -0.043291    0.542300    0.143734    11.00000    0.01250    0.02064 =
         0.03781   -0.00532    0.00595   -0.00183
O3    4    0.077348    0.888863    0.083097    11.00000    0.02225    0.03257 =
         0.05114    0.01830    0.01614    0.01221
N1    3    0.543051    0.607366    0.214806    11.00000    0.00963    0.01952 =
         0.02671    0.00110    0.00418    0.00204
N2    3    0.128538    0.692426    0.184828    11.00000    0.01012    0.01819 =
         0.02908   -0.00059    0.00389    0.00125
N3    3    0.935659    0.344919    0.488339    11.00000    0.01524    0.02606 =
         0.03025    0.00899    0.00141    0.00127
C1    1    0.540196    0.706830    0.226903    11.00000    0.01330    0.01931 =
         0.01963   -0.00110    0.00235   -0.00078
C2    1    0.321531    0.759508    0.218221    11.00000    0.01258    0.01760 =
         0.02162   -0.00141    0.00417   -0.00046
AFIX  13
H2A   2    0.334796    0.792916    0.330101    11.00000   -1.20000
AFIX   0
C3    1    0.131364    0.593924    0.172152    11.00000    0.01259    0.02028 =
         0.01936   -0.00085    0.00307   -0.00004
C4    1    0.353759    0.539907    0.200365    11.00000    0.01251    0.01767 =
         0.02221    0.00007    0.00458    0.00120
AFIX  13
H4    2    0.344925    0.493987    0.101946    11.00000   -1.20000
AFIX   0
C5    1    0.281296    0.840767    0.081991    11.00000    0.01775    0.02860 =
         0.03606    0.01063    0.00951    0.00577
AFIX  23
H5A   2    0.406428    0.889682    0.107278    11.00000   -1.20000
H5B   2    0.270287    0.810584   -0.030694    11.00000   -1.20000
AFIX   0
C6    1    0.387119    0.475307    0.362547    11.00000    0.01793    0.02684 =
         0.02687    0.00772    0.00905    0.00465
AFIX  23
H6A   2    0.405883    0.520341    0.461760    11.00000   -1.20000
H6B   2    0.250338    0.434632    0.353602    11.00000   -1.20000
AFIX   0
C7    1    0.585580    0.406661    0.392363    11.00000    0.01792    0.02356 =
         0.02422    0.00749    0.00618    0.00098
C8    1    0.798342    0.425718    0.490740    11.00000    0.02062    0.02073 =
         0.02913    0.00618    0.00426   -0.00058
AFIX  43
H8    2    0.844304    0.486145    0.551847    11.00000   -1.20000
AFIX   0
C9    1    0.811020    0.270371    0.392205    11.00000    0.02042    0.02467 =
         0.02215    0.00769    0.00652    0.00257
C10   1    0.589280    0.306264    0.329039    11.00000    0.01755    0.02569 =
         0.01902    0.00644    0.00542    0.00138
C11   1    0.425522    0.242325    0.229588    11.00000    0.02467    0.03256 =
         0.02138    0.00337    0.00309   -0.00132
AFIX  43
H11   2    0.275312    0.264724    0.185531    11.00000   -1.20000
AFIX   0
C12   1    0.487621    0.145654    0.196934    11.00000    0.03935    0.03362 =
         0.02386   -0.00245    0.00410   -0.00474
AFIX  43
H12   2    0.377638    0.101292    0.131746    11.00000   -1.20000
AFIX   0
C13   1    0.710105    0.112382    0.258604    11.00000    0.04804    0.02619 =
         0.02806    0.00084    0.01402    0.00585
AFIX  43
H13   2    0.748264    0.046368    0.232154    11.00000   -1.20000
AFIX   0
C14   1    0.874389    0.173376    0.356677    11.00000    0.03007    0.02719 =
         0.02977    0.00743    0.01076    0.00861
AFIX  43
H14   2    1.024663    0.150593    0.398561    11.00000   -1.20000
AFIX   0
H1    2    0.674175    0.580025    0.208927    11.00000    0.03281
H3    2    0.050036    0.933720    0.001569    11.00000    0.05824
H2    2   -0.013986    0.724652    0.172774    11.00000    0.04950
H3A   2    1.069331    0.336439    0.558658    11.00000    0.03358
HKLF 4


REM  p20221212c_a.res in P2(1)
REM wR2 = 0.0814, GooF = S = 1.122, Restrained GooF = 1.122 for all data
REM R1 = 0.0308 for 2621 Fo > 4sig(Fo) and 0.0328 for all 2660 data
REM 198 parameters refined using 1 restraints

END

WGHT      0.0390      0.1309

REM Instructions for potential hydrogen bonds
EQIV $1 -x+1, y+1/2, -z+1
HTAB C2 N3_$1
EQIV $2 x+1, y, z
HTAB N1 O2_$2
EQIV $3 -x, y+1/2, -z
HTAB O3 O2_$3
EQIV $4 x-1, y, z
HTAB N2 O1_$4
EQIV $5 -x+2, y-1/2, -z+1
HTAB N3 O1_$5

REM Highest difference peak  0.248,  deepest hole -0.192,  1-sigma level  0.063
Q1    1   0.5789  0.3590  0.3310  11.00000  0.05    0.25
Q2    1  -0.0119  0.8210  0.0162  11.00000  0.05    0.20
Q3    1   0.8413  0.2279  0.3443  11.00000  0.05    0.20
Q4    1   0.6896  0.2850  0.3578  11.00000  0.05    0.20
Q5    1   0.5035  0.2773  0.3176  11.00000  0.05    0.19
Q6    1   0.7449  0.0201  0.3555  11.00000  0.05    0.17
Q7    1   0.7676  0.1472  0.3429  11.00000  0.05    0.17
Q8    1   0.1830  0.2739 -0.0003  11.00000  0.05    0.17
Q9    1   0.3796  0.5119  0.2871  11.00000  0.05    0.17
Q10   1   0.5738  0.1435  0.3435  11.00000  0.05    0.17
;
_shelx_res_checksum                25682
_shelx_hkl_file
;
   0 -16   0   24.85    1.37
   0 -16   0   30.50    1.52
   0 -16   1   16.35    1.12
   0 -16   1   13.12    1.08
   0 -16  -1   15.55    1.06
   0 -16   1   14.46    1.00
   0 -16   2    7.63    0.78
   0 -16   2    9.43    0.79
   0 -16  -2    7.30    0.72
   0 -16  -2    6.62    0.72
   0 -16   3    7.53    0.67
   0 -16   3    7.12    0.63
   0 -16  -3    7.80    0.71
   0 -15   0   -0.30    0.79
   0 -15   0   -0.41    0.69
   0 -15   0    0.17    0.69
   0 -15  -1   94.54    2.87
   0 -15  -1   82.32    2.99
   0 -15   1   31.29    2.19
   0 -15  -1   64.46    3.04
   0 -15   1   32.96    2.22
   0 -15   1   32.39    2.26
   0 -15  -1   29.97    2.09
   0 -15  -2   11.38    1.34
   0 -15   2   11.76    1.14
   0 -15  -2   12.46    1.44
   0 -15   2   11.88    1.23
   0 -15  -2   10.43    1.25
   0 -15  -3   24.54    1.14
   0 -15   3   25.42    1.50
   0 -15  -3   25.89    1.48
   0 -15  -3   28.69    1.75
   0 -15  -3   26.83    1.63
   0 -15   3   24.75    1.57
   0 -15   4   55.44    2.32
   0 -15   4   52.61    2.24
   0 -15  -4   49.29    2.38
   0 -15   4   58.50    2.43
   0 -15  -4   51.50    2.09
   0 -14   0  381.94   14.37
   0 -14   0  355.97   14.41
   0 -14   0  359.82   14.33
   0 -14   0  380.75   14.51
   0 -14  -1   84.49    4.07
   0 -14  -1  115.02    3.75
   0 -14   1   43.21    2.87
   0 -14  -1   53.98    2.91
   0 -14   1   40.52    2.85
   0 -14  -1   44.25    2.67
   0 -14  -1  114.61    3.84
   0 -14   1   38.29    2.87
   0 -14  -2  135.98    6.14
   0 -14  -2  157.57    6.83
   0 -14  -2  138.79    5.51
   0 -14   2  143.32    6.12
   0 -14  -2  137.31    6.07
   0 -14   2  137.62    6.05
   0 -14   3   29.63    1.96
   0 -14  -3   27.79    1.92
   0 -14  -3   27.36    2.16
   0 -14  -3   28.32    1.43
   0 -14  -3   27.07    1.80
   0 -14   4    9.10    1.01
   0 -14  -4    9.25    0.64
   0 -14  -4    8.69    1.24
   0 -14  -4    8.19    1.09
   0 -14   4    8.27    1.07
   0 -14   4    8.81    0.91
   0 -14  -4    6.65    0.81
   0 -14  -5   40.95    1.66
   0 -14   5   41.58    1.89
   0 -13   0    0.33    1.01
   0 -13   0    0.57    1.01
   0 -13   0   -0.03    0.95
   0 -13   0    0.44    1.38
   0 -13  -1  475.51   13.47
   0 -13  -1  284.17   11.77
   0 -13   1  207.24   11.68
   0 -13  -1  272.53   11.90
   0 -13  -1  516.48   12.84
   0 -13   1  209.75   11.56
   0 -13  -1  559.92   13.16
   0 -13  -2  154.86    7.62
   0 -13   2  143.94    7.01
   0 -13  -2  158.00    7.01
   0 -13  -2  171.62    6.50
   0 -13   2  164.89    7.09
   0 -13  -2  165.36    7.14
   0 -13  -2  163.04    7.00
   0 -13   3  106.25    5.24
   0 -13  -3  124.63    5.28
   0 -13  -3  114.86    5.32
   0 -13  -3  117.68    4.80
   0 -13  -4   43.03    2.57
   0 -13  -4   40.07    2.69
   0 -13  -4   44.65    2.04
   0 -13  -4   42.58    2.29
   0 -13   4   39.81    2.45
   0 -13   4   39.51    2.31
   0 -13  -4   40.31    1.90
   0 -13  -5   24.28    1.21
   0 -13  -5   20.68    1.06
   0 -13  -5   23.59    1.12
   0 -13  -5   22.45    1.68
   0 -13   5   19.34    1.34
   0 -13   5   23.12    1.54
   0 -13  -6   34.91    1.38
   0 -13  -6   31.00    1.34
   0 -12   0  121.01    5.70
   0 -12   0  122.83    5.96
   0 -12   0  128.11    6.14
   0 -12   0  126.87    5.79
   0 -12  -1   89.54    4.64
   0 -12   1   82.92    5.38
   0 -12  -1  196.37    7.13
   0 -12   1   71.78    4.53
   0 -12   1   73.04    4.65
   0 -12  -1  139.54    5.66
   0 -12  -1  117.11    5.04
   0 -12  -1  225.32    5.92
   0 -12  -1  159.39    6.25
   0 -12  -1  168.34    6.04
   0 -12   1   62.62    4.61
   0 -12  -2   64.00    3.87
   0 -12  -2   51.47    2.78
   0 -12   2   42.77    2.91
   0 -12  -2   51.08    3.03
   0 -12  -2   43.85    3.31
   0 -12   2   56.53    3.65
   0 -12  -2   49.60    2.47
   0 -12  -2   50.82    2.93
   0 -12   3  102.97    5.24
   0 -12  -3  115.36    5.23
   0 -12  -3  121.18    4.76
   0 -12  -3  113.05    5.38
   0 -12  -3  111.05    4.82
   0 -12  -4   94.27    3.96
   0 -12  -4   93.17    4.61
   0 -12  -4   99.76    4.10
   0 -12   4   91.30    4.42
   0 -12  -4   89.96    4.33
   0 -12   4   95.05    4.31
   0 -12  -4   91.45    4.70
   0 -12  -4   93.02    3.97
   0 -12  -5   13.39    0.95
   0 -12  -5   11.96    1.09
   0 -12   5   12.87    1.14
   0 -12  -5   12.86    1.50
   0 -12   5   14.04    1.41
   0 -12   5   12.15    1.14
   0 -12  -5   13.91    0.90
   0 -12  -5   14.17    0.92
   0 -12  -6    3.44    0.41
   0 -12  -6    3.04    0.90
   0 -12   6    3.08    0.68
   0 -12  -6    2.26    0.74
   0 -12  -6    2.73    0.75
   0 -12  -6    3.37    0.39
   0 -12  -6    3.40    0.41
   0 -11   0    0.21    1.02
   0 -11   0   -0.42    0.96
   0 -11   0    0.07    0.99
   0 -11   0    0.48    1.18
   0 -11   0    0.05    1.76
   0 -11   0   -1.58    1.89
   0 -11   1   47.90    3.76
   0 -11  -1  158.94    5.34
   0 -11  -1   72.17    3.56
   0 -11  -1  115.62    5.54
   0 -11  -1   59.86    3.70
   0 -11  -1   79.27    4.80
   0 -11   1   64.22    4.54
   0 -11  -1  134.83    4.94
   0 -11  -1  148.05    5.09
   0 -11  -2   75.20    3.51
   0 -11  -2   73.17    3.87
   0 -11  -2   88.01    4.54
   0 -11   2   70.59    3.94
   0 -11  -2   71.69    3.75
   0 -11  -2   78.15    4.02
   0 -11  -2   73.30    4.37
   0 -11  -2   68.36    7.04
   0 -11  -2   74.16    4.39
   0 -11  -2   85.79    3.63
   0 -11   2   91.23    4.79
   0 -11  -3   57.66    2.70
   0 -11  -3   46.62    6.00
   0 -11  -3   54.42    3.09
   0 -11  -3   57.86    3.32
   0 -11   3   59.69    5.17
   0 -11   3   57.96    3.20
   0 -11  -3   56.67    2.79
   0 -11  -3   57.30    2.70
   0 -11   3   59.05    3.08
   0 -11  -4  137.36    5.97
   0 -11   4  128.86    5.96
   0 -11  -4  141.60    5.68
   0 -11  -4  131.92    5.58
   0 -11  -4  138.47    6.37
   0 -11   4  129.79    6.35
   0 -11   4  132.62    5.94
   0 -11  -4  134.56    5.59
   0 -11  -5   22.27    2.04
   0 -11  -5   23.47    2.04
   0 -11  -5   21.48    1.36
   0 -11  -5   21.24    1.58
   0 -11  -5   24.07    1.41
   0 -11   5   22.01    1.70
   0 -11   5   21.13    1.58
   0 -11  -6   26.90    1.42
   0 -11  -6   28.70    1.45
   0 -11  -6   27.02    1.43
   0 -11  -6   24.42    1.88
   0 -11   6   25.85    1.67
   0 -11   6   25.78    1.67
   0 -11  -6   24.62    1.74
   0 -11  -6   25.98    1.84
   0 -11  -7   30.40    1.69
   0 -11  -7   33.82    1.44
   0 -11  -7   32.66    1.41
   0 -11  -7   33.82    1.45
   0 -10   0    5.80    2.02
   0 -10   0    3.43    1.84
   0 -10   0    5.28    1.24
   0 -10   0    4.92    1.28
   0 -10   0    6.28    1.42
   0 -10  -1    1.24    1.78
   0 -10  -1    1.04    0.52
   0 -10  -1    1.92    1.38
   0 -10  -1    0.38    0.82
   0 -10  -1   -0.19    2.04
   0 -10  -1    2.11    1.76
   0 -10   1    1.28    0.82
   0 -10  -1    0.75    0.47
   0 -10  -1    2.83    1.20
   0 -10   1    0.83    1.77
   0 -10   2    6.53    1.90
   0 -10   2    4.02    1.09
   0 -10  -2    6.79    2.77
   0 -10  -2    5.31    1.07
   0 -10  -2    7.46    1.63
   0 -10  -2    5.86    1.66
   0 -10  -2    8.02    1.85
   0 -10  -2    5.47    0.77
   0 -10   2    5.43    1.78
   0 -10  -2    6.62    0.83
   0 -10  -2    6.42    1.92
   0 -10   2    5.45    1.03
   0 -10   2    6.00    1.02
   0 -10  -2    5.73    1.28
   0 -10  -3  115.61    4.96
   0 -10  -3  121.70    5.89
   0 -10  -3  120.88    4.99
   0 -10  -3  127.15    9.79
   0 -10  -3  126.67    5.08
   0 -10   3  125.48    5.42
   0 -10  -3  135.88    5.66
   0 -10   3  128.66    5.40
   0 -10   3  104.03    5.62
   0 -10  -3  131.03    5.49
   0 -10   3  127.73    8.00
   0 -10  -4  135.04    5.69
   0 -10  -4  144.24    6.46
   0 -10   4  143.47    6.07
   0 -10   4  112.84    6.24
   0 -10  -4  124.65    5.61
   0 -10   4  145.13    8.81
   0 -10  -4  147.48    6.06
   0 -10   4  135.80    6.02
   0 -10  -4  134.42    5.64
   0 -10  -4  128.94   10.28
   0 -10  -5   27.19    1.57
   0 -10   5   23.92    1.76
   0 -10  -5   24.57    1.54
   0 -10  -5   24.50    1.54
   0 -10  -5   23.93    1.75
   0 -10  -5   24.07    2.11
   0 -10   5   21.97    1.84
   0 -10  -5   23.81    2.10
   0 -10   5   19.69    1.96
   0 -10  -6    0.98    1.00
   0 -10   6    0.50    0.81
   0 -10  -6    0.73    0.41
   0 -10  -6    1.03    1.13
   0 -10  -6    0.60    0.42
   0 -10  -6    0.94    0.45
   0 -10   6    1.20    0.82
   0 -10  -7    9.42    0.63
   0 -10  -7    7.04    0.64
   0 -10   7    8.78    0.94
   0 -10  -7    8.27    1.10
   0 -10  -8   11.51    0.57
   0  -9   0    0.58    1.61
   0  -9  -1    1.69    2.19
   0  -9   1    0.45    1.08
   0  -9  -1    0.52    0.76
   0  -9  -2  138.13    5.30
   0  -9  -2  133.53    6.05
   0  -9   2  148.69    6.35
   0  -9  -2  135.38    5.33
   0  -9   2  134.45    7.83
   0  -9  -2  130.95    5.66
   0  -9  -2   92.87    5.74
   0  -9  -2  121.03    5.49
   0  -9  -2  112.27    5.95
   0  -9   2  122.61    5.55
   0  -9  -2  172.77    6.45
   0  -9  -2  117.08    5.14
   0  -9   2  102.06    5.59
   0  -9  -2  135.33    9.51
   0  -9  -3   37.14    5.27
   0  -9   3   31.61    2.36
   0  -9   3   36.83    2.25
   0  -9  -3   35.92    1.95
   0  -9  -3   33.72    2.82
   0  -9   3   35.93    2.22
   0  -9  -3   38.97    2.03
   0  -9   3   39.64    3.97
   0  -9  -3   35.47    2.38
   0  -9  -3   34.48    2.86
   0  -9  -3   36.62    2.27
   0  -9  -3   33.33    1.92
   0  -9  -4   55.72    3.22
   0  -9  -4   47.32    2.57
   0  -9  -4   57.27    2.65
   0  -9   4   51.82    2.88
   0  -9   4   54.06    2.96
   0  -9   4   52.77    4.84
   0  -9   4   49.93    3.13
   0  -9  -4   52.97    2.93
   0  -9  -4   47.78    6.06
   0  -9  -4   54.14    3.40
   0  -9   5   33.17    2.19
   0  -9  -5   35.30    2.21
   0  -9   5   29.58    2.39
   0  -9  -5   36.05    1.99
   0  -9  -5   37.52    2.57
   0  -9  -5   35.65    2.00
   0  -9  -5   35.01    2.04
   0  -9  -5   36.13    2.59
   0  -9   5   36.58    2.39
   0  -9  -6   92.85    4.78
   0  -9   6  104.25    4.77
   0  -9  -6   93.21    4.28
   0  -9   6   95.58    4.86
   0  -9  -6  100.92    4.32
   0  -9  -6  100.31    4.63
   0  -9  -6  105.04    4.28
   0  -9  -7    4.71    1.15
   0  -9   7    3.75    0.81
   0  -9  -7    5.36    0.53
   0  -9  -7    5.29    0.60
   0  -9  -7    5.25    0.61
   0  -9   7    4.92    0.94
   0  -9  -8    1.33    0.25
   0  -9  -8    1.62    0.65
   0  -9  -8    1.84    0.27
   0  -9   8    1.20    0.46
   0  -8   0   91.43    6.39
   0  -8   1   32.22    3.17
   0  -8   1   31.19    3.27
   0  -8  -1   38.06    4.23
   0  -8   2   93.45    6.16
   0  -8  -2  106.51    7.98
   0  -8   3   13.18    1.23
   0  -8  -3   14.79    1.09
   0  -8   3   11.43    1.27
   0  -8  -3   12.21    1.00
   0  -8  -3   13.57    1.93
   0  -8   3   13.24    2.37
   0  -8  -3   12.72    1.25
   0  -8  -3    8.98    3.16
   0  -8  -4  206.11    8.03
   0  -8  -4  199.55    8.37
   0  -8   4  210.03    8.11
   0  -8  -4  206.12    8.21
   0  -8  -4  184.71    7.67
   0  -8   4  189.78    8.19
   0  -8  -4  185.56    7.71
   0  -8   4  214.67   11.03
   0  -8  -4  216.69   13.31
   0  -8  -4  181.39    7.70
   0  -8   4  206.31    7.99
   0  -8  -5   29.41    4.81
   0  -8  -5   22.43    1.52
   0  -8   5   23.41    1.91
   0  -8   5   22.93    1.73
   0  -8  -5   24.56    2.06
   0  -8  -5   24.66    1.53
   0  -8   5   21.83    1.86
   0  -8   5   26.53    3.41
   0  -8  -5   21.90    1.56
   0  -8  -5   23.33    2.12
   0  -8   6  247.62   10.10
   0  -8  -6  236.95   10.13
   0  -8  -6  242.84    9.52
   0  -8   6  245.89   10.19
   0  -8  -7   19.31    1.22
   0  -8   7   15.47    1.46
   0  -8  -7   21.01    1.27
   0  -8  -7   17.81    1.84
   0  -8  -7   19.30    1.11
   0  -8   7   17.66    1.59
   0  -8  -7   17.42    1.67
   0  -8  -8   21.54    1.08
   0  -8   8   20.76    1.40
   0  -8  -8   19.04    1.51
   0  -8  -8   19.74    1.06
   0  -7   0    0.23    0.88
   0  -7   0    0.41    1.41
   0  -7  -1  518.97   22.69
   0  -7   1  529.81   21.31
   0  -7   1  503.22   21.35
   0  -7   2   67.79    4.70
   0  -7  -2   71.10    6.05
   0  -7   3   31.22    3.34
   0  -7  -3   37.62    4.75
   0  -7  -4  128.65    5.35
   0  -7  -4  133.01    5.58
   0  -7   4  135.41    5.56
   0  -7  -4  124.37    5.84
   0  -7   4  145.20    8.22
   0  -7   4  127.46    5.69
   0  -7   4  136.92    5.69
   0  -7  -4  119.26    5.33
   0  -7   4  105.20    5.30
   0  -7  -4  134.91    5.36
   0  -7  -4  130.55    5.75
   0  -7  -5    7.24    0.84
   0  -7   5    8.79    2.10
   0  -7   5    9.06    1.12
   0  -7   5    9.45    1.33
   0  -7  -5    7.80    1.45
   0  -7   5   11.11    1.31
   0  -7  -5    9.54    1.47
   0  -7  -5    6.21    2.90
   0  -7  -6   37.56    2.60
   0  -7  -6   38.53    2.06
   0  -7  -6   34.70    1.92
   0  -7   6   40.91    2.51
   0  -7   6   36.92    2.51
   0  -7  -6   35.49    2.08
   0  -7  -7   19.96    1.98
   0  -7  -7   21.71    1.33
   0  -7  -7   18.49    1.25
   0  -7  -7   20.83    1.18
   0  -7   7   17.35    1.74
   0  -7   7   16.45    1.52
   0  -7  -8   74.65    3.07
   0  -7  -8   64.75    3.55
   0  -7   8   73.64    3.49
   0  -7  -8   75.35    3.06
   0  -6   0  461.53   23.71
   0  -6   0  598.01   24.80
   0  -6   1  406.27   17.56
   0  -6   1  461.49   17.79
   0  -6  -1  447.62   18.91
   0  -6   1  410.78   17.80
   0  -6  -2  482.65   21.43
   0  -6   2  478.81   19.81
   0  -6   3  471.46   19.38
   0  -6  -3  420.73   20.86
   0  -6   4  151.57    8.64
   0  -6  -4  160.62   10.55
   0  -6   5   77.71    3.97
   0  -6   5   87.26    6.44
   0  -6  -5  107.92    8.61
   0  -6  -5   97.85    3.97
   0  -6   5   86.42    4.13
   0  -6  -5   92.53    3.98
   0  -6  -5   95.98    4.50
   0  -6  -5   85.50    4.01
   0  -6   5   86.93    4.30
   0  -6   5   90.92    4.39
   0  -6   6  141.18    8.86
   0  -6   6  129.54    5.81
   0  -6   6  151.04    6.29
   0  -6   6  149.15    6.20
   0  -6  -6  136.09    5.57
   0  -6  -6  138.07    6.28
   0  -6  -6  140.26    5.73
   0  -6  -6  127.66    5.71
   0  -6  -7    1.55    0.37
   0  -6  -7    1.09    0.50
   0  -6   7    0.81    0.94
   0  -6   7    1.48    0.67
   0  -6  -7    1.46    0.48
   0  -6   8   40.31    2.44
   0  -6  -8   41.27    1.94
   0  -6  -8   42.48    1.94
   0  -6   9    0.41    0.48
   0  -6  -9    0.44    0.61
   0  -5   0    0.60    0.88
   0  -5   0   -0.10    0.77
   0  -5   0    0.65    1.12
   0  -5  -1  748.32   29.57
   0  -5   1  729.11   28.53
   0  -5   1  760.53   28.81
   0  -5  -1  757.93   29.88
   0  -5   1  731.87   28.82
   0  -5   2  244.73   10.75
   0  -5   2  253.94   11.18
   0  -5   2  255.82   10.48
   0  -5  -2  267.18   12.63
   0  -5   3  436.89   18.42
   0  -5   4  270.29   12.71
   0  -5  -4  256.52   14.61
   0  -5  -5    2.46    0.51
   0  -5   5    3.30    0.82
   0  -5   5    3.09    1.00
   0  -5  -5    5.32    2.76
   0  -5  -5    2.10    0.61
   0  -5   5    2.99    0.77
   0  -5   5    2.60    0.55
   0  -5  -5    3.49    1.13
   0  -5   5    3.74    1.57
   0  -5  -5    4.38    0.64
   0  -5  -6   10.07    0.92
   0  -5   6   11.22    2.37
   0  -5   6    7.06    0.90
   0  -5   6   11.15    1.48
   0  -5  -6    9.21    0.99
   0  -5  -6    9.59    0.82
   0  -5   6   11.58    1.25
   0  -5  -6    9.40    1.42
   0  -5  -7   27.01    1.58
   0  -5  -7   27.23    1.55
   0  -5   7   22.69    2.02
   0  -5   8    7.16    1.28
   0  -5  -8    6.28    0.60
   0  -5  -8    6.77    0.59
   0  -5  -8    5.64    0.59
   0  -5  -8    5.12    1.36
   0  -5  -9    4.11    0.81
   0  -5   9    3.31    0.70
   0  -4   0  233.95    9.95
   0  -4   0  211.40   10.46
   0  -4   1  249.18    9.94
   0  -4   1  226.10   10.02
   0  -4  -1  235.68   10.69
   0  -4   1  246.12   10.18
   0  -4   2  713.39   27.75
   0  -4   2  703.58   28.27
   0  -4  -2  753.13   29.07
   0  -4   2  756.71   27.64
   0  -4  -3   99.18    6.68
   0  -4   3   94.14    5.38
   0  -4   4   13.08    1.99
   0  -4  -4   12.97    2.78
   0  -4  -5  159.46    6.61
   0  -4   5  155.86    7.07
   0  -4   5  179.33    7.05
   0  -4   5  178.50    9.43
   0  -4  -5  205.95   11.42
   0  -4  -5  171.63    6.59
   0  -4   5  174.55    6.97
   0  -4   5  142.58    6.54
   0  -4  -6   15.20    1.10
   0  -4   6   14.37    2.63
   0  -4  -6   14.75    1.14
   0  -4   6   16.10    1.39
   0  -4  -6   14.46    1.61
   0  -4   6   14.77    1.60
   0  -4   6   11.12    1.06
   0  -4  -7   29.83    2.54
   0  -4   7   31.77    2.32
   0  -4  -7   35.05    1.82
   0  -4   7   28.19    1.86
   0  -4  -7   35.37    1.80
   0  -4   8   37.15    2.47
   0  -4  -8   40.06    1.81
   0  -4  -8   31.31    1.83
   0  -4  -8   39.31    1.80
   0  -4  -8   36.29    2.58
   0  -4   9   29.15    1.74
   0  -4  -9   30.28    1.79
   0  -4  -9   25.16    1.26
   0  -3   0    0.27    0.69
   0  -3   0    0.50    0.63
   0  -3   1  426.90   17.03
   0  -3   1  434.45   17.22
   0  -3  -1  466.23   18.06
   0  -3   1  464.25   17.00
   0  -3   2  774.98   30.69
   0  -3  -2  850.04   31.35
   0  -3   3  614.04   23.53
   0  -3  -3  616.63   25.50
   0  -3   3  605.43   24.16
   0  -3  -3  609.39   24.70
   0  -3  -4   75.00    6.01
   0  -3   4   82.53    5.10
   0  -3  -5  148.96    9.48
   0  -3   5  141.95    8.31
   0  -3  -6    5.63    1.39
   0  -3  -6    6.03    0.66
   0  -3  -6    5.73    1.20
   0  -3   6    5.34    1.02
   0  -3   6    3.83    1.59
   0  -3   6    5.73    1.24
   0  -3   6    4.20    0.64
   0  -3  -6    6.49    0.74
   0  -3  -7   53.09    2.42
   0  -3   7   51.22    4.85
   0  -3  -7   48.34    3.18
   0  -3   7   41.53    2.44
   0  -3  -7   54.52    2.40
   0  -3  -8    4.00    1.29
   0  -3  -8    2.81    0.58
   0  -3  -9   24.60    1.26
   0  -3  -9   23.98    1.68
   0  -2   0 3426.73  118.87
   0  -2   0 3084.94  118.83
   0  -2   1  729.63   27.28
   0  -2  -2 5775.45  208.99
   0  -2  -2 5762.42  208.46
   0  -2   2 5602.09  208.02
   0  -2   3  602.40   23.64
   0  -2  -3  639.62   25.27
   0  -2   3  641.85   24.20
   0  -2  -3  592.44   24.37
   0  -2   4  430.39   18.67
   0  -2  -4  481.24   20.11
   0  -2   5  801.12   32.52
   0  -2   6   91.46    4.40
   0  -2   6  110.20    7.23
   0  -2   6   96.64    5.06
   0  -2  -6  117.00    4.44
   0  -2  -6  104.87    4.42
   0  -2   6  112.08    5.00
   0  -2  -6  110.47    5.20
   0  -2  -7   79.59    4.18
   0  -2   7   79.05    6.15
   0  -2   7   83.47    3.94
   0  -2  -8   22.46    2.00
   0  -2  -8   23.12    1.46
   0  -2   8   24.07    1.99
   0  -2  -9   43.41    2.40
   0  -2  -9   43.91    2.04
   0  -2   9   45.10    2.43
   0  -1   1 1526.27   56.54
   0  -1  -1 1435.87   56.92
   0  -1   2 3935.99  145.17
   0  -1   2 3973.28  145.37
   0  -1  -2 4000.29  145.60
   0  -1  -2 4016.62  146.01
   0  -1  -3  349.36   14.71
   0  -1  -3  316.06   14.02
   0  -1   3  341.40   13.77
   0  -1   3  361.68   14.09
   0  -1   4  759.67   28.99
   0  -1   4  708.15   28.49
   0  -1   5  352.12   15.94
   0  -1   6   45.83    2.69
   0  -1   6   48.88    4.42
   0  -1  -6   36.85    2.70
   0  -1   6   33.04    2.54
   0  -1   6   45.74    2.67
   0  -1   6   47.48    2.49
   0  -1   7   38.85    4.20
   0  -1   7   43.62    2.65
   0  -1  -7   35.20    2.68
   0  -1   7   43.25    2.70
   0  -1  -8    9.96    0.96
   0  -1   8    8.64    1.39
   0  -1  -8   11.11    1.51
   0  -1   8    8.63    1.30
   0  -1  -9   18.07    1.13
   0  -1   9   20.55    1.56
   0  -1  -9   21.66    1.54
   0   0   1    3.39    0.43
   0   0  -1    3.13    0.46
   0   0  -1    4.34    0.61
   0   0   2 3595.57   15.74
   0   0  -2 3627.82   16.09
   0   0   3 1834.66   15.16
   0   0   3   -0.05    0.00
   0   0   4   42.35    3.28
   0   0   4   38.26    3.07
   0   0   5  396.77   17.60
   0   0   6    0.18    0.98
   0   0   6    0.74    0.71
   0   0   6   -0.20    0.84
   0   0   6    1.18    0.85
   0   0   6    1.19    1.32
   0   0  -6    0.49    1.07
   0   0   7  639.39   23.56
   0   0   7  623.79   23.53
   0   0   7  622.74   26.82
   0   0  -7  590.33   23.52
   0   0   7  620.89   23.18
   0   0  -8   26.53    1.61
   0   0   8   23.25    1.96
   0   0   8   24.69    2.00
   0   0  -8   25.03    2.05
   0   0  -9    0.81    0.41
   0   0  -9    0.52    0.76
   0   0   9    0.57    0.82
   0   1   1 1530.70   54.12
   0   1   1 1579.35   54.26
   0   1   2 4272.14  152.58
   0   1   2 4051.75  152.80
   0   1   3  337.62   13.76
   0   1   3  333.84   14.04
   0   1   4  739.24   28.35
   0   1   4  684.28   28.31
   0   1   5  362.88   16.37
   0   1   6   25.64    2.15
   0   1   6   42.01    2.49
   0   1  -6   25.35    4.80
   0   1   6   39.17    4.06
   0   1   6   39.58    2.53
   0   1  -6   41.08    2.52
   0   1   6   37.59    2.24
   0   1   7   37.96    2.62
   0   1   7   36.78    2.28
   0   1  -7   37.38    2.60
   0   1   7   38.95    2.56
   0   1  -7   28.25    4.97
   0   1   7   35.20    4.00
   0   1  -8    9.04    1.34
   0   1   8   10.83    1.43
   0   1   8    8.91    1.32
   0   1   9   20.41    1.53
   0   1  -9   19.51    1.41
   0   2   0 1066.60   49.51
   0   2   0 1111.96   49.73
   0   2   1  639.81   26.01
   0   2   1  689.15   26.11
   0   2   1  708.76   25.45
   0   2   2 5774.71  208.57
   0   2   2 5621.05  208.91
   0   2   3  581.98   24.41
   0   2   3  638.46   24.05
   0   2   4  397.42   17.77
   0   2   4  425.29   17.37
   0   2   5  783.86   31.93
   0   2  -6   75.19    7.81
   0   2   6  110.46    4.50
   0   2  -6  106.86    4.94
   0   2   6  116.66    5.05
   0   2   6  117.94    7.35
   0   2   6  114.53    5.03
   0   2   6   77.22    4.61
   0   2   7   85.02    4.01
   0   2   7   85.06    6.43
   0   2   7   83.17    4.24
   0   2  -7   74.47    4.11
   0   2   7   90.15    4.32
   0   2   8   21.98    1.84
   0   2  -8   22.98    1.46
   0   2   8   19.63    1.79
   0   2  -8   20.53    1.75
   0   2  -9   48.37    2.11
   0   2   9   41.30    2.36
   0   2   9   41.49    2.34
   0   3   0    0.02    0.55
   0   3   0    0.19    0.67
   0   3   0    0.52    0.64
   0   3  -1  391.43   15.63
   0   3   1  435.38   15.64
   0   3   2  719.89   27.78
   0   3   2  691.24   26.76
   0   3   2  758.78   28.03
   0   3   3  542.77   23.67
   0   3   3  627.88   23.49
   0   3   4   67.07    5.02
   0   3   4   81.08    4.88
   0   3  -5  108.48    8.40
   0   3   5  133.20    7.44
   0   3   6    5.62    1.82
   0   3  -6    5.02    2.61
   0   3  -6   10.07    1.30
   0   3   6    5.76    0.72
   0   3   6    5.71    1.28
   0   3   6    5.86    1.17
   0   3  -7   48.77    2.85
   0   3  -7   47.50    2.49
   0   3   7   47.75    4.67
   0   3   7   51.38    3.01
   0   3   7   50.30    2.80
   0   3  -7   38.49    5.37
   0   3   7   49.72    3.02
   0   3  -8    3.16    0.92
   0   3   8    3.18    0.99
   0   3   8    3.87    1.07
   0   3  -8    3.55    0.63
   0   3  -9   28.10    1.40
   0   3   9   25.46    1.67
   0   3   9   26.38    1.65
   0   4   0   99.37    5.30
   0   4   0  110.84    5.99
   0   4  -1  206.01    8.46
   0   4   1  252.84    8.87
   0   4  -2  640.70   25.29
   0   4   2  650.36   24.81
   0   4   2  695.15   26.39
   0   4   2  669.27   26.16
   0   4   3   94.69    5.69
   0   4   3  103.41    5.53
   0   4   4   10.27    1.89
   0   4   4    9.08    1.99
   0   4  -4    5.33    2.00
   0   4   5  180.31    9.58
   0   4   5  184.11    7.12
   0   4   6   15.30    2.67
   0   4  -6   16.24    1.17
   0   4   6   14.82    1.66
   0   4   6   15.50    1.15
   0   4  -7   32.96    1.86
   0   4   7   30.88    2.31
   0   4   8   36.69    2.33
   0   4   8   33.18    2.34
   0   4  -8   37.92    1.92
   0   4   8   36.43    2.07
   0   4   9   29.38    1.74
   0   4   9   32.35    1.70
   0   4  -9   32.20    1.44
   0   5   0    0.28    1.22
   0   5   0    0.08    0.64
   0   5   0    0.05    0.66
   0   5  -1  831.76   30.17
   0   5   1  757.22   29.89
   0   5   1  742.88   28.64
   0   5   2  224.07    9.30
   0   5   2  250.87   11.10
   0   5   2  229.77   10.98
   0   5  -2  232.21    9.47
   0   5   3  456.72   18.07
   0   5   3  427.18   18.22
   0   5   4  280.91   12.46
   0   5  -4  223.24   11.93
   0   5   5    2.78    0.50
   0   5  -5    2.08    0.45
   0   5   5    3.47    1.64
   0   5  -6    9.41    0.89
   0   5   6   11.16    2.36
   0   5   6   10.85    0.95
   0   5   6   11.36    1.52
   0   5  -7   24.17    1.49
   0   5   7   26.20    2.01
   0   5   7   24.28    1.56
   0   5   8    6.35    0.87
   0   5   8    7.13    1.09
   0   5  -8    7.43    0.70
   0   5  -9    2.46    0.53
   0   5   9    3.10    0.53
   0   5  -9    3.40    0.34
   0   5   9    2.98    0.65
   0   6   0  478.03   18.69
   0   6   0  406.96   17.06
   0   6   1  390.66   16.02
   0   6  -1  393.73   17.05
   0   6   1  464.53   17.73
   0   6  -1  455.78   17.97
   0   6   2  431.26   18.84
   0   6   3  443.57   19.51
   0   6   4  153.17    8.73
   0   6   5  104.51    4.61
   0   6   5   89.00    4.07
   0   6   5   93.06    6.55
   0   6   6  137.47    6.18
   0   6  -6  134.34    5.61
   0   6   6  137.88    8.78
   0   6   6  140.69    5.76
   0   6   6  130.15    8.35
   0   6   7    1.51    0.47
   0   6   7    0.79    0.97
   0   6  -7    1.14    0.39
   0   6  -8   39.28    1.74
   0   6   8   31.48    1.89
   0   6   8   37.08    2.10
   0   6  -8   33.68    2.11
   0   6  -9    0.11    0.27
   0   6  -9    0.62    0.56
   0   7   0    0.33    1.37
   0   7   0    0.54    0.72
   0   7  -1  484.44   20.89
   0   7   1  514.68   21.40
   0   7  -1  542.28   22.02
   0   7   2   60.74    5.17
   0   7  -2   72.38    5.27
   0   7   3   34.48    3.99
   0   7  -4  133.57    5.84
   0   7   4  136.90    8.39
   0   7   4  130.27    5.86
   0   7   4  135.24    5.45
   0   7   4  132.07    5.89
   0   7   5   11.56    2.42
   0   7   5    9.27    1.26
   0   7   5    9.66    0.86
   0   7  -6   33.74    2.36
   0   7   6   38.08    2.44
   0   7   6   36.43    2.01
   0   7   6   40.96    2.56
   0   7  -7   16.00    1.56
   0   7   7   21.01    1.66
   0   7   7   19.31    1.26
   0   7   8   58.34    2.70
   0   7   8   62.30    2.77
   0   7  -8   55.15    2.82
   0   7  -9   10.26    0.78
   0   8   0  129.78    8.42
   0   8  -1   32.76    3.64
   0   8  -1   27.82    2.84
   0   8  -2  102.69    6.91
   0   8   2   83.96    6.61
   0   8  -2   88.00    6.14
   0   8  -3   15.39    2.91
   0   8   3   14.20    0.97
   0   8   3   14.83    2.99
   0   8   3   13.19    1.26
   0   8   3   13.94    1.28
   0   8   4  209.79    8.67
   0   8   4  206.76    8.18
   0   8  -4  225.67   12.32
   0   8   4  191.72   11.29
   0   8  -4  206.55    8.60
   0   8   4  206.53    8.66
   0   8   5   24.55    1.52
   0   8   5   22.99    3.30
   0   8  -5   24.14    1.87
   0   8   5   26.76    2.00
   0   8   6  258.28    9.85
   0   8  -6  223.56    9.63
   0   8   6  236.46    9.56
   0   8   6  224.62    9.19
   0   8  -7   16.11    1.38
   0   8   7   16.90    1.13
   0   8   7   17.33    1.40
   0   8   7   18.12    1.57
   0   8   8   17.59    1.26
   0   8  -8   13.36    0.99
   0   9   0   -0.80    2.03
   0   9  -1    1.27    1.71
   0   9   1    1.31    2.06
   0   9   2  128.53    5.69
   0   9   2  136.00    5.28
   0   9  -2  130.37    8.79
   0   9   2  125.50    5.60
   0   9   3   39.16    1.97
   0   9  -3   29.98    4.05
   0   9   3   32.70    4.28
   0   9  -3   37.76    2.28
   0   9   3   39.43    2.41
   0   9   3   37.94    2.32
   0   9  -3   42.46    4.75
   0   9  -4   54.11    5.52
   0   9   4   56.24    3.08
   0   9   4   47.16    4.89
   0   9   4   53.20    2.62
   0   9   4   55.08    3.03
   0   9  -4   42.94    5.31
   0   9  -4   56.87    3.02
   0   9  -5   31.71    2.17
   0   9   5   33.02    1.85
   0   9  -6   92.95    4.58
   0   9   6  103.32    4.78
   0   9   6  102.09    4.29
   0   9  -7    4.21    0.71
   0   9   7    4.56    0.53
   0   9   7    3.94    0.93
   0   9   8    1.06    0.48
   0   9  -8    1.07    0.67
   0  10   0    4.44    0.54
   0  10   0    5.40    2.81
   0  10   1    1.95    0.81
   0  10  -1    1.30    0.35
   0  10  -1    2.04    1.92
   0  10   1    0.83    0.34
   0  10   1    1.87    2.33
   0  10   1    1.05    0.63
   0  10   2    5.63    1.06
   0  10   2    5.60    0.62
   0  10   2    5.82    0.92
   0  10  -2    5.29    0.59
   0  10  -2    3.00    2.08
   0  10   3  131.06    5.32
   0  10   3  128.45    5.74
   0  10  -3  127.26    9.15
   0  10   3  131.08    5.84
   0  10  -3  124.09    5.68
   0  10   3  124.86    8.69
   0  10   4  139.17    5.59
   0  10  -4  141.69    9.56
   0  10  -4  132.46    5.94
   0  10   4  122.80    5.96
   0  10   4  127.72    8.74
   0  10   4  142.04    6.11
   0  10   5   21.25    1.38
   0  10  -5   22.87    1.70
   0  10   5   26.00    1.91
   0  10   6    1.66    0.90
   0  10   6    1.03    0.40
   0  10  -6    0.89    0.58
   0  10  -7    7.03    1.07
   0  10   7    8.08    0.97
   0  10  -8    5.03    0.60
   0  10   8    7.87    0.73
   0  11   0   -0.83    2.18
   0  11   0    0.19    0.30
   0  11  -1   58.63    6.19
   0  11  -1   59.80    2.77
   0  11   1   50.30    5.79
   0  11   1   63.03    3.46
   0  11   1   63.24    2.80
   0  11   1   55.57    3.09
   0  11   2   75.04    3.89
   0  11  -2   75.88    7.04
   0  11   2   79.31    3.44
   0  11  -2   76.59    3.39
   0  11   2   75.87    3.78
   0  11  -3   49.87    5.61
   0  11   3   55.76    5.55
   0  11  -3   57.29    2.65
   0  11   3   55.45    3.05
   0  11   3   57.52    2.70
   0  11   3   57.53    3.19
   0  11   4  128.80    5.28
   0  11  -4  130.00    5.24
   0  11   4  137.10    5.82
   0  11   4  127.55    5.70
   0  11   5   21.33    1.26
   0  11  -5   16.31    1.70
   0  11  -5   18.66    1.19
   0  11   5   22.88    1.72
   0  11   6   23.30    1.27
   0  11  -6   23.60    1.25
   0  11   6   26.11    1.69
   0  11  -7   26.89    1.23
   0  11  -7   23.70    1.56
   0  12   0  123.46    9.59
   0  12   0  123.28    5.10
   0  12   1   65.38    6.55
   0  12  -1   68.10    3.12
   0  12  -1   63.62    6.58
   0  12   1   68.48    3.14
   0  12   1   81.33    4.21
   0  12   2   54.90    2.98
   0  12   2   47.73    2.74
   0  12  -2   50.98    2.44
   0  12   2   51.49    2.45
   0  12   3  107.80    5.03
   0  12   3  112.97    4.68
   0  12   3  113.89    5.17
   0  12  -3  111.72    4.65
   0  12   4   90.65    3.85
   0  12  -4   87.99    3.81
   0  12   4   92.70    4.33
   0  12  -5   13.11    0.86
   0  12   5   14.64    1.29
   0  12  -5   11.17    1.23
   0  12   5   12.23    0.86
   0  12  -6    3.12    0.34
   0  12   6    3.86    0.71
   0  12   6    2.88    0.34
   0  12  -6    2.33    0.65
   0  13   0    0.42    0.83
   0  13   0    0.06    0.28
   0  13   1  208.17    8.14
   0  13  -1  192.54    8.08
   0  13  -2  153.11    6.20
   0  13   2  154.14    6.69
   0  13   2  157.23    6.22
   0  13   3  117.50    5.16
   0  13   3  111.54    4.68
   0  13  -3  114.89    4.68
   0  13   4   38.14    1.87
   0  13  -4   40.40    1.88
   0  13   4   42.26    2.31
   0  13  -5   20.61    1.04
   0  13   5   19.05    1.03
   0  13   6   34.05    1.63
   0  14   0  359.80   13.59
   0  14   0  359.87   14.08
   0  14   1   41.82    2.02
   0  14  -1   40.63    2.40
   0  14  -1   38.72    1.98
   0  14  -2  126.46    5.13
   0  14   2  128.64    5.14
   0  14   2  132.30    5.59
   0  14   3   25.90    1.34
   0  14   3   28.53    1.74
   0  14  -3   26.46    1.33
   0  14   4    8.88    0.88
   0  14  -4    7.18    0.52
   0  14   4    7.64    0.53
   0  14   5   36.12    1.73
   0  15   0   -0.19    0.59
   0  15   0    0.08    0.24
   0  15  -1   32.48    1.83
   0  15   1   30.40    1.49
   0  15  -1   28.39    1.46
   0  15   2   11.03    0.96
   0  15  -2   10.31    0.64
   0  15  -2    9.95    0.92
   0  15  -3   24.98    1.40
   0  15   3   26.32    1.45
   0  15   4   54.14    2.32
   0  16   0   28.74    1.47
   0  16  -1   14.83    1.02
   0  16   1   27.78    1.30
   0  16   2    7.83    0.61
   1 -16  -3    6.21    0.67
   1 -16  -3    6.58    0.70
  -1 -16   3    7.39    0.62
  -1 -16   2    4.99    0.60
  -1 -16   2    5.22    0.71
   1 -16  -2    5.74    0.70
   1 -16  -2    3.67    0.47
  -1 -16   2    4.18    0.68
   1 -16  -2    5.12    0.74
   1 -16  -1    3.60    0.69
  -1 -16   1    3.99    0.72
  -1 -16   1    4.07    0.69
   1 -16  -1    5.36    0.71
   1 -16  -1    4.15    0.61
  -1 -16   1    4.33    0.66
   1 -16   0    1.02    0.55
   1 -16   0    0.95    0.49
  -1 -16   0    2.06    0.59
  -1 -16   0    2.01    0.66
  -1 -16   0    3.27    0.55
   1 -16   0    1.45    0.53
  -1 -16  -1    7.15    0.62
   1 -16   1    7.69    0.76
   1 -16   1    7.14    0.74
   1 -16   2    3.05    0.48
   1 -16   2    4.07    0.56
  -1 -16  -2    4.16    0.54
  -1 -15   4   17.85    1.14
   1 -15  -4   18.71    0.85
   1 -15  -4   17.39    1.23
  -1 -15   4   15.68    1.00
   1 -15  -3    5.80    0.63
  -1 -15   3    6.83    0.93
   1 -15  -3    5.81    0.94
   1 -15  -3    6.14    1.12
   1 -15  -3    5.87    0.44
  -1 -15   3    6.05    0.72
  -1 -15   2   65.04    3.13
  -1 -15   2   63.79    3.03
   1 -15  -2   66.80    3.14
   1 -15  -2   64.98    3.00
   1 -15  -2   66.20    3.26
  -1 -15   2   62.23    3.12
   1 -15  -1   13.06    1.49
  -1 -15   1   11.78    1.49
   1 -15  -1   12.16    1.23
   1 -15  -1   11.02    1.03
  -1 -15   1   11.72    1.42
  -1 -15   1   12.65    1.23
   1 -15  -1   11.04    1.12
   1 -15   0    1.12    0.80
   1 -15   0    1.14    0.78
  -1 -15   0    1.40    0.84
  -1 -15   0    2.56    0.91
   1 -15   0    0.75    0.96
  -1 -15   0    2.41    0.84
   1 -15   0    0.51    0.62
   1 -15   0    0.45    0.75
   1 -15   1    6.37    1.01
   1 -15   1    7.04    0.97
   1 -15   1    6.52    0.89
  -1 -15  -1    8.50    0.88
  -1 -15  -1    6.69    0.98
   1 -15   1    6.38    0.94
  -1 -15  -2    2.11    0.91
  -1 -15  -2    2.20    0.66
  -1 -15  -2    2.80    0.73
   1 -15   2    1.94    0.80
   1 -15   3   17.65    1.13
  -1 -15  -3   14.82    1.04
  -1 -15  -3   12.32    0.99
  -1 -15  -3   12.80    1.01
   1 -15   3   15.21    1.11
   1 -15   3   15.67    1.13
  -1 -15  -3   15.46    1.22
   1 -15   4   12.06    0.82
   1 -14  -5   38.71    1.96
   1 -14  -5   45.13    1.69
  -1 -14   5   39.50    1.85
   1 -14  -5   40.35    1.99
  -1 -14   4  101.79    4.33
  -1 -14   4   96.76    4.35
   1 -14  -4   94.97    4.45
  -1 -14   4   94.73    4.22
   1 -14  -4  104.26    3.99
  -1 -14   4   93.22    4.06
  -1 -14   3    7.67    1.15
   1 -14  -3   10.80    1.35
   1 -14  -3    9.47    0.99
  -1 -14   3    9.75    1.07
  -1 -14   3    8.53    1.22
  -1 -14   3    9.63    1.30
   1 -14  -3    9.35    0.74
  -1 -14   2   27.12    1.86
   1 -14  -2   26.11    1.40
   1 -14  -2   26.44    1.96
   1 -14  -2   25.60    1.76
  -1 -14   2   27.25    2.00
   1 -14  -2   27.18    2.35
   1 -14  -2   24.37    2.13
  -1 -14   2   30.65    2.07
   1 -14  -1   28.59    1.91
  -1 -14   1   32.17    2.18
  -1 -14   1   27.32    2.41
   1 -14  -1   26.37    2.33
  -1 -14   1   30.02    2.04
   1 -14  -1   32.41    2.37
   1 -14  -1   30.99    2.01
   1 -14  -1   31.62    2.13
  -1 -14   0    0.19    0.93
  -1 -14   0    0.57    0.96
   1 -14   0    0.15    0.85
   1 -14   0   -0.73    1.72
   1 -14   0    0.41    1.01
   1 -14   0    0.24    0.80
   1 -14   0    0.09    0.95
  -1 -14   0    0.72    1.01
   1 -14   0    0.76    1.34
  -1 -14   0   -0.03    0.89
  -1 -14  -1   35.36    2.16
  -1 -14  -1   43.27    2.19
   1 -14   1   21.27    1.90
  -1 -14  -1   31.63    2.06
   1 -14   1   26.25    1.95
   1 -14   1   24.39    2.60
  -1 -14  -1   50.64    2.88
   1 -14   2    5.73    0.98
  -1 -14  -2    5.36    1.03
   1 -14   2    6.22    1.14
  -1 -14  -2    3.72    1.31
  -1 -14  -2    4.75    1.07
  -1 -14  -2    4.14    0.84
  -1 -14  -3   12.35    1.27
  -1 -14  -3   15.20    1.57
  -1 -14  -3   14.01    1.28
   1 -14   3   15.70    1.42
  -1 -14  -3   13.77    0.81
  -1 -14  -4    8.26    0.53
  -1 -14  -4    8.58    0.83
   1 -14   4    9.55    0.93
  -1 -14  -4    6.81    0.93
   1 -14   4    9.71    1.01
  -1 -14  -5    2.54    0.57
   1 -13  -6   25.84    1.49
   1 -13  -6   21.16    1.29
   1 -13  -6   29.59    1.49
   1 -13  -6   27.88    1.25
  -1 -13   6   23.86    1.33
   1 -13  -6   32.92    1.26
   1 -13  -6   26.17    1.18
  -1 -13   5   49.91    2.56
   1 -13  -5   51.63    2.25
   1 -13  -5   53.04    2.71
   1 -13  -5   47.91    2.68
   1 -13  -5   53.88    2.32
  -1 -13   5   47.25    2.58
   1 -13  -5   50.87    2.20
   1 -13  -4   12.82    0.90
  -1 -13   4   13.59    1.33
  -1 -13   4   12.36    1.31
   1 -13  -4   11.00    1.48
  -1 -13   4   13.38    1.46
   1 -13  -4   11.49    1.75
   1 -13  -4   13.20    0.97
  -1 -13   4   13.63    1.19
   1 -13  -3   66.86    3.88
   1 -13  -3   64.48    2.92
  -1 -13   3   60.27    3.38
  -1 -13   3   61.82    3.20
  -1 -13   3   63.91    3.38
   1 -13  -3   59.84    3.37
  -1 -13   3   60.95    3.39
   1 -13  -3   61.09    2.78
   1 -13  -3   61.27    3.12
   1 -13  -2    3.97    1.52
   1 -13  -2    3.28    1.44
  -1 -13   2    4.66    1.07
  -1 -13   2    5.63    1.32
   1 -13  -2    4.06    1.32
   1 -13  -2    5.06    0.74
   1 -13  -2    4.21    0.99
   1 -13  -2    4.82    0.69
  -1 -13   2    3.24    1.12
   1 -13  -2    7.25    1.95
  -1 -13   1   11.55    1.65
   1 -13  -1   14.23    1.89
  -1 -13   1    9.59    1.70
   1 -13  -1   14.16    1.07
   1 -13  -1   13.61    1.64
   1 -13  -1   12.77    2.17
  -1 -13   1   11.30    1.41
   1 -13  -1   12.20    1.40
   1 -13  -1   16.16    2.36
  -1 -13   0  310.73    7.16
  -1 -13   0  253.53    7.14
  -1 -13   0  305.61    7.27
   1 -13   0   92.25    6.06
   1 -13   0  101.07    5.84
   1 -13   0   98.26    5.38
   1 -13   0   95.91    5.68
   1 -13   0  114.31    6.55
   1 -13   0  102.21    6.01
  -1 -13   0  331.80    7.35
   1 -13   1  122.77    6.34
   1 -13   1  147.68    7.20
   1 -13   1  130.84    6.38
  -1 -13  -1  156.74    6.74
  -1 -13  -1  174.11    6.58
  -1 -13  -1  139.37    6.45
  -1 -13  -2    3.10    0.92
  -1 -13  -2    3.63    1.12
  -1 -13  -2    3.62    1.12
  -1 -13  -2    3.63    0.50
  -1 -13  -2    2.56    1.40
   1 -13   2    3.30    1.70
  -1 -13  -3    5.52    1.09
   1 -13   3    5.96    1.46
  -1 -13  -3    5.74    1.17
  -1 -13  -3    5.46    0.59
  -1 -13  -3    6.36    1.48
  -1 -13  -4   24.48    1.94
  -1 -13  -4   25.83    1.30
  -1 -13  -4   22.61    1.74
  -1 -13  -4   22.25    1.62
  -1 -13  -5    2.02    0.24
  -1 -13  -5    1.89    0.51
  -1 -13  -5    1.77    0.79
   1 -13   5    2.52    0.75
   1 -13   5    2.43    0.55
  -1 -13  -5    1.31    0.79
  -1 -13  -5    2.33    0.32
   1 -12  -7   34.74    1.49
   1 -12  -7   36.62    1.53
   1 -12  -7   39.24    1.53
  -1 -12   6   60.58    2.89
   1 -12  -6   57.63    2.94
   1 -12  -6   64.52    2.63
   1 -12  -6   61.94    2.62
   1 -12  -6   57.50    2.80
   1 -12  -6   59.59    2.59
  -1 -12   6   58.38    2.85
  -1 -12   5    0.95    0.85
  -1 -12   5    1.05    0.78
   1 -12  -5    0.89    0.44
  -1 -12   5    0.46    0.87
   1 -12  -5    0.52    0.53
   1 -12  -5    0.74    1.03
   1 -12  -5    0.84    0.45
   1 -12  -5    0.98    1.16
  -1 -12   4   53.91    3.04
   1 -12  -4   56.12    3.22
   1 -12  -4   53.35    2.61
   1 -12  -4   59.89    3.85
  -1 -12   4   58.41    3.17
  -1 -12   4   59.48    3.19
   1 -12  -4   54.56    2.65
   1 -12  -4   57.63    2.76
  -1 -12   4   54.22    3.05
   1 -12  -4   56.26    3.49
   1 -12  -3    0.33    0.57
   1 -12  -3   -0.16    1.45
   1 -12  -3    0.24    0.43
  -1 -12   3    0.49    1.15
  -1 -12   3    0.20    0.88
   1 -12  -3    0.72    0.76
   1 -12  -3    0.33    1.47
   1 -12  -3    0.20    0.55
   1 -12  -2   50.35    3.39
   1 -12  -2   52.72    2.59
  -1 -12   2   46.27    2.99
   1 -12  -2   44.85    3.56
   1 -12  -2   49.55    3.41
   1 -12  -2   46.99    2.77
   1 -12  -2   48.64    3.03
   1 -12  -2   46.11    2.49
   1 -12  -1  121.09    5.14
  -1 -12   1  122.05    5.61
  -1 -12   1  113.20    5.49
   1 -12  -1  103.72    5.75
   1 -12  -1  124.53    6.01
   1 -12  -1  125.54    5.68
   1 -12  -1  137.45    6.46
   1 -12  -1  124.18    5.11
   1 -12  -1  106.43    5.99
  -1 -12   0  117.22    4.67
  -1 -12   0  156.34    4.73
   1 -12   0   53.63    3.25
   1 -12   0   52.20    3.87
  -1 -12   0  149.48    4.75
   1 -12   0   51.88    3.67
  -1 -12   0  157.84    4.99
   1 -12   0   49.24    4.09
   1 -12   0   63.41    4.54
  -1 -12  -1   68.05    3.75
  -1 -12  -1   61.94    3.62
  -1 -12  -1   78.92    3.84
   1 -12   1   75.29    4.55
  -1 -12  -2   63.80    3.88
  -1 -12  -2   72.98    3.13
  -1 -12  -2   62.97    3.48
  -1 -12  -2   72.53    3.74
  -1 -12  -2   69.73    3.68
   1 -12   2   72.31    4.38
  -1 -12  -3    3.18    0.55
   1 -12   3    2.15    1.48
  -1 -12  -3    2.29    1.19
  -1 -12  -3    3.46    1.14
  -1 -12  -4   11.01    1.31
  -1 -12  -4   12.86    1.56
  -1 -12  -4   12.61    0.84
  -1 -12  -4   12.62    0.83
  -1 -12  -4   12.74    0.93
  -1 -12  -4   12.95    1.76
  -1 -12  -5   48.62    2.12
  -1 -12  -5   49.47    2.20
  -1 -12  -5   49.23    2.13
  -1 -12  -5   48.32    2.46
  -1 -12  -5   45.54    2.68
  -1 -12  -5   47.91    2.69
   1 -12   6   69.64    2.95
  -1 -12  -6   61.87    3.15
  -1 -12  -6   81.68    2.87
  -1 -12  -6   49.72    2.89
  -1 -12  -6   82.42    2.82
  -1 -11   7   23.14    1.36
   1 -11  -7   22.20    1.46
   1 -11  -7   28.13    1.29
   1 -11  -7   26.97    1.24
  -1 -11   7   26.34    1.56
   1 -11  -7   25.66    1.64
   1 -11  -6    8.74    0.80
   1 -11  -6    8.11    0.80
  -1 -11   6    8.00    1.12
  -1 -11   6    9.07    1.03
   1 -11  -6    9.07    0.78
   1 -11  -6    9.56    1.18
   1 -11  -6    8.70    1.20
  -1 -11   6    7.00    1.18
  -1 -11   5   50.49    2.77
   1 -11  -5   46.34    2.40
   1 -11  -5   45.02    2.81
   1 -11  -5   47.31    2.95
   1 -11  -5   46.44    2.38
  -1 -11   5   45.72    2.70
  -1 -11   5   46.14    2.77
  -1 -11   4   43.02    2.57
   1 -11  -4   42.26    2.68
   1 -11  -4   39.26    2.19
  -1 -11   4   39.45    2.58
  -1 -11   4   31.71    2.58
   1 -11  -4   35.83    2.07
   1 -11  -4   46.04    3.32
   1 -11  -4   39.24    2.14
   1 -11  -4   39.71    3.01
  -1 -11   4   38.20    2.53
   1 -11  -3   70.47    3.53
   1 -11  -3   80.40    3.47
   1 -11  -3   75.29    4.36
  -1 -11   3   71.51    3.82
   1 -11  -3   74.51    4.44
   1 -11  -3   71.15    4.39
   1 -11  -3   58.81    3.19
  -1 -11   3   60.68    3.82
   1 -11  -3   90.48    4.45
  -1 -11   3   74.60    3.82
   1 -11  -3   67.41    3.28
   1 -11  -3   74.60    7.45
  -1 -11   3   74.64    3.78
   1 -11  -3   71.64    3.41
   1 -11  -2   45.53    2.73
   1 -11  -2   43.79    3.38
   1 -11  -2   59.12    3.76
   1 -11  -2   42.58    5.76
  -1 -11   2   50.44    3.01
   1 -11  -2   47.37    2.54
   1 -11  -2   53.19    3.44
   1 -11  -2   48.43    3.00
   1 -11  -2   48.04    3.66
   1 -11  -2   49.13    2.53
  -1 -11   1   94.91    4.61
   1 -11  -1   91.75    4.96
   1 -11  -1   88.82    7.90
   1 -11  -1   84.06    5.18
   1 -11  -1  102.21    5.46
   1 -11  -1   89.49    4.13
   1 -11  -1   96.50    4.67
   1 -11  -1   96.48    4.17
  -1 -11   0   15.03    1.88
  -1 -11   0    5.57    1.29
   1 -11   0    7.23    2.32
   1 -11   0    5.16    2.17
  -1 -11   0   11.22    1.61
   1 -11   0    4.79    1.59
  -1 -11   0   10.15    1.42
  -1 -11   0   11.59    1.56
   1 -11   0    4.48    0.74
  -1 -11  -1   86.42    4.03
  -1 -11  -1   83.48    3.98
   1 -11   1   85.13    4.95
   1 -11   1   75.46    4.52
  -1 -11  -1   88.60    4.10
   1 -11   2  139.11    8.74
  -1 -11  -2  140.45    5.99
  -1 -11  -2  139.94    6.43
   1 -11   2  146.57    6.92
  -1 -11  -2  146.09    5.59
  -1 -11  -2  136.67    5.89
  -1 -11  -2  148.43    6.21
  -1 -11  -2  145.63    6.21
  -1 -11  -3  143.92    5.65
  -1 -11  -3  141.62    5.65
  -1 -11  -3  136.38    5.72
  -1 -11  -3  129.30    6.25
   1 -11   3  142.87    6.77
  -1 -11  -3  135.05    6.24
  -1 -11  -4   94.60    4.72
  -1 -11  -4   99.46    4.06
  -1 -11  -4   94.10    4.02
  -1 -11  -4   93.02    4.55
  -1 -11  -4   91.80    4.09
  -1 -11  -4   99.09    4.84
  -1 -11  -5   40.42    2.58
  -1 -11  -5   38.14    1.96
  -1 -11  -5   39.56    2.60
  -1 -11  -5   37.72    2.29
  -1 -11  -5   42.64    1.97
  -1 -11  -5   41.41    1.96
  -1 -11  -6   33.20    2.05
  -1 -11  -6   39.34    1.77
  -1 -11  -6   42.66    1.81
  -1 -11  -6   43.93    1.81
  -1 -11  -6   32.53    1.87
  -1 -11  -7   67.89    2.75
  -1 -11  -7   74.88    2.77
  -1 -10   8   13.97    0.93
   1 -10  -8   12.66    0.98
   1 -10  -8   14.34    0.74
   1 -10  -8   14.43    0.73
   1 -10  -7    1.71    0.37
   1 -10  -7    1.53    0.42
  -1 -10   7    2.28    0.62
  -1 -10   7    0.90    0.78
   1 -10  -7    1.13    1.02
  -1 -10   7    0.93    0.76
   1 -10  -7    1.44    0.80
  -1 -10   6   55.19    3.15
   1 -10  -6   59.38    2.77
  -1 -10   6   50.66    3.28
   1 -10  -6   57.62    2.71
  -1 -10   6   64.54    3.17
   1 -10  -6   58.17    3.19
   1 -10  -6   56.89    3.04
   1 -10  -6   57.12    2.79
   1 -10  -5   26.89    2.28
  -1 -10   5   30.42    2.20
  -1 -10   5   31.00    2.13
   1 -10  -5   27.26    2.21
  -1 -10   5   30.31    2.12
   1 -10  -5   28.64    1.76
   1 -10  -5   25.14    1.72
   1 -10  -5   30.27    1.78
   1 -10  -4    2.29    1.42
   1 -10  -4    3.94    0.78
   1 -10  -4    4.74    1.84
  -1 -10   4    2.61    1.02
   1 -10  -4    3.78    0.71
   1 -10  -4    3.07    1.20
   1 -10  -4    3.55    2.67
  -1 -10   4    2.36    0.99
  -1 -10   4    2.61    1.40
   1 -10  -4    2.84    1.73
  -1 -10   4    2.61    1.01
   1 -10  -4    3.04    0.68
   1 -10  -3    2.71    0.70
   1 -10  -3    1.95    0.83
  -1 -10   3    1.86    1.01
   1 -10  -3    2.21    1.18
  -1 -10   3    1.23    0.96
   1 -10  -3    1.88    1.71
   1 -10  -3    2.45    2.65
   1 -10  -3    3.53    2.11
  -1 -10   3    2.46    1.01
   1 -10  -3    1.48    1.49
  -1 -10   3    1.99    1.32
   1 -10  -2    5.17    2.92
  -1 -10   2    8.06    1.26
  -1 -10   2    9.25    1.88
  -1 -10   2    6.36    1.22
   1 -10  -2    7.87    0.89
   1 -10  -2    9.64    2.02
   1 -10  -2    6.31    1.84
   1 -10  -2    7.36    1.73
   1 -10  -2    6.57    1.06
   1 -10  -2    7.40    0.90
  -1 -10   2    8.37    1.23
   1 -10  -2    9.13    2.25
  -1 -10   2    8.68    1.45
  -1 -10   1   87.50    4.29
   1 -10  -1   98.64    5.14
   1 -10  -1   74.93    4.89
   1 -10  -1   79.42    3.82
   1 -10  -1   88.07    7.61
   1 -10  -1   82.85    4.62
  -1 -10   0  234.76    6.11
  -1 -10   0  104.95    5.23
  -1 -10   0  250.14    6.74
   1 -10   0   83.62    7.54
   1 -10   0   84.77    4.59
   1 -10   0   79.11    5.17
  -1 -10   0  201.64    6.11
   1 -10   0   74.88    5.51
   1 -10   0   83.27    5.72
   1 -10   1  108.52    5.87
  -1 -10  -1  109.67    4.93
  -1 -10  -1  106.07    4.38
  -1 -10  -1  115.71    4.93
  -1 -10  -1  110.69    4.87
   1 -10   1  103.61    7.00
  -1 -10  -2   93.86    4.47
  -1 -10  -2   93.64    4.50
   1 -10   2   90.37    6.61
   1 -10   2   93.44    5.33
  -1 -10  -2   85.84    7.59
  -1 -10  -2  101.05    4.90
  -1 -10  -2   95.77    4.37
  -1 -10  -2   99.72    4.01
   1 -10   3   34.94    3.96
  -1 -10  -3   34.85    2.53
  -1 -10  -3   36.05    2.48
  -1 -10  -3   36.15    1.93
   1 -10   3   35.52    2.99
  -1 -10  -3   36.42    1.91
  -1 -10  -3   39.86    2.03
  -1 -10  -3   30.62    4.76
  -1 -10  -4    6.50    1.63
  -1 -10  -4    6.49    1.46
  -1 -10  -4    6.35    0.72
  -1 -10  -4    7.55    0.81
  -1 -10  -4    6.21    1.20
  -1 -10  -4    6.97    0.77
  -1 -10  -5   89.92    3.76
  -1 -10  -5   81.25    4.14
  -1 -10  -5   84.64    3.73
  -1 -10  -5   89.15    4.35
  -1 -10  -5   84.70    4.14
  -1 -10  -6    5.77    0.61
  -1 -10  -6    6.47    0.63
  -1 -10  -6    5.69    1.06
  -1 -10  -6    6.11    0.63
  -1 -10  -6    4.98    0.83
  -1 -10  -6    5.16    1.10
  -1 -10  -6    5.31    1.24
  -1 -10  -7   44.25    1.76
  -1 -10  -7   45.74    1.72
  -1 -10  -7   48.36    1.78
   1  -9  -8    1.19    0.29
   1  -9  -8    1.27    0.27
  -1  -9   8    0.72    0.64
  -1  -9   8    0.49    0.50
   1  -9  -7    7.47    0.81
   1  -9  -7    6.56    1.07
  -1  -9   7    7.19    1.22
  -1  -9   7    7.25    1.11
   1  -9  -7    6.92    0.65
  -1  -9   7    8.39    1.02
   1  -9  -7    7.98    0.76
  -1  -9   6   41.33    2.65
  -1  -9   6   43.26    2.73
   1  -9  -6   39.99    2.27
  -1  -9   6   47.12    2.63
   1  -9  -6   40.27    2.15
   1  -9  -6   40.05    2.63
   1  -9  -5   40.68    3.12
   1  -9  -5   35.14    2.03
  -1  -9   5   37.15    2.55
   1  -9  -5   32.28    1.99
  -1  -9   5   38.73    2.42
  -1  -9   5   36.68    3.81
   1  -9  -5   33.40    2.41
   1  -9  -5   31.46    2.03
   1  -9  -5   32.97    2.52
   1  -9  -5   32.21    5.10
  -1  -9   5   36.52    2.48
  -1  -9   4   32.70    3.63
   1  -9  -4   31.25    2.86
  -1  -9   4   31.13    2.34
   1  -9  -4   37.52    2.80
  -1  -9   4   33.02    2.26
   1  -9  -4   36.44    1.97
  -1  -9   4   33.04    2.33
   1  -9  -4   29.40    1.90
   1  -9  -4   33.04    2.36
   1  -9  -3    9.39    1.41
   1  -9  -3    8.63    1.72
  -1  -9   3    7.17    1.77
  -1  -9   3    8.55    1.22
   1  -9  -3    6.84    3.02
   1  -9  -3    7.16    1.78
   1  -9  -3    9.98    1.68
   1  -9  -3    8.99    2.09
  -1  -9   3    9.35    1.30
   1  -9  -3    7.08    0.92
   1  -9  -3    7.87    1.05
  -1  -9   3   10.15    1.26
  -1  -9   2  121.85    7.59
   1  -9  -2  126.04    5.43
  -1  -9   2  119.71    5.85
  -1  -9   2  125.64    5.75
   1  -9  -2  134.60    6.38
   1  -9  -2  133.65    9.61
   1  -9  -2  124.94    6.18
  -1  -9   2  138.41    5.81
   1  -9  -1   81.71    6.93
   1  -9  -1   78.19    4.65
  -1  -9   1   80.36    3.91
   1  -9  -1   79.48    4.24
  -1  -9   1   74.77    3.83
   1  -9  -1   70.63    4.54
   1  -9   0  137.48    8.64
   1  -9   0  150.46   10.65
  -1  -9   0  161.35    8.21
  -1  -9  -1   32.41    2.12
  -1  -9  -1   31.96    2.56
   1  -9   1   28.47    3.04
   1  -9   1   32.20    3.70
  -1  -9  -1   31.92    4.08
  -1  -9  -1   31.28    2.08
   1  -9   1   34.51    3.51
  -1  -9  -1   30.82    2.03
  -1  -9  -1   28.75    2.07
   1  -9   2   83.81    5.99
  -1  -9  -2   79.11    3.94
  -1  -9  -2   79.32    3.52
   1  -9   2   73.93    4.70
  -1  -9  -2   78.52    3.94
  -1  -9  -2   85.21    4.37
  -1  -9  -2   77.94    3.84
  -1  -9  -2   76.96    6.91
  -1  -9  -3   55.18    2.65
   1  -9   3   52.67    4.86
  -1  -9  -3   64.53    2.76
  -1  -9  -3   61.86    3.30
  -1  -9  -3   58.21    2.70
  -1  -9  -3   61.00    6.53
  -1  -9  -3   55.14    3.47
  -1  -9  -3   59.11    3.22
  -1  -9  -4   53.41    3.26
  -1  -9  -4   52.63    2.51
  -1  -9  -4   51.44    2.97
  -1  -9  -4   57.18    6.50
  -1  -9  -4   51.25    3.14
  -1  -9  -4   50.25    2.51
  -1  -9  -4   51.96    2.52
   1  -9   5  103.41    4.87
  -1  -9  -5  111.22    4.61
  -1  -9  -5  114.51    4.63
  -1  -9  -5  104.55    5.12
  -1  -9  -5  115.42    4.65
  -1  -9  -5  108.26    5.19
  -1  -9  -5  106.34    5.01
  -1  -9  -6    8.35    1.32
  -1  -9  -6    8.80    1.08
  -1  -9  -6    8.57    0.80
  -1  -9  -6    7.51    1.27
  -1  -9  -6    8.50    1.48
  -1  -9  -6    9.35    0.81
  -1  -9  -6    9.97    0.81
   1  -9   6    8.01    1.02
  -1  -9  -7   21.80    1.50
  -1  -9  -7   24.28    1.08
  -1  -8   9    9.57    0.70
   1  -8  -9    7.35    0.73
   1  -8  -8   62.93    2.68
   1  -8  -8   66.43    2.67
  -1  -8   8   64.17    2.84
  -1  -8   8   63.85    3.09
   1  -8  -8   61.04    3.16
   1  -8  -7   13.16    1.05
  -1  -8   7   15.33    1.36
   1  -8  -7   13.81    1.15
  -1  -8   7   13.42    1.59
   1  -8  -7   15.01    1.47
  -1  -8   7   15.47    1.52
   1  -8  -7   14.54    0.98
   1  -8  -6   61.48    3.01
  -1  -8   6   67.69    3.46
  -1  -8   6   69.64    3.66
   1  -8  -6   63.20    3.50
  -1  -8   6   63.66    3.21
   1  -8  -6   60.97    3.08
  -1  -8   6   62.96    3.53
  -1  -8   5  138.29    5.93
   1  -8  -5  121.28    5.72
  -1  -8   5  123.48    7.90
  -1  -8   5  129.26    5.70
  -1  -8   5  116.94    5.34
   1  -8  -5  103.55    9.33
   1  -8  -5  121.20    5.32
  -1  -8   5  129.20    5.78
   1  -8  -5  112.91    5.76
   1  -8  -5  138.30    6.54
   1  -8  -4   41.51    2.27
  -1  -8   4   41.83    2.51
   1  -8  -4   44.16    2.21
   1  -8  -4   38.73    2.52
   1  -8  -4   40.15    3.00
  -1  -8   4   42.90    2.59
  -1  -8   4   39.97    3.89
   1  -8  -4   39.46    2.89
   1  -8  -4   36.87    5.35
  -1  -8   4   36.62    2.14
   1  -8  -3  387.66   14.94
  -1  -8   3  380.14   14.86
  -1  -8   3  398.95   15.04
   1  -8  -3  401.05   15.38
   1  -8  -3  376.06   19.75
  -1  -8   3  401.44   17.26
   1  -8  -3  356.50   15.34
  -1  -8   3  381.86   14.91
   1  -8  -3  376.72   14.58
   1  -8  -3  363.69   15.39
   1  -8  -2   90.27    7.48
  -1  -8   2   99.45    6.04
   1  -8  -1   36.73    4.27
   1  -8   0  164.44    9.77
   1  -8   0  171.97    9.10
   1  -8   1  221.75   11.35
   1  -8   1  225.68   11.19
  -1  -8  -1  217.90   12.04
  -1  -8  -2  236.54   13.31
   1  -8   2  241.42   11.90
  -1  -8  -2  232.64    9.52
   1  -8   3  208.96   10.88
  -1  -8  -3  206.12    8.40
  -1  -8  -3  206.31    7.72
  -1  -8  -3  216.12   12.79
  -1  -8  -3  211.78    8.25
  -1  -8  -3  199.92    7.67
  -1  -8  -3  207.57    7.73
  -1  -8  -3  211.03    8.22
  -1  -8  -4   44.92    2.96
  -1  -8  -4   45.34    2.23
  -1  -8  -4   44.77    2.25
  -1  -8  -4   45.68    2.85
  -1  -8  -4   43.26    5.68
  -1  -8  -4   44.66    2.69
  -1  -8  -5   68.67    3.12
  -1  -8  -5   72.81    3.19
   1  -8   5   65.65    3.44
  -1  -8  -5   69.60    3.56
  -1  -8  -5   69.97    3.73
  -1  -8  -5   68.43    3.10
  -1  -8  -6   14.82    1.72
  -1  -8  -6   13.15    1.71
  -1  -8  -6   14.15    1.39
   1  -8   6   13.89    1.40
  -1  -8  -6   17.15    1.10
  -1  -8  -6   14.09    1.08
  -1  -8  -6   16.22    1.58
  -1  -8  -7    6.02    0.59
  -1  -8  -7    5.63    0.51
  -1  -8  -7    6.75    0.63
  -1  -8  -7    3.97    1.06
   1  -8   7    5.43    0.85
  -1  -8  -8   47.84    1.85
  -1  -8  -8   37.32    2.02
   1  -7  -9   10.65    0.91
  -1  -7   8   84.06    3.56
   1  -7  -8   79.68    3.28
  -1  -7   8   73.39    3.65
   1  -7  -8   76.77    3.29
   1  -7  -8   80.35    3.88
   1  -7  -7   57.37    2.65
   1  -7  -7   51.40    3.04
  -1  -7   7   58.72    3.12
   1  -7  -7   59.61    2.81
  -1  -7   7   57.00    3.33
  -1  -7   7   68.22    3.39
   1  -7  -7   57.18    2.85
  -1  -7   7   62.74    3.01
   1  -7  -6    6.81    0.96
  -1  -7   6    8.26    2.00
   1  -7  -6    8.03    0.90
   1  -7  -6    4.39    2.55
  -1  -7   6   10.55    1.37
  -1  -7   6   10.68    1.28
  -1  -7   6    9.17    1.37
   1  -7  -6    7.65    1.28
   1  -7  -6    8.47    0.85
  -1  -7   6    8.86    1.00
  -1  -7   5   64.60    3.24
  -1  -7   5   61.65    3.33
   1  -7  -5   63.56    2.84
   1  -7  -5   54.99    6.38
  -1  -7   5   51.44    2.83
   1  -7  -5   50.76    2.79
   1  -7  -5   64.34    3.95
  -1  -7   5   65.21    3.38
   1  -7  -5   56.92    2.86
   1  -7  -5   54.81    3.17
  -1  -7   5   61.91    4.98
  -1  -7   4  158.31    6.50
  -1  -7   4  158.44    6.40
  -1  -7   4  136.46    6.03
   1  -7  -4  159.02    6.83
   1  -7  -4  134.89    6.64
   1  -7  -4  151.68    6.05
   1  -7  -4  122.43    6.74
   1  -7  -4  149.23    6.14
  -1  -7   4  163.93    8.55
   1  -7  -4  157.55   10.64
   1  -7  -4  150.78    6.41
  -1  -7   3  137.20    7.54
   1  -7  -2  108.95    7.75
  -1  -7   2  114.76    6.34
  -1  -7   1  181.76    8.55
   1  -7  -1  157.28    9.49
   1  -7   0   45.79    3.55
  -1  -7   0   50.91    4.13
   1  -7   0   45.41    3.98
   1  -7   1  176.10    8.82
   1  -7   1  167.51    8.82
  -1  -7  -1  175.21    9.79
   1  -7   2   17.36    2.17
   1  -7   2   17.20    2.38
  -1  -7  -2   19.20    3.23
  -1  -7  -3   53.93    3.00
  -1  -7  -3   49.44    2.52
  -1  -7  -3   57.34    2.57
  -1  -7  -3   55.64    2.93
  -1  -7  -3   54.35    3.17
   1  -7   3   54.61    4.62
  -1  -7  -3   55.85    5.96
  -1  -7  -4   16.28    1.12
  -1  -7  -4   14.49    1.50
  -1  -7  -4   16.14    1.90
   1  -7   4    9.19    1.21
  -1  -7  -4   15.49    1.13
   1  -7   4   15.59    1.39
  -1  -7  -4   14.92    3.77
  -1  -7  -4   15.28    1.17
  -1  -7  -5   51.61    3.12
  -1  -7  -5   49.70    2.45
   1  -7   5   46.21    2.76
  -1  -7  -5   50.84    2.40
  -1  -7  -5   52.04    3.02
  -1  -7  -5   52.19    2.88
  -1  -7  -6    2.52    0.49
  -1  -7  -6    2.11    0.88
   1  -7   6    1.94    0.91
  -1  -7  -6    3.01    1.30
  -1  -7  -6    2.30    0.57
  -1  -7  -6    2.01    1.31
  -1  -7  -7    0.55    0.29
  -1  -7  -7    0.35    0.37
  -1  -7  -7    0.35    0.39
   1  -7   7    0.46    0.75
  -1  -7  -7    0.78    1.07
   1  -7   8    7.54    0.79
  -1  -7  -8    8.76    1.04
  -1  -7  -8    9.55    0.60
   1  -6  -9   14.51    1.18
   1  -6  -8   62.40    2.72
   1  -6  -8   57.41    2.73
  -1  -6   8   66.51    3.21
  -1  -6   8   65.97    3.08
   1  -6  -8   61.48    3.38
  -1  -6   7  125.66    5.52
  -1  -6   7  119.87    5.32
   1  -6  -7  119.17    4.94
  -1  -6   7  109.51    5.08
   1  -6  -7  110.89    4.97
   1  -6  -6   82.59    4.08
  -1  -6   6   84.14    6.12
   1  -6  -6   78.18    7.44
   1  -6  -6   73.08    3.74
  -1  -6   6   84.30    4.08
   1  -6  -6   83.64    3.65
  -1  -6   6   90.94    4.25
   1  -6  -6   78.14    3.70
   1  -6  -5  155.34    6.81
  -1  -6   5  174.06    7.17
   1  -6  -5  161.74   11.16
  -1  -6   5  170.51    7.28
   1  -6  -5  162.54    7.13
   1  -6  -5  184.03    6.80
  -1  -6   5  156.27    6.83
   1  -6  -5  187.33    7.93
  -1  -6   5  158.90    7.24
   1  -6  -5  165.78    6.88
  -1  -6   5  173.89    9.45
  -1  -6   5  181.90    7.32
  -1  -6   4  170.25    8.85
   1  -6  -4  163.90   10.78
  -1  -6   3  102.85    5.86
   1  -6  -3   94.44    7.43
  -1  -6   2   88.03    5.03
   1  -6  -2   84.51    6.22
  -1  -6   1  470.26   19.19
   1  -6  -1  468.27   20.05
  -1  -6   1  480.52   19.02
  -1  -6   1  454.00   18.79
  -1  -6   0  890.95   35.20
  -1  -6   0  981.34   35.43
   1  -6   0  893.45   35.17
   1  -6   0  835.85   34.55
   1  -6   1  361.45   15.09
  -1  -6  -1  349.89   15.99
   1  -6   1  338.34   14.97
   1  -6   2   82.34    5.22
  -1  -6  -2   70.88    5.94
   1  -6   2   86.62    5.02
  -1  -6  -3   28.72    3.48
  -1  -6  -3   40.28    4.75
   1  -6   3   36.69    3.49
  -1  -6  -4  105.83    4.44
  -1  -6  -4  114.37    4.43
   1  -6   4   66.52    4.41
  -1  -6  -4  110.92    4.83
   1  -6   4   92.64    6.76
  -1  -6  -4  112.10    4.96
  -1  -6  -4   81.97    7.02
   1  -6   4  111.77    4.72
  -1  -6  -4  112.92    4.39
  -1  -6  -5  112.87    4.61
  -1  -6  -5  110.91    5.15
  -1  -6  -5  106.72    4.67
   1  -6   5  101.71    4.99
  -1  -6  -5  107.64    5.29
  -1  -6  -5  107.94    5.04
  -1  -6  -6   33.51    2.61
  -1  -6  -6   34.32    1.91
  -1  -6  -6   38.05    1.98
  -1  -6  -6   33.15    2.24
  -1  -6  -6   29.99    2.46
  -1  -6  -6   36.82    1.86
   1  -6   6   35.46    2.38
  -1  -6  -7    7.59    0.76
  -1  -6  -7    7.79    1.40
   1  -6   7    7.21    1.16
  -1  -6  -7    7.95    0.75
  -1  -6  -7    8.09    0.67
  -1  -6  -8    3.20    0.38
   1  -6   8    2.40    0.73
  -1  -6  -8    2.62    0.94
   1  -5  -9   61.20    2.85
  -1  -5   9   63.58    2.89
   1  -5  -8   20.78    1.22
  -1  -5   8   18.31    1.54
  -1  -5   8   17.15    1.75
  -1  -5   8   20.61    1.55
  -1  -5   8   17.30    1.31
   1  -5  -8   18.73    1.86
   1  -5  -8   20.71    1.16
  -1  -5   7    9.78    1.01
  -1  -5   7   11.90    1.35
  -1  -5   7    9.21    1.25
  -1  -5   7   10.42    1.49
   1  -5  -7   10.56    0.90
   1  -5  -7    9.70    0.97
   1  -5  -6   83.87    4.19
  -1  -5   6   96.82    4.55
  -1  -5   6   97.12    4.28
  -1  -5   6   92.93    6.54
   1  -5  -6  100.76    4.10
  -1  -5   6   89.93    4.75
   1  -5  -6   98.58    8.27
  -1  -5   6  102.41    4.68
   1  -5  -6   93.47    4.17
   1  -5  -5  244.40   10.11
   1  -5  -5  262.37   10.21
   1  -5  -5  279.75   14.93
   1  -5  -5  263.08   11.00
  -1  -5   5  268.86   10.48
  -1  -5   5  253.34   10.61
  -1  -5   5  281.43   10.59
  -1  -5   5  265.65   12.71
   1  -5  -4   11.98    2.94
  -1  -5   4    6.69    1.50
   1  -5  -3  449.57   20.08
  -1  -5   3  429.45   17.99
  -1  -5   2  147.96    7.05
  -1  -5   2  159.11    6.66
   1  -5  -1  129.33    6.91
  -1  -5   1  125.62    5.94
  -1  -5   1  126.84    6.10
  -1  -5   1  129.03    6.22
   1  -5   0  272.94   11.63
   1  -5   0  263.22   11.27
  -1  -5   0  267.04   11.69
  -1  -5   0  273.60   11.76
   1  -5   0  246.75   11.48
  -1  -5  -1   38.40    3.45
   1  -5   1   36.95    2.79
   1  -5   1   35.51    2.75
  -1  -5  -1   39.93    3.30
   1  -5   1   34.55    2.75
  -1  -5  -1   35.83    2.42
   1  -5   2  343.35   14.45
   1  -5   2  379.19   14.38
  -1  -5  -2  354.73   15.90
  -1  -5  -3    3.18    1.81
  -1  -5  -3    3.28    2.14
   1  -5   3    3.40    1.25
  -1  -5  -4   61.95    6.17
  -1  -5  -4   51.57    5.54
  -1  -5  -4   60.54    3.25
   1  -5   4   59.84    4.84
  -1  -5  -5   29.54    1.65
  -1  -5  -5   29.35    2.08
  -1  -5  -5   32.01    1.74
  -1  -5  -5   29.48    2.33
  -1  -5  -5   28.80    1.72
   1  -5   5   30.62    2.11
  -1  -5  -5   27.98    4.57
  -1  -5  -5   30.03    2.37
  -1  -5  -6   17.79    1.22
   1  -5   6   17.30    1.68
  -1  -5  -6   14.97    1.52
  -1  -5  -6   18.40    1.16
  -1  -5  -6   19.28    1.27
  -1  -5  -6   18.57    2.07
   1  -5   7   64.80    3.51
  -1  -5  -7   62.19    3.71
  -1  -5  -7   67.99    3.02
  -1  -5  -7   71.37    3.06
  -1  -5  -7   66.50    2.88
  -1  -5  -8   14.46    0.86
  -1  -5  -8   12.82    1.42
   1  -5   8   14.06    1.28
  -1  -4   9   24.29    1.66
   1  -4  -9   22.47    1.61
   1  -4  -9   18.99    1.16
  -1  -4   9   23.91    1.33
   1  -4  -8   52.24    2.41
   1  -4  -8   52.38    2.36
  -1  -4   8   55.88    2.88
  -1  -4   8   54.47    2.84
  -1  -4   8   50.34    3.01
   1  -4  -8   54.38    3.17
  -1  -4   8   48.16    2.57
  -1  -4   7  111.00    4.97
  -1  -4   7  106.78    5.30
   1  -4  -7   93.82    4.45
  -1  -4   7  104.59    5.10
  -1  -4   7  111.92    5.01
   1  -4  -7  107.73    5.24
   1  -4  -7  103.15    4.42
  -1  -4   7  105.18    4.62
  -1  -4   7  104.38    7.13
  -1  -4   6   23.28    1.78
   1  -4  -6   18.98    3.53
   1  -4  -6   20.36    1.43
  -1  -4   6   22.44    1.95
  -1  -4   6   19.52    1.82
  -1  -4   6   21.98    2.93
   1  -4  -6   22.77    1.41
  -1  -4   6   23.15    1.43
  -1  -4   6   20.96    1.72
  -1  -4   5   96.49    6.08
   1  -4  -5   95.90    7.35
   1  -4  -4  240.84   12.44
  -1  -4   4  210.20   10.24
   1  -4  -3  231.48   11.10
  -1  -4   3  235.33   10.31
   1  -4  -3  232.26   11.80
   1  -4  -2  322.28   14.27
  -1  -4   2  321.16   12.43
  -1  -4   2  321.24   13.07
   1  -4  -2  310.31   13.89
  -1  -4   1  167.34    7.19
  -1  -4   1  169.40    7.15
   1  -4  -1  156.17    7.74
   1  -4  -1  152.17    7.61
  -1  -4   1  164.50    6.91
   1  -4   0  230.57    9.67
  -1  -4   0  232.59    9.77
   1  -4   0  213.08    9.53
  -1  -4   0  211.85    8.45
   1  -4   0  220.50    9.32
  -1  -4   0  248.02    9.88
  -1  -4  -1    6.73    1.45
  -1  -4  -1    7.62    1.80
  -1  -4  -1    6.55    1.24
   1  -4   1    7.52    1.24
  -1  -4  -2   19.37    2.76
  -1  -4  -2   14.73    2.14
   1  -4   2   19.49    2.01
   1  -4   3  250.58   10.46
  -1  -4  -3  164.32   10.58
   1  -4   4    0.88    1.23
  -1  -4  -4    3.21    2.42
  -1  -4  -5   42.40    2.79
  -1  -4  -5   43.44    2.16
  -1  -4  -5   41.98    2.18
   1  -4   5   41.65    2.57
  -1  -4  -5   40.94    2.50
  -1  -4  -5   45.09    2.10
  -1  -4  -5   41.52    2.76
  -1  -4  -6   15.37    3.90
   1  -4   6   24.82    1.94
  -1  -4  -6   21.46    1.38
  -1  -4  -6   22.02    1.37
  -1  -4  -6   20.04    2.12
  -1  -4  -6   17.73    1.63
  -1  -4  -6   21.51    1.27
  -1  -4  -7   25.69    1.43
  -1  -4  -7   25.95    1.45
  -1  -4  -7   25.30    2.21
   1  -4   7   24.21    1.98
  -1  -4  -7   22.85    1.42
  -1  -4  -8   49.95    2.15
   1  -4   8   50.95    2.70
  -1  -4  -8   46.03    2.14
   1  -4   9   14.01    0.94
  -1  -3  10    6.11    0.56
  -1  -3   9   22.08    1.39
  -1  -3   9   23.38    1.67
   1  -3  -9   22.29    1.62
  -1  -3   8    2.84    1.10
  -1  -3   8    2.89    0.59
   1  -3  -8    2.32    1.16
  -1  -3   8    4.45    0.87
  -1  -3   8    2.92    0.90
  -1  -3   7   30.07    3.56
  -1  -3   7   31.24    2.53
  -1  -3   7   35.05    2.44
  -1  -3   7   36.90    2.32
  -1  -3   7   34.91    2.24
   1  -3  -7   30.31    2.47
   1  -3  -7   33.36    1.77
   1  -3  -7   33.18    1.86
  -1  -3   7   34.66    1.92
  -1  -3   6   28.90    1.62
   1  -3  -6   25.19    1.49
   1  -3  -6   23.98    3.62
  -1  -3   6   26.70    2.00
  -1  -3   6   26.19    3.12
   1  -3  -6   21.37    1.51
  -1  -3   6   27.67    2.11
  -1  -3   6   29.34    1.93
  -1  -3   6   27.35    1.94
  -1  -3   6   26.79    1.88
   1  -3  -5    3.51    1.89
  -1  -3   5    1.81    1.16
   1  -3  -4  490.02   21.06
  -1  -3   4  510.75   20.75
   1  -3  -4  539.23   22.51
   1  -3  -3 1093.87   42.05
  -1  -3   3 1088.78   40.55
   1  -3  -3 1030.58   41.14
  -1  -3   2  266.87   10.43
  -1  -3   2  253.50    9.53
   1  -3  -2  254.31   11.07
   1  -3  -2  230.69   11.36
  -1  -3   1  170.33    7.14
  -1  -3   1  184.70    7.17
   1  -3  -1  159.84    7.55
  -1  -3   1  171.15    6.86
   1  -3   0  929.30   35.33
   1  -3   0  979.44   35.75
  -1  -3   0  962.26   35.74
  -1  -3   0  927.51   34.95
  -1  -3   0  954.54   35.69
   1  -3   1  264.44   10.76
  -1  -3  -1  259.91   11.29
  -1  -3  -1  286.28   11.70
  -1  -3  -1  242.05   10.86
  -1  -3  -2   31.12    3.14
  -1  -3  -2   27.25    2.62
   1  -3   2   26.57    2.21
   1  -3   3   93.70    5.45
   1  -3   3   91.37    5.36
  -1  -3  -3  104.22    6.79
  -1  -3  -4  268.14   15.56
   1  -3   4  352.54   14.89
  -1  -3  -5  126.66    4.73
  -1  -3  -5  117.98    5.27
   1  -3   5  128.74    5.26
  -1  -3  -5  120.64    5.42
   1  -3   5  122.58    5.19
  -1  -3  -5  132.90    4.74
  -1  -3  -5  116.66    5.08
  -1  -3  -5  125.88    4.60
  -1  -3  -6   44.79    3.17
   1  -3   6   49.86    3.00
  -1  -3  -6   53.31    2.43
  -1  -3  -6   48.01    2.37
  -1  -3  -6   47.50    2.81
  -1  -3  -6   41.24    6.11
  -1  -3  -7  115.64    5.12
  -1  -3  -7  126.25    5.07
   1  -3   7  121.76    5.75
  -1  -3  -7  128.24    5.06
  -1  -3  -8   64.22    2.85
   1  -3   8   67.63    3.39
  -1  -3  -8   65.28    2.76
   1  -3   9   18.42    1.13
  -1  -3  -9   16.26    1.18
  -1  -2  10   35.08    1.63
   1  -2 -10   33.99    1.47
   1  -2  -9   88.51    4.23
  -1  -2   9   97.19    4.36
  -1  -2   9   98.31    4.13
  -1  -2   8   20.96    1.64
   1  -2  -8   16.02    1.72
  -1  -2   8   18.41    1.74
  -1  -2   8   20.17    1.52
  -1  -2   8   17.79    1.26
  -1  -2   7  311.70   12.54
  -1  -2   7  333.22   12.49
   1  -2  -7  280.05   12.53
  -1  -2   7  307.16   12.42
  -1  -2   7  299.05   15.08
  -1  -2   7  321.45   12.39
  -1  -2   7  305.96   12.00
  -1  -2   6   68.62    3.60
  -1  -2   6   68.51    5.21
  -1  -2   6   65.48    3.67
  -1  -2   6   73.33    3.55
  -1  -2   6   67.95    3.48
  -1  -2   6   72.00    3.50
  -1  -2   6   68.19    3.14
   1  -2  -5   58.68    4.92
  -1  -2   5   62.85    4.39
   1  -2  -4 2239.84   81.40
   1  -2  -4 2012.73   79.97
  -1  -2   4 2224.47   80.04
   1  -2  -3  355.02   15.12
  -1  -2   3  371.12   14.83
   1  -2  -3  390.23   16.09
  -1  -2   2 1798.03   65.93
   1  -2  -2 1843.05   66.89
   1  -2  -2 1736.55   66.43
  -1  -2   1 1377.20   51.59
  -1  -2   1 1417.86   51.68
  -1  -2   1 1421.73   51.70
   1  -2  -1 1342.52   52.07
   1  -2  -1 1494.82   52.28
  -1  -2   0  397.37   15.10
  -1  -2   0  411.22   15.44
   1  -2   0  366.90   15.06
  -1  -2   0  390.60   14.60
   1  -2   1   55.87    2.96
  -1  -2  -1   52.82    2.41
  -1  -2  -1   52.55    3.36
  -1  -2  -2   18.87    2.00
   1  -2   2   13.93    1.55
  -1  -2  -2   12.59    2.13
   1  -2   3  494.65   19.96
   1  -2   3  482.78   19.97
   1  -2   4   85.97    5.22
  -1  -2  -4   52.34    5.65
  -1  -2  -5   59.08    2.60
  -1  -2  -5   53.86    2.97
  -1  -2  -5   56.33    3.29
   1  -2   5   56.77    3.10
  -1  -2  -5   57.63    2.60
   1  -2   5   56.14    3.03
  -1  -2  -6   43.31    2.73
  -1  -2  -6   49.46    2.34
   1  -2   6   54.22    3.08
   1  -2   6   52.20    3.01
  -1  -2  -6   49.99    2.36
  -1  -2  -7   15.02    1.19
  -1  -2  -7   17.44    1.08
   1  -2   7   18.44    1.80
  -1  -2  -7   14.13    1.86
   1  -2   8    7.90    1.22
  -1  -2  -8    8.54    0.77
  -1  -2  -8    7.95    1.41
   1  -2   9   11.30    0.99
  -1  -2  -9    9.80    1.02
  -1  -2  -9   11.20    0.65
  -1  -1  10   26.98    1.42
   1  -1 -10   31.29    1.34
  -1  -1   9    3.16    0.89
  -1  -1   9    2.56    0.69
   1  -1  -9    1.04    0.75
  -1  -1   8  102.07    4.55
  -1  -1   8  117.16    4.90
  -1  -1   8  114.29    5.01
  -1  -1   8  112.34    5.16
   1  -1  -8   97.14    5.03
  -1  -1   8  107.41    5.35
  -1  -1   8  104.87    5.05
  -1  -1   7  137.95    8.62
  -1  -1   7  146.22    6.27
  -1  -1   7  145.06    6.38
  -1  -1   7  138.60    6.42
  -1  -1   7  145.34    5.89
  -1  -1   7  142.97    6.34
   1  -1  -7  138.03    6.45
  -1  -1   7  139.91    6.59
  -1  -1   6  255.55    9.90
  -1  -1   6  243.67   10.19
  -1  -1   6  246.30   12.16
  -1  -1   6  251.28    9.96
  -1  -1   6  238.32    9.48
  -1  -1   6  252.48   10.02
  -1  -1   6  249.81    9.93
  -1  -1   6  254.64   10.14
   1  -1  -6  216.94    9.94
  -1  -1   5  349.55   15.83
   1  -1  -5  388.18   16.73
  -1  -1   4  303.09   13.02
   1  -1  -4  311.73   13.75
   1  -1  -3  165.25    7.36
  -1  -1   3  165.98    7.33
   1  -1  -3  177.31    8.18
  -1  -1   2 3252.07  112.27
  -1  -1   2 3078.83  111.73
   1  -1  -2 2949.93  112.35
   1  -1  -2 2949.45  112.01
   1  -1  -1  525.55   19.87
  -1  -1   1  534.06   19.78
  -1  -1   1  539.76   19.79
   1  -1  -1  521.72   19.70
  -1  -1   1  515.01   19.36
  -1  -1   0 2428.78   85.72
   1  -1   0 2254.43   85.33
  -1  -1   0 2374.89   85.34
   1  -1   1   63.48    3.13
  -1  -1  -1   63.79    3.74
   1  -1   2  599.07   22.54
   1  -1   2  639.63   22.90
   1  -1   3   29.66    2.65
   1  -1   3   30.64    2.57
   1  -1   4  168.58    8.11
   1  -1   4  148.20    8.00
   1  -1   5   70.03    3.53
   1  -1   5   75.70    3.65
   1  -1   5   65.29    5.24
   1  -1   6   76.47    3.98
  -1  -1  -6   81.02    3.36
  -1  -1  -6   70.19    3.78
  -1  -1  -6   73.73    4.17
   1  -1   6   77.61    4.04
  -1  -1  -7   28.97    2.53
  -1  -1  -7   32.38    1.66
   1  -1   7   35.65    2.47
  -1  -1  -7   32.21    1.89
   1  -1   7   35.64    2.41
  -1  -1  -8   12.98    1.61
  -1  -1  -8   14.74    1.04
   1  -1   8   14.00    1.55
  -1  -1  -9   51.81    2.56
  -1  -1  -9   52.43    2.20
   1  -1   9   50.73    2.51
  -1   0  10    6.93    0.59
  -1   0   9  428.48   16.17
  -1   0   9  419.53   16.30
  -1   0   8   16.92    1.65
  -1   0   8   17.04    1.56
  -1   0   8   16.56    1.58
   1   0  -8   14.18    1.50
  -1   0   8   13.47    1.63
  -1   0   7  432.06   16.31
  -1   0   7  434.01   16.92
  -1   0   7  432.29   16.89
   1   0  -7  399.87   16.83
  -1   0   7  444.16   16.88
  -1   0   7  421.85   19.62
  -1   0   7  423.40   17.06
  -1   0   7  446.45   16.73
  -1   0   6  320.36   12.20
  -1   0   6  313.62   12.28
  -1   0   6  317.45   12.42
  -1   0   6  312.42   12.26
  -1   0   6  312.80   12.31
  -1   0   6  289.46   14.44
  -1   0   6  308.11   11.79
  -1   0   6  295.09   12.48
   1   0  -6  293.13   12.26
  -1   0   5  787.11   31.37
  -1   0   4  580.87   23.19
   1   0  -4  589.84   23.41
  -1   0   3   28.39    2.00
   1   0  -3   24.00    1.59
  -1   0   3   26.16    1.56
   1   0  -3   26.77    2.18
   1   0  -2 9999.00  356.40
  -1   0   2 9737.08  356.54
   1   0  -2 9535.15  356.85
   1   0  -1   29.29    1.54
  -1   0   1   29.04    1.74
  -1   0   1   28.15    1.69
  -1   0   1   28.02    1.22
  -1   0   0  314.06   11.38
  -1   0   0  303.48   11.54
   1   0   0  283.01   10.93
   1   0   1   25.29    1.59
   1   0   1   24.57    1.90
   1   0   1   25.26    1.20
   1   0   2   94.26    4.83
   1   0   2  107.51    5.33
   1   0   3  433.09   17.57
   1   0   3  418.58   17.85
   1   0   4  123.18    6.79
   1   0   4  108.63    6.78
  -1   0  -5  146.34    6.63
   1   0   5  157.46    6.54
   1   0   5  148.86    8.75
   1   0   5  154.23    6.57
   1   0   6   34.76    2.30
  -1   0  -6   30.87    2.14
   1   0   6   34.86    2.44
  -1   0  -6   30.88    2.51
  -1   0  -6   30.34    1.84
  -1   0  -6   25.02    4.86
   1   0   7    4.51    1.11
  -1   0  -7    5.06    0.75
   1   0   7    5.19    1.25
  -1   0  -7    4.16    1.41
  -1   0  -8   28.59    1.58
  -1   0  -8   24.14    2.06
   1   0   8   24.35    1.90
  -1   0  -9    4.66    0.45
  -1   0  -9    3.63    0.81
   1   1 -10   31.15    1.39
   1   1  -9    2.09    0.50
  -1   1   9    1.65    0.69
  -1   1   9    1.62    0.76
  -1   1   9    2.13    0.83
  -1   1   8  109.94    5.00
  -1   1   8  108.97    5.05
  -1   1   8  101.23    5.13
  -1   1   8  109.53    5.10
  -1   1   7  134.30    8.49
  -1   1   7  142.86    6.38
  -1   1   7  140.27    6.34
  -1   1   7  140.62    6.35
  -1   1   7  140.49    6.49
  -1   1   7  147.96    6.20
  -1   1   6  232.13   11.70
  -1   1   6  224.14    9.46
  -1   1   6  242.76    9.12
  -1   1   6  226.20    9.48
  -1   1   6  218.59    9.70
  -1   1   6  239.82    9.39
  -1   1   6  231.73    9.58
  -1   1   5  373.28   16.23
  -1   1   4  348.58   14.00
  -1   1   4  315.76   13.35
  -1   1   3  187.45    8.18
  -1   1   3  177.04    7.55
   1   1  -3  172.25    7.40
  -1   1   2 3204.21  115.95
  -1   1   2 3284.62  116.07
  -1   1   2 3248.92  115.59
   1   1  -2 3042.57  115.30
   1   1  -1  506.97   19.19
  -1   1   1  540.17   19.53
  -1   1   0 2472.03   82.04
   1   1   0 2348.60   81.88
  -1   1   0 2228.68   81.92
  -1   1   0 2130.00   81.25
  -1   1  -1   70.80    3.83
   1   1   1   64.98    3.01
   1   1   2  607.19   24.69
  -1   1  -2  593.66   25.08
   1   1   2  650.67   23.76
   1   1   3   30.59    2.58
  -1   1  -3   26.45    3.31
   1   1   3   24.78    1.98
   1   1   3   30.41    2.85
   1   1   4  158.85    8.79
   1   1   4  175.26    8.56
   1   1   5   72.20    3.51
   1   1   5   68.46    5.36
   1   1   5   65.14    3.51
  -1   1  -5   66.67    3.59
  -1   1  -5   65.98    6.73
  -1   1  -6   72.45    3.27
   1   1   6   78.52    3.81
  -1   1  -6   60.59    3.48
  -1   1  -6   64.12    3.79
  -1   1  -6   65.19    7.10
   1   1   7   31.17    2.30
  -1   1  -7   33.05    2.53
  -1   1  -7   34.16    1.97
  -1   1  -8   14.97    1.11
   1   1   8   14.80    1.47
  -1   1  -8   16.52    1.64
  -1   1  -9   46.74    2.45
   1   1   9   51.37    2.53
   1   2 -10   41.47    1.72
  -1   2   9   94.11    4.15
  -1   2   9   93.60    4.19
  -1   2   9   91.93    4.25
   1   2  -9   96.82    3.99
  -1   2   8   15.16    1.59
  -1   2   8   17.18    1.59
  -1   2   8   17.09    1.59
  -1   2   8   15.31    1.58
  -1   2   7  303.63   11.99
  -1   2   7  280.72   14.45
  -1   2   7  300.92   11.94
  -1   2   7  284.27   12.00
  -1   2   7  294.91   12.01
  -1   2   6   72.48    5.33
  -1   2   6   71.74    3.63
  -1   2   6   71.65    3.64
  -1   2   6   71.40    3.28
  -1   2   6   74.49    3.52
  -1   2   6   69.82    3.63
  -1   2   5   55.35    4.16
  -1   2   4 2253.12   82.67
  -1   2   4 2171.11   82.06
  -1   2   3    0.05    0.10
  -1   2   3  401.43    7.41
  -1   2   2 1909.39   71.28
  -1   2   2 1976.01   71.14
  -1   2   2 1887.98   71.38
  -1   2   1 1382.81   50.28
  -1   2   1 1354.29   50.27
  -1   2   1 1362.70   50.38
   1   2  -1 1338.79   49.86
   1   2   0  404.81   14.87
  -1   2   0  381.44   14.66
   1   2   0  431.38   14.72
  -1   2  -1   58.71    3.33
   1   2   1   49.09    3.32
   1   2   1   57.19    3.03
   1   2   2   17.95    2.08
  -1   2  -2   14.71    2.13
   1   2   2   17.33    1.56
   1   2   3  516.72   19.49
   1   2   3  485.70   20.72
   1   2   4   90.50    5.66
  -1   2  -4   79.27    6.56
   1   2   4   86.65    5.01
   1   2   5   54.45    2.89
   1   2   5   57.52    4.72
  -1   2  -5   46.78    2.78
  -1   2  -5   50.52    2.48
  -1   2  -5   52.99    3.00
  -1   2  -5   49.30    5.72
  -1   2  -6   51.43    3.02
  -1   2  -6   41.16    2.64
   1   2   6   45.49    2.93
   1   2   6   38.27    4.31
  -1   2  -6   41.20    5.63
   1   2   6   49.20    2.85
   1   2   7   14.83    1.73
   1   2   7   15.70    1.60
  -1   2  -7   16.81    1.80
   1   2   8    7.41    1.14
  -1   2  -8    8.05    1.26
   1   2   8    7.21    1.27
   1   2   9   11.78    1.00
  -1   2  -9   10.54    0.91
  -1   3   9   22.45    1.60
  -1   3   9   22.99    1.50
  -1   3   9   21.45    1.47
   1   3  -9   25.50    1.34
   1   3  -8    2.59    0.59
  -1   3   8    3.11    0.96
  -1   3   8    2.26    0.96
  -1   3   8    3.48    0.98
  -1   3   8    2.54    0.87
  -1   3   7   34.52    2.37
  -1   3   7   29.49    2.18
  -1   3   7   33.79    2.29
  -1   3   7   33.82    3.68
  -1   3   7   35.05    1.95
  -1   3   6   27.15    1.96
  -1   3   6   29.00    3.28
  -1   3   6   26.53    2.14
  -1   3   6   24.88    1.89
  -1   3   6   26.04    1.57
  -1   3   6   27.04    1.80
  -1   3   6   25.32    1.84
  -1   3   5    2.33    1.54
  -1   3   4  480.67   20.71
  -1   3   4  520.13   20.61
  -1   3   3 1095.27   38.98
  -1   3   3 1067.47   39.01
  -1   3   2  260.91   11.32
  -1   3   2  278.53   11.67
  -1   3   2  287.27   11.49
  -1   3   1  151.61    7.14
   1   3  -1  160.03    6.64
  -1   3   1  161.19    6.89
  -1   3   1  167.91    7.14
  -1   3   0  959.77   35.35
   1   3   0  993.19   35.21
  -1   3   0  885.23   34.76
  -1   3   0  923.24   34.96
   1   3   0  910.01   35.23
   1   3   1  262.87   11.45
  -1   3  -1  253.39   10.89
   1   3   1  252.38   11.02
  -1   3  -1  276.99   10.75
   1   3   2   26.67    2.73
   1   3   2   24.44    2.18
  -1   3  -2   27.27    2.63
  -1   3  -3   92.93    6.15
   1   3   3   93.30    6.09
   1   3   3   95.31    5.14
  -1   3  -4  344.57   17.46
   1   3   4  380.42   15.79
  -1   3  -5  119.48    8.85
  -1   3  -5  114.91    5.50
   1   3   5  122.58    4.99
  -1   3  -5  124.05    5.04
   1   3   5  140.06    7.98
   1   3   5  127.13    5.46
  -1   3  -5  103.39    5.30
  -1   3  -6   41.15    5.35
  -1   3  -6   52.73    2.50
  -1   3  -6   46.13    2.98
   1   3   6   42.48    4.51
   1   3   6   44.31    2.84
   1   3   6   44.48    2.97
  -1   3  -7  128.51    5.17
   1   3   7  120.57    5.61
   1   3   7  112.60    5.63
  -1   3  -7  113.48    5.63
   1   3   8   61.93    3.28
   1   3   8   59.69    3.28
  -1   3  -8   64.89    3.30
  -1   3  -8   68.00    2.94
   1   3   9   16.63    1.14
  -1   3  -9   14.94    1.11
  -1   3  -9   12.66    0.92
  -1   4   9   23.88    1.58
  -1   4   9   22.79    1.46
   1   4  -9   24.34    1.25
   1   4  -8   49.49    2.49
  -1   4   8   52.62    2.82
  -1   4   8   53.41    2.99
  -1   4   8   54.83    2.94
  -1   4   7  117.20    5.27
  -1   4   7  102.76    7.24
  -1   4   7  107.20    5.02
  -1   4   7  107.66    4.75
  -1   4   6   20.35    2.89
  -1   4   6   23.31    1.85
  -1   4   6   23.54    1.48
  -1   4   6   23.39    1.66
  -1   4   6   20.41    1.90
  -1   4   5   96.12    6.36
  -1   4   4  248.73   11.10
  -1   4   4  234.47   11.29
  -1   4   3  225.26   10.44
  -1   4   3  228.38   10.67
  -1   4   3  236.54   10.24
  -1   4   2  312.72   13.12
  -1   4   2  333.01   13.56
  -1   4   2  318.53   13.69
  -1   4   1  161.51    7.30
  -1   4   1  169.79    7.01
   1   4  -1  150.99    6.84
  -1   4   1  159.00    7.61
  -1   4   0  213.65    7.43
  -1   4   0  222.26    7.33
  -1   4   0  206.77    6.45
   1   4   0  216.36    7.33
   1   4   0  237.22    7.61
   1   4   1    7.25    1.42
  -1   4  -1    8.86    1.24
  -1   4  -1    5.70    1.58
   1   4   1    7.62    1.53
  -1   4  -1    9.05    1.34
  -1   4  -2   17.96    2.11
   1   4   2   16.96    2.03
   1   4   3  258.46   11.36
  -1   4  -3  238.29   11.91
   1   4   3  246.27   12.50
  -1   4  -4    2.18    1.73
   1   4   4    2.49    1.22
  -1   4  -5   38.30    4.77
   1   4   5   39.98    2.10
  -1   4  -5   43.50    2.17
   1   4   5   45.05    2.61
  -1   4  -5   43.43    2.65
   1   4   5   42.38    4.22
   1   4   6   21.83    1.82
   1   4   6   16.76    2.88
  -1   4  -6   22.87    1.44
  -1   4  -6   22.13    1.98
  -1   4  -6   14.53    3.41
   1   4   6   19.10    1.93
  -1   4  -7   21.60    1.94
   1   4   7   24.27    2.07
  -1   4  -7   25.85    1.57
   1   4   7   27.34    2.02
   1   4   8   45.78    2.63
  -1   4  -8   51.73    2.27
  -1   4  -8   44.84    2.54
   1   4   8   45.00    2.58
   1   4   9   14.53    0.96
  -1   4  -9   15.46    0.76
  -1   5   9   57.41    2.65
  -1   5   9   62.13    2.81
   1   5  -9   55.53    2.37
  -1   5   8   16.58    1.53
   1   5  -8   17.59    1.12
  -1   5   8   17.48    1.61
  -1   5   7   11.92    1.44
   1   5  -7    8.12    0.80
  -1   5   6  106.83    4.74
  -1   5   6   94.82    6.68
  -1   5   6   96.03    6.84
  -1   5   6   84.99    4.68
  -1   5   5  288.02   10.69
  -1   5   5  283.06   13.37
  -1   5   4   11.49    1.74
  -1   5   3  452.08   18.83
  -1   5   3  448.90   18.16
  -1   5   3  434.90   18.95
  -1   5   2  138.18    6.56
  -1   5   2  133.88    7.24
  -1   5   1  135.21    6.41
   1   5  -1  127.94    6.04
  -1   5   1  131.66    6.95
  -1   5   0  256.88   11.18
   1   5   0  278.01   11.53
  -1   5   0  234.44   10.14
   1   5   0  243.07   11.05
  -1   5   0  267.58   11.34
  -1   5  -1   32.45    2.34
   1   5   1   40.28    3.34
   1   5   1   39.35    3.30
  -1   5  -1   38.25    2.94
  -1   5  -1   33.74    3.08
  -1   5  -2  302.16   13.41
   1   5   2  301.08   14.58
   1   5   2  299.84   14.11
   1   5   3    3.23    1.35
  -1   5  -3    3.33    1.36
  -1   5  -4   57.98    5.01
   1   5   4   58.23    4.46
   1   5   5   31.16    2.11
  -1   5  -5   30.68    1.68
   1   5   5   26.94    1.60
  -1   5  -5   29.95    2.20
  -1   5  -6   17.16    1.73
  -1   5  -6   18.91    1.28
   1   5   6   18.27    1.69
   1   5   6   16.46    2.83
   1   5   6   16.37    1.19
   1   5   6   18.40    1.84
   1   5   7   68.04    3.57
  -1   5  -7   58.27    3.44
   1   5   7   65.06    3.61
  -1   5  -7   72.19    3.10
  -1   5  -8   13.03    1.16
   1   5   8   11.78    1.26
  -1   5  -8   15.25    0.92
  -1   5  -8   11.29    1.26
   1   5   8   12.90    1.24
  -1   5  -9   19.52    1.08
  -1   6   9   12.96    1.03
  -1   6   9   11.30    0.87
  -1   6   8   53.12    2.89
  -1   6   8   58.42    3.04
  -1   6   7  124.11    5.72
  -1   6   6   77.82    6.31
  -1   6   6   87.46    4.33
  -1   6   5  179.32    7.01
  -1   6   5  168.78    9.46
  -1   6   3  109.33    6.83
  -1   6   3  110.30    5.81
  -1   6   2   85.65    5.74
  -1   6   2   85.97    4.77
  -1   6   1  471.17   19.01
   1   6  -1  499.95   20.05
  -1   6   1  434.61   19.76
  -1   6   0  787.58   31.67
   1   6   0  910.63   33.84
  -1   6   0  878.29   33.14
   1   6   0  862.48   33.07
  -1   6   0  878.44   33.54
  -1   6  -1  343.83   14.98
   1   6   1  317.08   15.02
   1   6   1  318.15   14.90
  -1   6  -1  346.49   14.79
  -1   6  -2   73.19    5.54
   1   6   2   73.32    5.40
  -1   6  -2   90.03    5.39
  -1   6  -3   36.00    3.53
   1   6   3   39.75    3.67
   1   6   4  108.52    4.88
  -1   6  -4  100.16    4.87
   1   6   4   99.74    4.38
   1   6   4  107.02    6.75
  -1   6  -4  115.59    4.45
  -1   6  -5  114.00    4.50
   1   6   5  110.43    5.00
   1   6   5   97.66    4.44
  -1   6  -5   98.49    4.94
   1   6   6   32.92    2.39
  -1   6  -6   35.59    1.85
   1   6   6   30.41    1.77
   1   6   6   34.43    2.32
  -1   6  -6   31.83    2.28
  -1   6  -7    5.66    1.13
  -1   6  -7    8.44    0.73
   1   6   7    5.53    1.19
  -1   6  -7    7.48    1.14
   1   6   7    6.59    1.12
   1   6   8    2.40    0.73
   1   6   8    1.93    0.74
  -1   6  -8    0.85    0.80
  -1   6  -8    2.45    0.35
  -1   6  -8    2.65    0.74
  -1   7   9    7.69    0.61
  -1   7   9    9.33    0.76
  -1   7   8   77.66    3.59
  -1   7   8   70.22    3.48
  -1   7   7   59.13    3.24
  -1   7   7   56.41    2.80
  -1   7   6    9.89    0.91
  -1   7   6   10.34    2.35
  -1   7   6    7.17    1.20
  -1   7   5   58.21    3.23
  -1   7   5   56.21    3.29
  -1   7   5   60.74    2.85
  -1   7   5   65.46    5.52
  -1   7   4  149.24    6.63
  -1   7   4  159.64    6.21
  -1   7   4  148.78    6.57
  -1   7   3  129.65    8.03
   1   7  -2   97.56    6.88
  -1   7   2  108.99    5.73
  -1   7   2  117.61    7.23
  -1   7   1  165.71    9.23
   1   7  -1  164.74    9.22
  -1   7   1  168.60    8.14
  -1   7   0   45.58    3.73
   1   7   0   50.02    3.81
   1   7   0   59.15    4.75
  -1   7   0   50.48    4.34
  -1   7  -1  162.77    9.03
   1   7   1  171.77    9.53
   1   7   1  166.16    9.17
  -1   7  -1  179.06    9.25
   1   7   2   12.67    2.62
  -1   7  -2   15.04    2.85
  -1   7  -2   16.10    2.57
  -1   7  -3   42.88    5.08
  -1   7  -3   54.73    4.67
   1   7   3   51.67    4.77
  -1   7  -3   52.66    2.86
   1   7   4   14.38    1.37
  -1   7  -4   11.99    3.31
  -1   7  -4   15.78    1.53
   1   7   4   14.30    2.48
   1   7   4   13.59    0.97
  -1   7  -4   14.55    1.51
  -1   7  -5   47.83    5.72
   1   7   5   52.03    2.92
  -1   7  -5   47.46    3.02
   1   7   5   47.87    2.42
  -1   7  -5   53.53    2.42
  -1   7  -5   47.42    2.86
   1   7   6    2.33    0.45
   1   7   6    2.35    1.14
  -1   7  -6    1.69    0.96
   1   7   6    2.67    0.94
  -1   7  -6    2.20    0.44
  -1   7  -6    2.36    0.92
   1   7   7   -0.21    0.74
  -1   7  -7    0.69    0.80
   1   7   7    0.70    0.94
  -1   7  -7    0.38    0.30
   1   7   8    9.04    0.87
  -1   7  -8    7.88    0.50
  -1   7  -8    7.59    1.00
  -1   7  -8    7.09    0.83
   1   7   8    8.38    0.85
   1   8  -9    5.38    0.63
  -1   8   8   55.17    2.78
  -1   8   8   60.34    2.89
  -1   8   7   14.70    1.50
  -1   8   7   14.90    1.10
  -1   8   6   64.46    3.52
  -1   8   6   65.53    3.11
  -1   8   5  114.54    8.06
  -1   8   5  121.61    5.70
  -1   8   5  131.13    5.31
  -1   8   5  119.60    5.75
  -1   8   4   39.95    2.56
  -1   8   4   44.66    2.19
  -1   8   4   40.50    2.59
  -1   8   3  377.52   14.99
  -1   8   3  395.34   14.61
   1   8  -3  426.90   19.08
  -1   8   3  359.35   17.99
  -1   8   3  373.65   15.01
  -1   8   2   91.50    6.79
   1   8  -2   94.48    6.84
  -1   8   1   34.58    2.95
  -1   8   1   34.25    3.96
  -1   8   0  170.68    9.19
  -1   8   0  169.48   10.08
  -1   8  -1  239.33   12.11
   1   8   1  210.52   12.15
  -1   8  -1  235.17   11.78
  -1   8  -2  219.59   11.92
  -1   8  -2  226.02   11.69
   1   8   2  195.27   11.56
  -1   8  -3  188.30   11.78
  -1   8  -3  192.39    8.18
   1   8   3  198.71   11.14
   1   8   3  200.23    8.18
  -1   8  -3  200.36    8.34
  -1   8  -4   34.29    4.93
   1   8   4   40.93    4.24
   1   8   4   40.53    2.08
  -1   8  -4   43.06    2.68
   1   8   4   43.57    2.59
  -1   8  -4   47.26    2.63
   1   8   5   69.90    3.50
  -1   8  -5   65.36    6.71
   1   8   5   59.17    2.89
  -1   8  -5   67.30    3.60
   1   8   6   14.89    1.60
   1   8   6   13.04    0.97
   1   8   6   16.21    1.49
  -1   8  -6   13.24    1.46
   1   8   7    5.43    0.92
  -1   8  -7    3.59    1.17
   1   8   7    5.42    0.99
  -1   8  -7    5.06    0.92
  -1   8  -8   29.57    1.71
  -1   8  -8   31.32    1.59
   1   8   8   30.88    1.50
  -1   9   8    1.19    0.57
  -1   9   8    0.94    0.55
  -1   9   7    6.82    0.72
  -1   9   7    7.08    1.09
  -1   9   6   43.21    2.66
  -1   9   6   44.09    2.26
  -1   9   5   34.23    1.92
  -1   9   5   33.85    4.00
  -1   9   5   34.20    2.36
  -1   9   5   33.48    2.30
   1   9  -5   34.28    4.54
  -1   9   4   35.55    2.36
  -1   9   4   36.99    1.96
  -1   9   4   33.86    2.34
   1   9  -4   36.91    4.69
  -1   9   4   36.77    4.36
   1   9  -3    5.09    2.22
  -1   9   3    8.98    0.81
  -1   9   3    8.43    1.18
  -1   9   3   11.46    2.79
  -1   9   3    8.30    1.19
  -1   9   2  115.15    5.62
  -1   9   2  137.44    5.30
   1   9  -2  138.24    8.95
  -1   9   2  130.53    5.72
  -1   9   2  113.11    8.28
  -1   9   1   79.36    3.88
  -1   9   1   84.58    3.53
  -1   9   0  164.76    6.40
  -1   9   0  137.25    9.46
  -1   9   0  138.59    8.29
  -1   9  -1   32.82    1.68
   1   9   1   25.04    3.85
  -1   9  -1   28.62    3.91
  -1   9  -1   34.73    3.64
  -1   9  -1   31.91    2.08
   1   9   2   77.62    3.74
  -1   9  -2   68.98    6.17
  -1   9  -2   77.54    4.03
  -1   9  -2   73.73    6.24
  -1   9  -2   80.69    3.90
   1   9   2   74.52    6.39
   1   9   3   59.60    3.12
  -1   9  -3   52.98    5.72
  -1   9  -3   58.71    3.24
   1   9   3   53.42    5.22
   1   9   4   48.51    4.68
   1   9   4   46.44    2.32
  -1   9  -4   49.47    5.66
   1   9   4   49.90    2.82
  -1   9  -4   54.28    3.05
   1   9   5  108.23    4.74
   1   9   5   92.24    4.13
  -1   9  -5   99.41    4.81
   1   9   6    8.64    1.11
  -1   9  -6    6.01    1.50
   1   9   6    8.50    1.22
   1   9   6    7.04    0.64
  -1   9  -6    7.53    1.13
   1   9   7   19.12    1.34
   1   9   7   19.07    1.33
  -1   9  -7   20.16    1.39
  -1  10   8    6.71    0.62
   1  10  -8    7.51    0.70
  -1  10   7    1.81    0.78
   1  10  -7    0.97    0.23
  -1  10   7    1.31    0.38
  -1  10   6   57.75    3.07
  -1  10   6   53.44    2.61
  -1  10   5   27.74    2.07
  -1  10   5   28.77    2.12
  -1  10   5   27.99    1.67
  -1  10   4    1.64    1.67
  -1  10   4    2.32    0.87
  -1  10   4    3.25    0.58
   1  10  -4    1.65    1.88
  -1  10   4    3.37    1.03
   1  10  -3    1.42    1.86
  -1  10   3    0.69    1.66
  -1  10   3    2.08    0.48
  -1  10   3    1.65    0.87
  -1  10   2    6.91    1.11
  -1  10   2    7.65    0.76
   1  10  -2    6.81    2.47
  -1  10   2    7.03    2.57
  -1  10   1   87.40    4.24
  -1  10   1   89.20    3.80
  -1  10   0   89.01    4.31
  -1  10   0   92.09    3.89
   1  10   0   96.91    7.92
  -1  10   0   76.40    6.98
  -1  10  -1  114.42    4.63
  -1  10  -1  107.79    5.06
   1  10   1  100.43    8.07
  -1  10  -1  110.42    8.24
   1  10   1  104.91    4.90
  -1  10  -2   99.73    4.08
   1  10   2   90.20    4.38
  -1  10  -2   96.31    7.53
  -1  10  -2   95.49    4.57
  -1  10  -2   77.05    6.52
  -1  10  -2   93.75    4.71
   1  10   2   81.73    7.22
   1  10   3   33.11    2.15
  -1  10  -3   35.26    2.57
  -1  10  -3   27.56    4.05
  -1  10  -3   32.31    2.24
   1  10   3   27.58    3.89
  -1  10  -4    6.91    1.16
   1  10   4    6.71    1.08
  -1  10  -4    6.07    1.43
   1  10   5   84.53    4.02
  -1  10  -5   85.14    4.14
  -1  10  -5   76.94    4.35
   1  10   6    4.78    0.88
   1  10   6    5.28    0.96
  -1  10  -6    3.95    1.13
  -1  10  -6    4.80    0.87
   1  10   7   41.09    1.88
  -1  10  -7   31.69    1.80
  -1  10  -7   31.14    2.02
  -1  10  -7   45.18    1.74
  -1  11   7   25.59    1.44
  -1  11   7   23.39    1.13
  -1  11   6    8.86    0.75
  -1  11   6    9.34    1.15
  -1  11   5   42.86    2.68
  -1  11   5   43.02    2.67
  -1  11   5   48.89    2.33
  -1  11   4   40.83    2.13
  -1  11   4   40.23    2.57
  -1  11   3   76.10    3.40
   1  11  -3   77.38    7.07
  -1  11   3   73.60    3.85
  -1  11   3   68.01    6.17
   1  11  -2   48.09    5.59
  -1  11   2   50.20    2.42
  -1  11   2   42.24    5.02
  -1  11   2   45.72    2.81
  -1  11   1   95.39    4.03
  -1  11   1   91.32    4.47
   1  11   0    8.22    1.13
  -1  11   0    4.27    2.56
  -1  11   0    4.76    0.62
   1  11   0    5.49    2.79
  -1  11   0    4.44    0.95
   1  11   1   79.62    3.92
  -1  11  -1   80.96    4.06
  -1  11  -1   70.32    6.72
  -1  11  -1   84.25    3.62
   1  11   1   69.70    6.89
   1  11   2  137.42    6.14
  -1  11  -2  146.48    6.35
  -1  11  -2  146.56    5.83
   1  11   2  121.79    9.20
  -1  11  -2  133.88    6.35
   1  11   3  130.62    5.83
  -1  11  -3  135.90    5.47
  -1  11  -3  135.38    6.00
  -1  11  -3  121.27    6.11
  -1  11  -4   96.76    4.56
  -1  11  -4   97.32    4.08
   1  11   4   90.96    4.38
  -1  11  -4   89.87    4.73
   1  11   5   39.45    2.23
  -1  11  -5   32.73    2.45
  -1  11  -5   40.13    1.92
  -1  11  -5   37.39    2.26
   1  11   6   33.96    1.84
  -1  11  -6   30.97    2.06
  -1  11  -6   38.24    1.65
   1  11   6   31.58    1.74
  -1  11  -6   31.33    1.81
  -1  11  -7   45.09    2.49
  -1  11  -7   66.96    2.35
  -1  12   7   34.98    1.68
  -1  12   6   56.67    2.49
  -1  12   5    1.05    0.40
  -1  12   4   52.98    3.06
  -1  12   4   59.03    2.70
  -1  12   3    1.00    0.79
  -1  12   3    0.43    0.38
  -1  12   2   41.64    2.78
  -1  12   2   51.80    2.43
  -1  12   2   46.35    2.80
  -1  12   1  124.94    4.96
   1  12  -1  108.22    5.17
  -1  12   1  101.55    8.25
  -1  12   1  118.14    5.39
  -1  12   1  116.26    5.43
  -1  12   0   54.56    2.79
  -1  12   0   44.57    5.36
  -1  12   0   52.28    3.18
   1  12   0   48.75    5.94
   1  12   1   58.12    3.20
  -1  12  -1   67.83    2.99
  -1  12  -1   62.59    3.38
   1  12   2   64.59    3.38
  -1  12  -2   69.04    3.10
  -1  12  -2   66.81    3.51
  -1  12  -3    3.04    0.98
   1  12   3    2.89    0.82
  -1  12  -3    2.41    0.83
  -1  12  -3    3.37    0.55
   1  12   4   10.46    1.11
  -1  12  -4   10.53    1.34
  -1  12  -4   10.58    1.14
  -1  12  -4   11.63    0.89
   1  12   5   46.79    2.32
  -1  12  -5   48.71    2.11
  -1  12  -5   45.28    2.33
  -1  12  -6   83.18    2.93
   1  12   6   72.09    2.99
  -1  13   6   26.80    1.24
  -1  13   5   48.75    2.20
  -1  13   4   11.21    1.15
  -1  13   4   12.32    0.90
  -1  13   3   63.99    2.85
  -1  13   3   58.36    3.23
  -1  13   3   60.52    3.19
   1  13  -2    4.03    0.79
  -1  13   2    3.33    0.83
  -1  13   2    3.65    0.58
  -1  13   2    4.93    1.08
   1  13  -1   11.17    1.15
  -1  13   1   11.62    1.40
  -1  13   1   12.70    0.97
  -1  13   1   12.18    1.31
  -1  13   0   99.55    4.54
  -1  13   0   94.21    4.88
  -1  13   0   93.72    4.96
   1  13   1  118.06    5.35
  -1  13  -1  124.35    5.52
  -1  13  -1  125.84    5.13
   1  13   2    4.39    0.83
  -1  13  -2    4.59    0.59
  -1  13  -2    3.76    0.82
   1  13   3    6.86    0.90
  -1  13  -3    6.90    0.67
  -1  13  -3    5.15    0.83
  -1  13  -4   21.13    1.39
   1  13   4   21.84    1.38
  -1  13  -4   23.09    1.21
  -1  13  -5    1.14    0.51
  -1  13  -5    2.63    0.33
   1  13   5    1.83    0.44
  -1  14   5   37.72    1.64
  -1  14   4   94.90    3.89
  -1  14   4   97.81    4.22
  -1  14   3   10.51    1.13
  -1  14   3    8.41    0.72
  -1  14   3    8.84    0.97
  -1  14   2   28.66    1.52
  -1  14   2   27.18    1.77
  -1  14   2   28.54    1.92
  -1  14   1   31.20    2.04
  -1  14   1   29.16    1.87
  -1  14   1   32.19    1.62
   1  14  -1   26.01    1.71
   1  14   0    0.66    0.57
  -1  14   0    0.12    0.35
  -1  14   0    0.34    0.61
  -1  14   0   -0.35    0.83
   1  14   1   22.70    1.51
  -1  14  -1   23.48    1.34
  -1  14  -1   22.58    1.57
  -1  14  -1   24.27    1.76
   1  14   2    5.39    0.75
  -1  14  -2    5.86    0.59
  -1  14  -2    5.99    0.81
   1  14   3   13.49    1.01
  -1  14  -3   13.85    0.88
  -1  14  -3   13.71    1.02
  -1  14  -4    9.57    0.61
   1  14   4    8.43    0.67
  -1  15   4   18.39    1.06
  -1  15   4   14.93    0.78
  -1  15   3    6.48    0.52
  -1  15   3    6.59    0.80
  -1  15   2   65.21    3.00
  -1  15   2   63.42    2.66
  -1  15   2   58.05    2.77
  -1  15   1   10.84    0.76
  -1  15   1   12.88    1.15
  -1  15   1   10.77    0.92
  -1  15   0    0.77    0.65
  -1  15   0    0.87    0.30
  -1  15   0    1.23    0.48
  -1  15  -1    6.35    0.87
  -1  15  -1    5.78    0.54
  -1  15  -2    2.31    0.64
  -1  15  -2    2.13    0.33
  -1  15  -3   17.55    1.10
  -1  15  -3   16.52    0.86
  -1  16   3    8.01    0.62
  -1  16   2    5.59    0.59
  -1  16   2    4.66    0.35
  -1  16   1    4.06    0.35
  -1  16   1    4.58    0.61
  -1  16   0    0.67    0.19
  -1  16   0    1.14    0.48
  -1  16  -1    6.66    0.44
  -1  16  -1    8.53    0.73
  -1  16  -2    5.09    0.49
  -2 -16   2   19.96    1.10
  -2 -16   2   18.84    1.09
   2 -16  -2   17.25    1.09
   2 -16  -1   20.09    1.09
  -2 -16   1   19.23    1.08
   2 -16   0   17.35    0.98
  -2 -16   0   18.12    0.99
  -2 -16   0   15.42    0.97
  -2 -16  -1   14.23    0.91
  -2 -15   4    7.78    0.70
   2 -15  -4    7.16    0.74
   2 -15  -4    7.53    0.81
   2 -15  -4    8.07    0.46
   2 -15  -3    1.44    0.24
  -2 -15   3    0.85    0.67
  -2 -15   3    0.98    0.63
   2 -15  -3    1.19    0.87
   2 -15  -2    9.51    1.29
  -2 -15   2    9.42    0.86
   2 -15  -2    9.97    1.08
  -2 -15   2    9.15    1.03
  -2 -15   1   16.72    1.34
  -2 -15   1   16.45    1.35
   2 -15  -1   20.45    1.63
   2 -15  -1   18.48    1.40
   2 -15  -1   16.94    1.16
  -2 -15   1   18.30    1.31
  -2 -15   0   18.53    1.28
   2 -15   0   15.46    1.17
   2 -15   0   18.94    1.35
  -2 -15   0   18.19    1.29
   2 -15   0   15.18    1.17
   2 -15   0   14.79    1.27
  -2 -15   0   17.44    1.32
  -2 -15  -1   16.94    1.25
  -2 -15  -1   21.30    1.36
   2 -15   1   20.09    1.21
   2 -15   1   21.73    1.39
  -2 -15  -1   20.19    1.28
   2 -15   1   21.00    1.33
   2 -15   2   31.94    1.68
   2 -15   2   34.45    1.64
  -2 -15  -2   35.02    1.80
   2 -15   2   36.46    1.77
   2 -15   3   25.01    1.25
  -2 -15  -3   23.32    1.23
  -2 -14   5    2.28    0.57
  -2 -14   5    2.25    0.47
   2 -14  -5    2.46    0.56
   2 -14  -5    2.52    0.32
   2 -14  -5    2.13    0.25
   2 -14  -5    2.13    0.69
   2 -14  -4   20.31    1.08
  -2 -14   4   22.32    1.56
   2 -14  -4   23.37    1.55
  -2 -14   4   21.55    1.39
  -2 -14   4   23.47    1.53
   2 -14  -4   24.83    1.21
   2 -14  -4   23.55    1.74
  -2 -14   3   25.92    1.79
  -2 -14   3   27.48    1.85
   2 -14  -3   30.02    2.23
   2 -14  -3   25.90    1.87
   2 -14  -3   27.20    1.43
   2 -14  -2   54.36    3.18
   2 -14  -2   55.71    2.49
   2 -14  -2   49.30    3.22
  -2 -14   2   52.02    2.85
   2 -14  -2   51.54    2.36
   2 -14  -2   56.70    3.17
   2 -14  -2   48.67    2.53
  -2 -14   2   53.30    2.66
   2 -14  -1   16.98    1.38
  -2 -14   1   17.98    1.54
   2 -14  -1   18.81    1.86
   2 -14  -1   20.25    1.73
   2 -14  -1   19.96    1.81
   2 -14  -1   21.53    2.31
  -2 -14   1   16.72    1.61
   2 -14  -1   18.44    2.09
   2 -14  -1   19.94    1.19
   2 -14   0   18.73    1.77
   2 -14   0   19.68    1.68
  -2 -14   0   20.55    1.62
   2 -14   0   17.97    1.46
  -2 -14   0   18.38    1.58
   2 -14   0   17.99    1.35
   2 -14   0   18.40    1.96
  -2 -14   0   18.69    1.57
   2 -14   0   21.11    2.29
   2 -14   1    3.01    0.92
  -2 -14  -1    2.56    0.84
   2 -14   1    1.30    1.48
  -2 -14  -1    2.37    0.89
   2 -14   1    2.37    0.97
  -2 -14  -1    2.69    1.09
  -2 -14  -1    3.20    0.94
   2 -14   2   20.28    1.86
   2 -14   2   18.34    1.43
  -2 -14  -2   16.57    1.21
   2 -14   2   19.00    1.43
  -2 -14  -2   15.30    1.34
  -2 -14  -2   18.88    1.56
   2 -14   3   11.87    1.07
   2 -14   3   10.24    0.85
  -2 -14  -3    8.83    1.02
  -2 -14  -3   12.16    1.04
  -2 -14  -3   10.42    1.19
  -2 -14  -4   27.31    1.48
  -2 -14  -4   27.43    1.42
   2 -13  -6   41.85    1.72
  -2 -13   6   38.04    1.96
   2 -13  -6   33.56    1.81
   2 -13  -6   39.97    1.68
   2 -13  -6   46.17    1.76
   2 -13  -5    9.58    0.75
   2 -13  -5   10.41    0.73
  -2 -13   5    9.39    0.99
  -2 -13   5    8.58    1.04
   2 -13  -5    8.72    0.64
   2 -13  -5    9.69    1.07
   2 -13  -5    9.62    1.24
   2 -13  -4   54.36    2.52
   2 -13  -4   54.31    2.60
  -2 -13   4   53.64    2.89
  -2 -13   4   57.73    2.83
   2 -13  -4   53.44    2.91
   2 -13  -4   53.21    3.18
   2 -13  -3    9.86    1.76
   2 -13  -3   10.11    0.84
  -2 -13   3    8.88    1.30
  -2 -13   3    6.85    1.27
   2 -13  -3    9.84    1.41
   2 -13  -3   10.97    0.98
  -2 -13   3    9.46    1.35
   2 -13  -3   11.74    1.87
  -2 -13   3    8.21    1.03
   2 -13  -3    9.46    0.93
  -2 -13   2   28.97    2.15
  -2 -13   2   26.19    1.89
   2 -13  -2   28.25    2.45
   2 -13  -2   27.90    1.66
   2 -13  -2   29.48    2.64
   2 -13  -2   24.68    2.65
   2 -13  -2   29.88    2.50
   2 -13  -2   24.86    1.58
   2 -13  -2   26.16    1.74
  -2 -13   2   26.02    2.07
   2 -13  -1  167.86    7.53
   2 -13  -1  181.29    7.97
   2 -13  -1  170.47    7.60
   2 -13  -1  148.21    7.58
   2 -13  -1  173.35    6.76
   2 -13  -1  176.33    7.28
   2 -13  -1  158.98    6.94
  -2 -13   1  160.17    7.05
  -2 -13   1  158.53    7.12
  -2 -13   0   35.28    2.41
   2 -13   0   33.69    3.17
  -2 -13   0   32.78    2.32
   2 -13   0   39.37    2.50
   2 -13   0   34.06    2.17
   2 -13   0   37.12    1.89
   2 -13   0   29.46    2.90
   2 -13   0   37.56    2.69
  -2 -13   0   36.51    2.35
  -2 -13   0   36.23    2.33
   2 -13   1   12.76    1.90
  -2 -13  -1   15.19    1.50
  -2 -13  -1   15.09    1.55
   2 -13   1   18.87    2.41
   2 -13   1   15.60    1.72
  -2 -13  -1   15.39    1.72
  -2 -13  -1   14.73    1.59
  -2 -13  -2   10.72    0.71
   2 -13   2   10.21    1.91
  -2 -13  -2    9.09    1.15
  -2 -13  -2    9.96    1.16
  -2 -13  -2   10.71    1.55
  -2 -13  -3    6.29    0.52
   2 -13   3    6.75    1.27
  -2 -13  -3    5.15    1.19
  -2 -13  -3    5.07    0.98
  -2 -13  -3    5.73    1.05
  -2 -13  -3    6.31    1.28
  -2 -13  -4   11.07    1.22
  -2 -13  -4    9.91    0.99
  -2 -13  -4   10.91    0.66
   2 -13   5   22.07    1.13
  -2 -13  -5   22.09    0.92
   2 -12  -7   22.73    1.03
  -2 -12   7   19.83    1.19
   2 -12  -7   27.13    1.09
   2 -12  -7   22.65    1.30
   2 -12  -7   24.61    1.09
   2 -12  -6   27.06    1.36
   2 -12  -6   26.35    1.37
   2 -12  -6   25.17    1.59
  -2 -12   6   30.09    1.72
   2 -12  -6   25.59    1.34
   2 -12  -6   23.91    1.49
   2 -12  -5   10.10    1.47
  -2 -12   5   12.07    1.29
   2 -12  -5   10.71    1.29
  -2 -12   5   11.12    1.17
  -2 -12   5    9.08    1.27
   2 -12  -5    9.51    0.84
   2 -12  -5   10.89    0.92
   2 -12  -4   32.65    1.89
   2 -12  -4   35.99    1.97
   2 -12  -4   40.08    2.06
   2 -12  -4   43.72    3.09
  -2 -12   4   36.95    2.36
   2 -12  -4   35.26    2.38
  -2 -12   4   35.44    2.26
   2 -12  -4   36.41    2.84
   2 -12  -4   36.34    2.78
   2 -12  -4   38.87    2.10
   2 -12  -3   91.63    4.17
  -2 -12   3   95.16    4.74
  -2 -12   3  101.70    4.74
   2 -12  -3  100.69    4.31
   2 -12  -3  106.04    5.40
  -2 -12   3   98.18    4.66
   2 -12  -3  105.61    5.15
   2 -12  -3   91.99    5.21
   2 -12  -3   93.74    4.67
  -2 -12   3   94.96    4.40
   2 -12  -3   92.08    4.30
  -2 -12   2  101.73    4.82
   2 -12  -2  106.32    5.40
   2 -12  -2  108.62    5.50
  -2 -12   2   93.36    4.82
   2 -12  -2   95.33    4.35
   2 -12  -2   93.94    4.45
  -2 -12   2   97.41    4.78
   2 -12  -2  101.08    4.38
   2 -12  -2   99.32    5.23
   2 -12  -2   95.94    5.46
  -2 -12   2   91.49    4.53
  -2 -12   1   45.08    2.98
   2 -12  -1   54.52    3.85
   2 -12  -1   54.95    2.63
   2 -12  -1   52.63    3.11
  -2 -12   1   47.75    3.01
   2 -12  -1   52.80    3.50
   2 -12  -1   47.18    3.72
   2 -12  -1   47.45    2.53
  -2 -12   1   50.30    2.92
   2 -12   0  215.34    8.34
  -2 -12   0  208.67    8.78
  -2 -12   0  212.17    8.85
   2 -12   0  188.61    9.37
   2 -12   0  210.09    9.20
  -2 -12   0  206.45    8.77
  -2 -12   0  207.09    8.73
   2 -12   1   24.16    2.21
  -2 -12  -1   26.04    1.97
  -2 -12  -1   24.53    2.00
  -2 -12  -1   24.93    1.99
  -2 -12  -1   23.63    2.12
   2 -12   1   16.68    2.44
   2 -12   1   27.34    2.98
  -2 -12  -2    4.94    0.55
   2 -12   2    3.85    1.98
  -2 -12  -2    4.14    1.08
  -2 -12  -2    3.23    1.02
  -2 -12  -2    4.64    1.13
  -2 -12  -2    4.29    1.49
  -2 -12  -3   55.28    2.47
   2 -12   3   57.32    3.40
  -2 -12  -3   51.03    2.96
  -2 -12  -3   55.22    3.26
  -2 -12  -3   55.89    3.06
  -2 -12  -4   58.21    3.12
  -2 -12  -4   59.64    2.50
  -2 -12  -4   52.20    2.89
  -2 -12  -4   55.62    2.92
  -2 -12  -5   27.87    1.20
  -2 -12  -5   23.03    1.74
  -2 -12  -5   25.62    1.55
  -2 -12  -5   26.03    1.69
  -2 -12  -5   25.96    1.21
  -2 -11   7   13.34    1.04
   2 -11  -7   12.22    0.80
   2 -11  -7   12.21    0.73
  -2 -11   7   11.41    1.09
   2 -11  -6   56.07    2.60
   2 -11  -6   52.91    2.82
  -2 -11   6   59.82    2.98
  -2 -11   6   58.59    3.01
   2 -11  -6   53.61    2.59
   2 -11  -6   59.18    2.60
  -2 -11   6   49.80    3.04
   2 -11  -6   55.59    2.81
   2 -11  -5   77.45    4.58
  -2 -11   5   78.37    3.70
  -2 -11   5   82.10    3.94
   2 -11  -5   75.09    3.46
  -2 -11   5   86.56    3.99
  -2 -11   5   72.22    3.99
   2 -11  -5   75.92    3.79
   2 -11  -5   66.40    3.39
   2 -11  -5   70.16    3.94
   2 -11  -5   77.00    3.50
   2 -11  -4   42.30    2.66
  -2 -11   4   40.84    2.51
   2 -11  -4   40.85    2.24
   2 -11  -4   43.32    2.28
  -2 -11   4   42.84    2.70
  -2 -11   4   42.06    2.65
   2 -11  -4   46.74    3.35
   2 -11  -4   44.46    3.09
   2 -11  -4   42.09    3.16
   2 -11  -4   41.73    2.32
  -2 -11   4   33.15    2.59
  -2 -11   3   44.08    2.68
   2 -11  -3   44.48    3.09
   2 -11  -3   43.00    3.28
  -2 -11   3   40.32    2.62
  -2 -11   3   37.02    2.63
  -2 -11   3   43.08    2.72
   2 -11  -3   38.70    2.65
   2 -11  -3   40.22    3.48
   2 -11  -3   36.10    2.25
  -2 -11   2   90.56    4.67
  -2 -11   2   92.88    4.72
  -2 -11   2   98.05    4.76
   2 -11  -2  103.85    5.46
   2 -11  -2   99.71    4.79
   2 -11  -2   93.57    4.29
   2 -11  -2   98.04    8.72
   2 -11  -2   92.90    5.47
   2 -11  -2   90.66    5.14
  -2 -11   2   95.45    4.50
   2 -11  -1   38.78    3.05
   2 -11  -1   39.30    5.36
  -2 -11   1   40.93    2.55
  -2 -11   1   39.35    2.62
  -2 -11   1   42.21    2.70
   2 -11  -1   35.06    3.56
   2 -11  -1   38.29    3.44
  -2 -11   0  255.74   10.23
  -2 -11   0  235.72   10.16
   2 -11   0  237.11   14.29
  -2 -11   0  256.80   10.18
  -2 -11   0  256.57   10.17
   2 -11   0  209.71   10.65
   2 -11   0  242.55   10.54
  -2 -11   0  244.92   10.11
   2 -11   1  453.59   18.71
  -2 -11  -1  449.93   17.62
  -2 -11  -1  471.65   17.73
  -2 -11  -1  483.32   17.87
  -2 -11  -1  461.54   17.75
  -2 -11  -2  168.55    6.39
   2 -11   2  155.74    7.85
  -2 -11  -2  151.84    6.81
  -2 -11  -2  153.04    6.87
  -2 -11  -2  149.50    7.02
  -2 -11  -2  168.93    7.27
  -2 -11  -2  156.33    6.87
  -2 -11  -3   67.42    2.96
  -2 -11  -3   68.80    2.86
   2 -11   3   70.08    4.11
  -2 -11  -3   61.75    3.46
  -2 -11  -3   64.86    3.58
  -2 -11  -4  110.30    4.50
  -2 -11  -4  110.45    4.40
  -2 -11  -4  109.87    5.02
  -2 -11  -4  111.04    4.43
  -2 -11  -4   97.06    4.96
  -2 -11  -4  108.39    5.19
  -2 -11  -5  238.39    8.51
  -2 -11  -5  224.69    8.42
  -2 -11  -5  220.58    8.85
  -2 -11  -5  211.58    8.92
  -2 -11  -6  107.34    3.47
  -2 -11  -6   97.01    3.40
  -2 -11  -6   65.15    3.45
  -2 -11  -6   56.23    3.54
  -2 -11  -6  101.43    3.43
  -2 -10   8   16.70    1.15
   2 -10  -8   17.78    0.88
  -2 -10   8   19.00    1.04
   2 -10  -8   18.72    0.91
   2 -10  -8   18.27    1.17
   2 -10  -7   31.84    1.56
  -2 -10   7   34.37    1.97
   2 -10  -7   31.78    1.64
  -2 -10   6   10.71    1.40
  -2 -10   6   10.60    1.37
  -2 -10   6    8.82    1.43
   2 -10  -6    9.86    1.00
   2 -10  -6   11.93    1.30
   2 -10  -6   12.03    0.98
  -2 -10   5    9.88    1.30
   2 -10  -5   10.00    1.73
  -2 -10   5   10.13    1.37
  -2 -10   5   10.97    1.48
   2 -10  -5   11.38    1.01
  -2 -10   5    8.89    1.37
   2 -10  -5   10.90    1.39
   2 -10  -5    9.25    1.66
   2 -10  -5   10.27    1.04
   2 -10  -5   12.80    2.11
   2 -10  -5   10.10    1.03
  -2 -10   4   56.88    3.32
  -2 -10   4   58.38    3.15
   2 -10  -4   56.72    3.68
  -2 -10   4   60.45    3.27
   2 -10  -4   55.84    3.84
   2 -10  -4   54.89    3.24
   2 -10  -4   60.04    2.91
  -2 -10   4   56.21    3.34
   2 -10  -3    8.27    1.40
   2 -10  -3    8.52    1.80
  -2 -10   3    5.98    1.37
  -2 -10   3    6.67    1.27
   2 -10  -3    6.25    2.24
  -2 -10   3    6.35    1.30
   2 -10  -3    6.12    3.03
  -2 -10   3    5.34    1.31
  -2 -10   3    4.97    1.14
   2 -10  -3    8.07    1.77
  -2 -10   2  408.60   17.32
  -2 -10   2  435.51   17.42
  -2 -10   2  469.89   17.44
   2 -10  -2  432.62   22.67
   2 -10  -2  461.46   18.20
   2 -10  -2  455.89   17.93
  -2 -10   2  463.55   17.45
  -2 -10   2  433.78   17.16
   2 -10  -1  519.03   20.90
  -2 -10   1  527.57   20.00
   2 -10  -1  516.93   25.16
  -2 -10   1  526.70   19.91
  -2 -10   1  534.68   20.08
   2 -10  -1  454.70   20.55
   2 -10   0   63.05    6.33
  -2 -10   0   62.45    3.61
  -2 -10   0   69.62    3.70
  -2 -10   0   71.07    3.64
  -2 -10   0   67.39    3.66
  -2 -10   0   68.15    3.57
  -2 -10  -1  404.68   14.83
   2 -10   1  334.84   16.28
  -2 -10  -1  393.26   15.41
  -2 -10  -1  400.21   15.50
  -2 -10  -1  419.12   15.68
   2 -10   1  360.53   18.08
  -2 -10  -1  377.36   15.49
  -2 -10  -2  214.21    7.96
   2 -10   2  181.82   10.90
  -2 -10  -2  203.71    8.45
  -2 -10  -2  195.99    8.43
  -2 -10  -2  193.59    8.34
   2 -10   2  174.00    9.25
  -2 -10  -2  197.67    8.56
  -2 -10  -2  210.82    8.78
  -2 -10  -3   66.18    2.99
  -2 -10  -3   65.75    2.89
  -2 -10  -3   63.54    3.58
  -2 -10  -3   66.20    2.92
   2 -10   3   55.55    4.12
  -2 -10  -3   63.32    3.31
  -2 -10  -3   63.25    3.57
  -2 -10  -4   99.32    3.94
  -2 -10  -4   89.74    4.49
  -2 -10  -4   90.22    3.89
  -2 -10  -4   86.32    4.57
  -2 -10  -4   90.70    4.70
  -2 -10  -4   91.52    3.95
  -2 -10  -5  176.66    6.57
  -2 -10  -5  160.08    6.51
  -2 -10  -5  160.66    7.00
  -2 -10  -5  167.22    7.11
  -2 -10  -6  193.22    6.62
  -2 -10  -6  135.52    6.90
  -2 -10  -6  189.66    6.62
  -2 -10  -6  148.36    6.76
  -2 -10  -6  169.71    6.85
  -2  -9   8    5.63    0.75
   2  -9  -8    5.35    0.47
  -2  -9   8    5.48    0.91
   2  -9  -8    6.11    0.54
   2  -9  -8    5.62    0.91
  -2  -9   8    5.17    0.82
   2  -9  -7    4.19    0.52
  -2  -9   7    4.77    0.98
   2  -9  -7    3.37    0.64
   2  -9  -7    4.10    0.62
  -2  -9   7    4.10    0.98
   2  -9  -6    0.72    0.52
   2  -9  -6   -0.02    0.56
  -2  -9   6    1.31    1.01
   2  -9  -6    1.26    1.53
   2  -9  -6    1.22    0.90
  -2  -9   6    1.53    0.95
  -2  -9   5   20.09    1.47
   2  -9  -5   21.32    2.40
  -2  -9   5   21.55    1.88
  -2  -9   5   23.66    1.91
   2  -9  -5   21.64    1.55
   2  -9  -5   24.09    1.50
   2  -9  -5   20.73    2.14
   2  -9  -5   20.42    1.79
   2  -9  -5   20.07    2.15
  -2  -9   4  195.67    7.99
   2  -9  -4  224.16    8.17
   2  -9  -4  168.56    8.05
  -2  -9   4  181.12    8.44
   2  -9  -4  194.20    8.99
   2  -9  -4  207.53   13.69
  -2  -9   4  214.29    8.64
   2  -9  -4  230.35    9.39
   2  -9  -4  202.14    8.46
  -2  -9   4  212.79    8.45
  -2  -9   4  185.06    8.28
   2  -9  -4  215.01    8.99
   2  -9  -3   56.41    2.83
   2  -9  -3   56.46    3.21
   2  -9  -3   56.85    3.61
  -2  -9   3   61.32    3.24
  -2  -9   3   57.89    3.24
   2  -9  -3   56.31    6.52
  -2  -9   3   60.57    3.28
  -2  -9   3   53.74    3.15
   2  -9  -3   55.71    3.66
  -2  -9   3   58.34    3.20
   2  -9  -3   47.88    3.89
  -2  -9   2   85.62    4.14
  -2  -9   2   85.37    4.11
   2  -9  -2   86.26    7.61
  -2  -9   2   85.24    4.14
   2  -9  -2   72.43    4.74
  -2  -9   2   72.24    3.97
  -2  -9   2   88.14    4.19
  -2  -9   2   85.08    3.93
  -2  -9   1   52.84    2.93
   2  -9  -1   49.98    5.51
   2  -9  -1   49.34    3.87
  -2  -9   1   53.59    3.04
  -2  -9   1   52.40    2.84
  -2  -9   0   17.48    1.65
  -2  -9   0   21.95    1.84
  -2  -9   0   20.89    1.80
   2  -9   0   20.09    3.49
  -2  -9   0   18.93    1.88
  -2  -9   0   20.31    1.68
  -2  -9  -1  402.26   14.65
   2  -9   1  345.07   18.28
  -2  -9  -1  381.30   15.17
   2  -9   1  367.63   17.65
  -2  -9  -1  385.23   15.37
  -2  -9  -1  389.94   15.23
  -2  -9  -1  380.49   15.22
  -2  -9  -2   54.26    2.46
  -2  -9  -2   51.94    2.38
  -2  -9  -2   52.54    2.94
  -2  -9  -2   45.70    2.86
   2  -9   2   38.80    3.77
   2  -9   2   45.11    4.41
  -2  -9  -2   52.61    3.27
  -2  -9  -2   52.86    3.05
  -2  -9  -2   48.25    2.95
  -2  -9  -3 1270.88   46.03
  -2  -9  -3 1308.11   45.99
  -2  -9  -3 1304.26   45.99
  -2  -9  -3 1223.58   46.40
  -2  -9  -3 1230.31   46.62
  -2  -9  -3 1279.17   46.69
   2  -9   3 1160.94   49.79
  -2  -9  -4   10.17    0.93
  -2  -9  -4   12.23    0.93
  -2  -9  -4   12.21    0.95
  -2  -9  -4   10.70    1.64
  -2  -9  -4   12.12    1.54
  -2  -9  -4    9.73    1.74
  -2  -9  -5  210.57    8.53
  -2  -9  -5  214.64    9.09
  -2  -9  -5  239.63    8.61
  -2  -9  -5  204.22    9.18
  -2  -9  -5  221.08    8.57
  -2  -9  -5  217.88    9.16
  -2  -9  -6  143.21    5.53
  -2  -9  -6  146.71    5.55
  -2  -9  -6  150.76    5.58
  -2  -9  -6  129.30    5.84
  -2  -9  -6  138.92    5.90
  -2  -9  -7    4.77    0.35
  -2  -9  -7    5.22    0.40
  -2  -8   9    1.25    0.41
   2  -8  -8   29.98    1.48
   2  -8  -8   30.77    1.98
  -2  -8   8   30.33    1.94
   2  -8  -8   29.23    1.53
  -2  -8   8   32.83    1.86
  -2  -8   8   30.81    1.94
  -2  -8   7   43.42    2.35
   2  -8  -7   40.32    2.19
   2  -8  -7   44.74    2.12
  -2  -8   7   44.39    2.70
   2  -8  -7   41.61    2.28
  -2  -8   7   48.21    2.80
  -2  -8   7   46.18    2.62
  -2  -8   6   17.03    1.63
   2  -8  -6   18.21    1.34
  -2  -8   6   14.18    1.68
   2  -8  -6   14.73    1.48
  -2  -8   6   15.46    1.28
   2  -8  -6   20.13    2.27
   2  -8  -6   16.53    1.29
  -2  -8   5    7.75    0.89
   2  -8  -5    8.57    1.60
   2  -8  -5    8.77    1.68
  -2  -8   5    8.52    1.36
   2  -8  -5   10.32    1.98
  -2  -8   5   10.87    1.42
   2  -8  -5    8.28    1.27
  -2  -8   5    9.04    1.50
   2  -8  -5    8.20    3.13
   2  -8  -5   11.03    0.97
   2  -8  -5    9.25    1.02
  -2  -8   4   21.85    1.44
  -2  -8   4   21.63    1.89
   2  -8  -4   22.32    2.52
   2  -8  -4   23.05    2.24
   2  -8  -4   22.51    1.81
  -2  -8   4   28.00    2.02
   2  -8  -4   23.90    1.53
  -2  -8   4   25.29    1.89
   2  -8  -4   25.96    4.53
   2  -8  -4   18.05    2.42
  -2  -8   3  172.29    7.23
   2  -8  -3  173.12    7.73
  -2  -8   3  167.30    7.21
  -2  -8   3  169.09    7.26
   2  -8  -3  173.24    7.31
  -2  -8   3  183.10    7.32
   2  -8  -3  151.82    7.84
  -2  -8   2  160.69    6.85
  -2  -8   2  157.80    6.77
   2  -8  -2  152.35   10.40
  -2  -8   2  166.09    6.90
   2  -8  -1   11.95    2.74
   2  -8   0   21.01    2.61
   2  -8   0   22.24    3.31
  -2  -8   0   20.95    1.71
  -2  -8  -1  389.46   14.79
  -2  -8  -1  396.74   15.33
  -2  -8  -1  409.74   15.35
   2  -8   1  382.21   18.29
  -2  -8  -1  398.03   15.30
   2  -8   1  334.81   17.28
  -2  -8  -1  396.20   15.45
  -2  -8  -2  167.50    6.91
  -2  -8  -2  170.33    7.40
  -2  -8  -2  191.94    6.92
  -2  -8  -2  168.70    7.31
   2  -8   2  159.41    9.71
   2  -8   2  151.20    9.42
  -2  -8  -2  171.16    7.39
  -2  -8  -2  171.25    7.62
  -2  -8  -2  178.98    7.52
  -2  -8  -3   88.80    3.85
  -2  -8  -3   87.45    4.62
  -2  -8  -3   89.99    3.82
  -2  -8  -3   86.15    3.86
   2  -8   3   80.15    6.28
  -2  -8  -3   86.28    4.46
  -2  -8  -3   90.88    4.43
   2  -8   4  433.65   21.80
  -2  -8  -4  472.67   18.26
  -2  -8  -4  500.26   19.07
  -2  -8  -4  518.97   18.34
  -2  -8  -4  452.50   18.93
  -2  -8  -4  479.28   18.93
  -2  -8  -5   41.89    2.68
  -2  -8  -5   50.50    2.33
  -2  -8  -5   49.22    2.89
  -2  -8  -5   46.66    2.29
  -2  -8  -5   46.17    2.94
  -2  -8  -5   45.72    2.31
  -2  -8  -5   46.09    3.02
  -2  -8  -6   53.98    2.34
  -2  -8  -6   46.75    2.67
  -2  -8  -6   51.64    2.30
  -2  -8  -6   41.46    2.76
  -2  -8  -6   48.92    2.72
  -2  -8  -6   47.62    2.65
  -2  -8  -7  101.91    3.74
  -2  -8  -7   77.84    3.85
  -2  -8  -7   88.52    3.93
  -2  -8  -7  106.74    3.81
  -2  -7   9   24.02    1.47
  -2  -7   9   29.08    1.42
  -2  -7   9   30.32    1.57
   2  -7  -9   26.45    1.17
   2  -7  -9   27.58    1.49
   2  -7  -8    4.70    0.52
  -2  -7   8    5.97    0.96
  -2  -7   8    5.35    1.08
  -2  -7   8    7.37    0.99
   2  -7  -8    4.46    1.13
   2  -7  -8    4.65    0.59
   2  -7  -7    9.00    0.79
  -2  -7   7    9.08    0.99
   2  -7  -7   10.30    0.93
  -2  -7   7   12.59    1.41
  -2  -7   7   11.92    1.46
   2  -7  -7    7.74    0.94
  -2  -7   7   12.26    1.48
   2  -7  -6   14.00    1.19
  -2  -7   6   16.50    1.64
  -2  -7   6   14.40    1.63
   2  -7  -6   14.70    2.02
   2  -7  -6   10.02    3.07
  -2  -7   6   14.97    1.22
   2  -7  -6   14.07    1.14
   2  -7  -5   30.26    2.39
  -2  -7   5   34.10    2.36
   2  -7  -5   35.13    2.82
   2  -7  -5   27.35    4.55
   2  -7  -5   29.40    1.85
   2  -7  -5   30.57    2.09
  -2  -7   5   35.06    2.33
   2  -7  -5   30.79    1.78
  -2  -7   5   32.41    1.87
   2  -7  -4   36.02    1.99
  -2  -7   4   39.90    2.36
  -2  -7   4   39.35    2.46
   2  -7  -4   36.21    5.00
   2  -7  -4   37.02    2.68
   2  -7  -4   35.01    2.27
  -2  -7   4   42.73    2.44
   2  -7  -4   34.19    2.90
  -2  -7   4   37.94    1.97
  -2  -7   3  257.71   11.80
   2  -7  -3  254.75   14.51
   2  -7  -1  333.63   16.03
   2  -7   0  201.29    9.98
   2  -7   0  211.79   10.92
   2  -7   1  175.12    9.48
   2  -7   1  167.84    8.91
  -2  -7  -2   45.67    2.10
   2  -7   2   47.90    4.19
   2  -7   2   46.47    4.01
  -2  -7  -2   37.45    2.46
  -2  -7  -2   39.83    2.51
  -2  -7  -3   99.66    4.22
  -2  -7  -3   96.08    4.78
  -2  -7  -3  102.97    4.95
  -2  -7  -3   97.12    4.19
  -2  -7  -3   99.05    4.77
  -2  -7  -3  100.81    4.21
   2  -7   3   92.22    6.64
  -2  -7  -4   35.82    2.02
  -2  -7  -4   40.99    2.07
  -2  -7  -4   40.13    2.07
   2  -7   4   33.74    3.94
  -2  -7  -4   39.78    2.77
  -2  -7  -4   40.22    2.83
  -2  -7  -4   41.79    2.68
  -2  -7  -5   16.03    1.12
  -2  -7  -5   12.20    1.55
  -2  -7  -5   12.15    1.06
  -2  -7  -5   15.60    1.10
  -2  -7  -5   13.84    1.81
  -2  -7  -5   11.47    1.65
  -2  -7  -5   13.96    1.61
  -2  -7  -6   39.02    1.90
  -2  -7  -6   35.87    2.32
  -2  -7  -6   33.94    2.48
  -2  -7  -6   40.96    1.99
  -2  -7  -6   36.16    2.40
  -2  -7  -6   42.67    2.49
  -2  -7  -7   15.51    0.86
  -2  -7  -7   13.83    1.15
  -2  -7  -7   17.10    0.96
  -2  -7  -7   15.04    1.31
   2  -6  -9   24.20    1.50
  -2  -6   9   27.72    1.50
  -2  -6   9   25.84    1.58
  -2  -6   9   24.73    1.52
   2  -6  -8   65.93    2.88
  -2  -6   8   67.95    3.36
  -2  -6   8   63.97    3.42
   2  -6  -8   65.41    2.99
  -2  -6   8   71.21    3.50
  -2  -6   8   66.34    3.14
   2  -6  -8   65.92    3.48
   2  -6  -7    3.86    0.64
   2  -6  -7    3.41    0.72
  -2  -6   7    4.33    1.07
  -2  -6   7    4.88    1.12
  -2  -6   7    4.37    1.16
  -2  -6   7    2.72    0.70
   2  -6  -6   17.72    1.33
  -2  -6   6   17.18    1.65
   2  -6  -6   19.91    2.17
  -2  -6   6   17.58    1.75
   2  -6  -6   18.34    3.68
  -2  -6   6   12.62    1.62
  -2  -6   6   18.06    1.33
   2  -6  -6   17.81    1.26
  -2  -6   5   20.85    1.74
  -2  -6   5   20.16    1.81
   2  -6  -5   20.95    2.21
   2  -6  -5   22.01    3.96
   2  -6  -5   20.95    1.32
   2  -6  -5   19.70    1.41
  -2  -6   5   20.76    1.37
  -2  -6   4   69.93    3.51
  -2  -6   4   74.07    3.63
   2  -6  -4   76.17    6.86
  -2  -6   4   72.98    3.56
   2  -6  -3  238.81   13.73
  -2  -6   3  260.25   11.38
  -2  -6   2    7.44    1.25
   2  -6  -1  519.14   22.30
   2  -6   0  531.76   21.28
   2  -6   0  469.42   20.25
   2  -6   1   68.75    4.88
   2  -6   1   60.36    4.29
   2  -6   2   54.63    4.42
   2  -6   2   51.45    4.16
  -2  -6  -3  131.05    5.46
  -2  -6  -3  132.07    5.48
   2  -6   3  148.56    8.30
  -2  -6  -3  140.97    6.07
   2  -6   3  124.12    7.85
  -2  -6  -3  130.79    5.46
  -2  -6  -3  144.22    6.18
  -2  -6  -3  139.50    6.03
   2  -6   4  117.35    7.81
  -2  -6  -4  120.07    5.04
  -2  -6  -4  121.48    5.72
  -2  -6  -4  114.24    5.52
  -2  -6  -4  130.79    5.10
  -2  -6  -4  120.40    5.70
  -2  -6  -4  122.10    5.03
  -2  -6  -4  108.65    5.52
  -2  -6  -5   16.05    1.14
  -2  -6  -5   15.34    1.12
   2  -6   5   15.07    2.68
  -2  -6  -5   13.47    1.68
  -2  -6  -5   16.70    1.17
  -2  -6  -5   14.06    1.75
  -2  -6  -5   15.97    1.65
  -2  -6  -6   67.53    3.09
  -2  -6  -6   67.80    3.62
  -2  -6  -6   73.63    3.13
   2  -6   6   61.72    3.32
  -2  -6  -6   72.74    3.05
  -2  -6  -6   63.00    3.65
  -2  -6  -6   65.52    3.65
  -2  -6  -7   26.68    1.32
  -2  -6  -7   29.64    1.43
   2  -6   7   27.15    1.63
  -2  -6  -7   24.37    1.83
  -2  -6  -7   26.29    1.72
  -2  -6  -8   41.27    1.97
  -2  -6  -8   38.79    1.68
  -2  -5   9   21.90    1.39
  -2  -5   9   21.73    1.49
   2  -5  -9   18.14    1.37
  -2  -5   9   21.40    1.39
  -2  -5   8   10.02    1.29
   2  -5  -8   10.59    0.78
  -2  -5   8    9.29    1.26
  -2  -5   8    9.71    1.37
   2  -5  -8    9.04    1.35
   2  -5  -8   10.50    0.88
  -2  -5   8    9.90    0.97
   2  -5  -7   66.33    3.23
   2  -5  -7   61.16    3.29
  -2  -5   7   83.88    3.88
  -2  -5   7   75.80    3.85
  -2  -5   7   84.24    3.93
  -2  -5   7   70.77    3.92
   2  -5  -6   20.42    1.41
  -2  -5   6   19.22    1.78
  -2  -5   6   19.05    1.79
   2  -5  -6   17.48    3.51
  -2  -5   6   19.72    1.79
   2  -5  -6   25.23    2.25
  -2  -5   6   18.12    1.84
  -2  -5   6   24.40    1.49
  -2  -5   5  190.21    7.97
  -2  -5   5  177.67    7.92
   2  -5  -5  179.00   11.61
  -2  -5   5  185.96    7.93
   2  -5  -5  196.21    8.38
  -2  -5   5  197.17    7.57
  -2  -5   4    9.54    1.54
   2  -5  -4   10.41    2.76
   2  -5  -3   46.40    4.67
  -2  -5   3   45.26    3.10
   2  -5  -2  130.05    7.75
  -2  -5   2  136.94    6.38
  -2  -5   1   28.15    2.36
   2  -5   0   48.89    3.72
   2  -5   0   40.17    3.04
  -2  -5   0   52.15    3.73
  -2  -5  -1   93.68    5.13
   2  -5   1  107.64    6.06
   2  -5   1   89.39    5.37
  -2  -5  -2   25.25    2.80
   2  -5   2   23.46    2.56
  -2  -5  -3  596.36   26.46
   2  -5   3  644.87   26.14
  -2  -5  -4   62.19    6.03
  -2  -5  -4   75.89    3.29
  -2  -5  -4   74.23    3.25
   2  -5   4   70.77    5.59
  -2  -5  -4   71.45    3.79
  -2  -5  -4   71.80    3.89
  -2  -5  -4   70.44    3.85
  -2  -5  -4   71.67    3.82
   2  -5   5  147.25    6.63
  -2  -5  -5  165.04    6.29
   2  -5   5  148.06    9.40
  -2  -5  -5  160.82    7.03
  -2  -5  -5  158.75    6.32
  -2  -5  -5  153.31    6.88
  -2  -5  -5  147.33    6.80
  -2  -5  -6   65.17    3.84
   2  -5   6   70.33    3.62
  -2  -5  -6   74.42    3.27
  -2  -5  -6   75.61    3.28
  -2  -5  -6   73.54    3.17
  -2  -5  -6   65.77    3.73
  -2  -5  -7   27.94    1.36
  -2  -5  -7   28.85    1.49
  -2  -5  -7   27.21    1.83
   2  -5   7   26.36    1.75
  -2  -5  -7   24.66    2.00
  -2  -5  -8   47.80    1.88
  -2  -5  -8   41.45    1.79
  -2  -5  -8   45.65    2.23
  -2  -4   9   18.39    1.17
  -2  -4   9   20.07    1.42
  -2  -4   9   20.93    1.51
   2  -4  -9   16.33    1.33
  -2  -4   9   21.53    1.42
  -2  -4   8    5.08    0.72
  -2  -4   8    2.60    1.13
  -2  -4   8    5.03    1.07
  -2  -4   8    4.54    1.15
   2  -4  -8    4.57    0.60
  -2  -4   8    4.48    1.00
   2  -4  -8    4.66    1.14
   2  -4  -7  149.30    6.52
  -2  -4   7  175.30    7.26
  -2  -4   7  156.71    7.13
  -2  -4   7  160.62    7.30
  -2  -4   7  167.11    7.16
  -2  -4   7  177.26    6.80
  -2  -4   6  200.06    8.32
  -2  -4   6  200.57    8.36
  -2  -4   6  207.22    8.54
  -2  -4   6  217.89    8.43
  -2  -4   5  351.16   13.99
   2  -4  -5  347.56   17.71
  -2  -4   5  362.31   13.61
   2  -4  -4  162.84    9.76
  -2  -4   4  162.72    7.78
  -2  -4   3  158.59    7.12
   2  -4  -3  146.71    8.71
   2  -4  -2   44.12    3.58
  -2  -4   2   46.18    2.66
   2  -4  -2   40.78    3.31
   2  -4  -1  769.34   31.96
  -2  -4   1  856.49   30.99
  -2  -4   1  814.19   31.44
  -2  -4   0  481.97   18.53
  -2  -4   0  433.95   17.55
   2  -4   0  476.10   18.69
   2  -4   0  420.42   17.70
   2  -4   1  762.88   30.39
  -2  -4  -1  809.36   30.66
  -2  -4  -2  702.88   28.66
   2  -4   2  706.60   28.12
  -2  -4  -3   36.26    4.19
   2  -4   3   41.47    3.63
  -2  -4  -4  232.51    8.84
  -2  -4  -4  221.15    9.40
   2  -4   4  222.56   11.75
  -2  -4  -4  217.77    9.41
  -2  -4  -4  244.69    8.92
  -2  -4  -4  214.69    9.46
  -2  -4  -4  211.43   12.82
  -2  -4  -4  219.17    9.39
  -2  -4  -5   99.66    4.15
  -2  -4  -5  106.19    4.26
   2  -4   5   94.91    4.58
   2  -4   5   92.52    6.90
  -2  -4  -5   89.76    4.85
  -2  -4  -5  100.92    4.22
  -2  -4  -5   90.61    4.73
  -2  -4  -6  230.72    8.98
  -2  -4  -6  241.31    9.12
   2  -4   6  224.43    9.54
  -2  -4  -6  238.61    9.09
  -2  -4  -6  220.29    9.77
  -2  -4  -6  223.39    9.68
  -2  -4  -7    2.52    1.21
  -2  -4  -7    4.23    0.52
   2  -4   7    4.99    0.94
  -2  -4  -7    2.94    0.90
  -2  -4  -8   10.34    0.63
   2  -4   8   10.28    0.87
  -2  -4  -8   10.87    1.12
   2  -3 -10    8.21    0.52
  -2  -3   9   18.67    1.39
  -2  -3   9   15.68    1.09
  -2  -3   9   16.90    1.41
  -2  -3   9   18.82    1.34
  -2  -3   8    6.15    1.19
  -2  -3   8    5.85    1.15
   2  -3  -8    5.31    1.13
  -2  -3   8    6.39    1.07
  -2  -3   8    4.27    1.27
  -2  -3   8    5.37    0.72
  -2  -3   7   27.36    2.11
   2  -3  -7   21.18    1.51
  -2  -3   7   30.40    2.11
  -2  -3   7   27.89    2.07
  -2  -3   7   29.77    2.28
  -2  -3   7   26.84    1.65
  -2  -3   6  236.18   10.13
  -2  -3   6  255.26    9.79
  -2  -3   6  238.66   10.16
  -2  -3   6  262.38   10.35
  -2  -3   6  253.58   10.22
   2  -3  -5  451.68   20.74
  -2  -3   4  325.56   13.76
   2  -3  -4  343.23   15.81
   2  -3  -3  259.61   12.39
  -2  -3   3  269.47   10.76
   2  -3  -3  247.47   11.71
   2  -3  -2  362.61   15.08
  -2  -3   2  367.11   13.66
   2  -3  -1  363.73   15.48
   2  -3  -1  402.40   15.91
  -2  -3   1  382.18   15.09
  -2  -3   0 1536.06   54.23
   2  -3   0 1384.37   53.78
  -2  -3  -1  850.83   30.76
   2  -3   1  735.88   29.99
  -2  -3  -2 1065.07   40.17
   2  -3   2  980.02   39.05
  -2  -3  -3  244.55   12.43
   2  -3   3  229.84   11.29
  -2  -3  -4   33.72    1.73
  -2  -3  -4   31.75    4.58
  -2  -3  -4   35.49    2.28
  -2  -3  -4   35.29    1.77
   2  -3   4   29.07    3.35
  -2  -3  -4   34.00    2.36
  -2  -3  -4   33.83    1.76
  -2  -3  -5  217.91   14.94
  -2  -3  -5  260.17   10.00
  -2  -3  -5  238.68   10.75
  -2  -3  -5  270.22   10.10
   2  -3   5  258.45   10.56
   2  -3   5  238.53   13.27
  -2  -3  -5  272.24   10.10
  -2  -3  -5  246.63   10.67
  -2  -3  -6   77.79    3.44
   2  -3   6   74.55    3.93
  -2  -3  -6   75.21    3.42
  -2  -3  -6   79.99    3.43
  -2  -3  -6   79.52    3.36
  -2  -3  -6   74.74    4.17
  -2  -3  -6   78.90    4.07
  -2  -3  -7   65.37    3.80
  -2  -3  -7   76.04    3.16
  -2  -3  -7   74.31    3.13
   2  -3   7   69.36    3.61
  -2  -3  -7   73.24    3.10
  -2  -3  -7   67.05    3.59
  -2  -3  -8  105.64    4.14
   2  -3   8  107.77    4.51
  -2  -3  -8  106.11    4.69
  -2  -2  10    0.61    0.33
   2  -2 -10    0.46    0.24
  -2  -2   9   19.91    1.26
  -2  -2   9   22.57    1.61
  -2  -2   9   23.95    1.55
  -2  -2   9   22.43    1.58
  -2  -2   8   15.25    1.54
  -2  -2   8   13.61    1.51
   2  -2  -8   13.61    1.45
  -2  -2   8   17.71    1.54
  -2  -2   8   13.59    1.72
  -2  -2   8   16.11    1.16
  -2  -2   7    4.62    0.69
  -2  -2   7    5.91    1.20
  -2  -2   7    4.12    1.11
   2  -2  -7    4.38    1.08
  -2  -2   7    6.75    1.13
  -2  -2   7    5.28    1.29
  -2  -2   6    9.52    1.37
  -2  -2   6   11.44    1.36
  -2  -2   6    8.33    1.17
  -2  -2   6   12.33    1.29
  -2  -2   6   11.40    0.96
  -2  -2   6    9.26    1.39
  -2  -2   4  321.01   13.43
   2  -2  -4  337.33   15.09
  -2  -2   3  935.39   34.08
   2  -2  -3  907.00   35.69
   2  -2  -3  863.44   34.86
  -2  -2   2  151.47    6.90
  -2  -2   2  150.88    6.80
   2  -2  -2  150.72    7.10
   2  -2  -2  139.32    6.70
  -2  -2   2  145.95    5.87
  -2  -2   1  185.56    7.94
   2  -2  -1  204.07    8.64
  -2  -2   1  189.09    8.27
  -2  -2   0  319.80   12.05
  -2  -2   0  325.53   12.93
   2  -2   0  290.93   12.13
  -2  -2  -1  366.83   14.44
  -2  -2  -1  340.05   12.96
  -2  -2  -2  341.41   14.85
   2  -2   2  318.10   14.23
   2  -2   2  309.25   13.50
  -2  -2  -3    8.64    2.45
   2  -2   3    9.10    1.62
  -2  -2  -4  217.24    8.22
  -2  -2  -4  194.37   12.50
  -2  -2  -4  204.22    8.72
   2  -2   4  203.60   10.80
   2  -2   5   11.75    1.33
  -2  -2  -5   14.49    0.97
  -2  -2  -5   14.89    1.03
   2  -2   5   13.75    1.51
  -2  -2  -5   13.82    1.05
  -2  -2  -5   14.59    1.02
   2  -2   5   12.60    2.37
  -2  -2  -5   13.00    1.75
  -2  -2  -5   14.06    1.60
  -2  -2  -6   29.81    4.97
  -2  -2  -6   39.03    1.98
   2  -2   6   40.08    2.60
   2  -2   6   34.48    4.07
  -2  -2  -6   40.59    2.06
  -2  -2  -6   36.46    2.73
  -2  -2  -6   37.27    2.59
   2  -2   7  126.64    5.73
  -2  -2  -7  134.20    5.22
  -2  -2  -7  127.70    5.07
  -2  -2  -7  121.98    5.90
  -2  -2  -7  125.00    5.14
  -2  -2  -7  121.16    5.65
  -2  -2  -8    8.18    1.19
   2  -2   8    8.02    0.97
  -2  -2  -8    8.38    0.59
  -2  -1  10    1.60    0.40
  -2  -1   9   29.56    1.64
  -2  -1   9   35.26    2.05
  -2  -1   9   31.52    1.94
  -2  -1   9   34.69    1.93
  -2  -1   8   28.59    2.09
  -2  -1   8   30.32    2.07
  -2  -1   8   27.18    2.02
  -2  -1   8   28.69    1.66
  -2  -1   7   76.29    4.05
  -2  -1   7   79.65    4.01
  -2  -1   7   71.16    4.24
  -2  -1   7   87.60    4.12
  -2  -1   7   84.11    3.65
  -2  -1   6   12.85    1.54
  -2  -1   6   10.92    1.27
  -2  -1   6   13.69    1.52
  -2  -1   6   12.45    1.30
  -2  -1   6   12.15    0.98
  -2  -1   5  212.63    9.83
  -2  -1   4   32.34    2.33
   2  -1  -4   32.64    3.00
   2  -1  -3  704.27   27.68
  -2  -1   3  707.85   27.18
   2  -1  -3  715.21   28.40
  -2  -1   2  305.05   11.89
   2  -1  -2  304.02   11.82
   2  -1  -2  279.71   11.37
  -2  -1   2  314.73   12.05
  -2  -1   2  272.33   10.48
  -2  -1   1  305.26   12.18
  -2  -1   1  300.36   12.44
  -2  -1   0 1293.20   45.88
  -2  -1   0 1275.86   46.55
   2  -1   0 1182.23   45.41
  -2  -1  -1  369.72   14.03
  -2  -1  -1  372.54   15.02
  -2  -1  -2  110.81    6.57
  -2  -1  -2   98.94    5.32
   2  -1   2  100.99    5.32
   2  -1   2  102.40    5.98
  -2  -1  -3   43.27    4.46
  -2  -1  -3   39.22    3.31
   2  -1   3   40.88    3.79
   2  -1   3   45.70    3.49
  -2  -1  -4   42.75    5.13
   2  -1   4   40.70    3.79
  -2  -1  -5   54.15    6.36
  -2  -1  -5   55.33    3.48
  -2  -1  -5   61.38    2.78
   2  -1   5   62.76    5.21
   2  -1   5   65.71    3.38
  -2  -1  -5   62.64    2.87
  -2  -1  -5   62.63    2.75
   2  -1   5   55.68    3.17
  -2  -1  -5   56.95    3.35
  -2  -1  -6    0.91    2.24
   2  -1   6    0.67    0.83
  -2  -1  -6    0.99    0.37
   2  -1   6    0.72    0.98
  -2  -1  -6    0.66    0.48
  -2  -1  -6    2.14    1.29
   2  -1   6    0.32    1.01
  -2  -1  -6    0.97    0.99
  -2  -1  -7   51.63    2.96
  -2  -1  -7   54.29    2.45
   2  -1   7   51.17    3.03
  -2  -1  -7   55.43    2.57
   2  -1   8   42.73    2.42
  -2  -1  -8   49.29    2.10
  -2   0  10    0.56    0.38
   2   0 -10    0.36    0.24
  -2   0   9    1.50    0.37
  -2   0   9    0.77    0.81
  -2   0   9    1.29    0.69
  -2   0   9    1.44    0.62
  -2   0   9    0.38    0.85
  -2   0   8    7.14    1.01
  -2   0   8    8.45    1.30
  -2   0   8    7.15    1.15
  -2   0   8    7.95    1.12
  -2   0   8    7.04    0.77
  -2   0   8    7.33    1.33
  -2   0   7   -0.02    0.40
  -2   0   7   -0.60    1.17
  -2   0   7    2.10    1.04
  -2   0   7    0.38    0.99
  -2   0   7   -0.37    0.89
  -2   0   7    0.66    0.81
  -2   0   6   42.86    2.71
  -2   0   6   43.36    2.17
  -2   0   6   42.65    2.52
  -2   0   6   43.72    2.70
  -2   0   5  108.95    5.87
  -2   0   4   47.27    2.92
   2   0  -3  560.73   21.71
  -2   0   3  580.12   21.84
  -2   0   3  628.23   23.27
   2   0  -3  576.59   22.63
   2   0  -2  131.09    5.29
   2   0  -2  143.57    5.69
  -2   0   2  151.90    6.21
  -2   0   2  143.01    6.25
  -2   0   1  130.60    5.95
  -2   0   1  125.79    6.09
  -2   0   0  159.32    7.59
   2   0   0  150.06    6.29
   2   0   0  169.72    7.39
  -2   0  -1    8.71    1.36
  -2   0  -1   10.15    1.78
   2   0   1    7.42    0.98
   2   0   1   10.29    1.56
  -2   0  -2  137.54    7.20
  -2   0  -2  161.60    8.22
   2   0   2  137.74    6.81
   2   0   2  146.80    7.70
   2   0   3   12.97    2.31
   2   0   3   14.15    1.91
   2   0   4   49.16    4.16
   2   0   5    1.90    0.79
  -2   0  -5    2.55    0.47
   2   0   5    3.63    1.09
  -2   0  -5    3.45    0.59
   2   0   5    2.77    1.45
  -2   0  -5    3.46    1.36
  -2   0  -5    2.96    1.07
   2   0   6   67.14    3.61
  -2   0  -6   54.44    6.55
  -2   0  -6   68.63    3.03
   2   0   6   67.83    5.75
   2   0   6   68.39    3.72
  -2   0  -6   68.47    3.74
  -2   0  -6   68.36    3.20
  -2   0  -7   19.98    1.17
   2   0   7   20.40    1.84
  -2   0  -7   23.15    1.38
   2   0   8   55.03    2.88
  -2   0  -8   61.51    2.55
  -2   0  -8   54.04    3.01
  -2   1  10    1.59    0.43
   2   1 -10    1.69    0.28
  -2   1   9   30.59    1.83
  -2   1   9   33.91    2.04
  -2   1   9   36.05    1.91
  -2   1   9   31.30    2.15
  -2   1   8   24.37    1.84
  -2   1   8   24.41    2.14
  -2   1   8   26.03    1.87
  -2   1   8   29.88    1.60
  -2   1   8   30.40    1.99
  -2   1   8   29.43    2.10
  -2   1   7   75.58    4.31
  -2   1   7   80.33    4.10
  -2   1   7   72.40    3.85
  -2   1   7   84.21    4.05
  -2   1   7   85.94    4.24
  -2   1   7   81.52    3.58
  -2   1   6   11.27    1.47
  -2   1   6   10.98    0.90
  -2   1   6   11.75    1.44
  -2   1   6   11.61    0.93
  -2   1   6   10.57    1.24
  -2   1   5  214.82    9.93
  -2   1   4   36.29    2.51
  -2   1   4   35.84    3.27
  -2   1   3  758.59   28.54
  -2   1   2  292.90   12.66
   2   1  -2  311.02   11.85
  -2   1   2  290.80   12.65
   2   1  -2  304.41   11.66
  -2   1   2  299.22   12.22
  -2   1   1  287.30   12.05
   2   1  -1  290.35   11.70
  -2   1   0 1280.31   45.96
   2   1   0 1135.80   44.72
   2   1   0 1230.50   45.88
   2   1   0 1286.83   44.83
  -2   1  -1  355.20   14.45
   2   1   1  328.82   13.48
   2   1   1  346.33   14.55
   2   1   2   91.81    5.80
  -2   1  -2   95.81    5.73
  -2   1  -2   97.71    6.28
   2   1   2  100.07    5.18
  -2   1  -3   48.01    4.82
   2   1   3   49.22    3.72
   2   1   4   40.21    3.79
  -2   1  -4   44.11    5.07
   2   1   5   55.95    3.14
  -2   1  -5   62.34    2.70
   2   1   5   55.56    4.97
   2   1   5   61.00    3.35
  -2   1  -5   59.67    2.85
  -2   1  -5   54.75    6.26
  -2   1  -5   55.88    3.32
   2   1   6    0.69    0.80
  -2   1  -6   -1.37    2.21
  -2   1  -6    1.01    0.34
   2   1   6    0.75    1.05
  -2   1  -6    0.98    0.53
   2   1   6    0.47    1.20
  -2   1  -6    1.45    1.04
   2   1   7   48.42    2.89
  -2   1  -7   50.12    3.22
   2   1   7   54.09    3.10
  -2   1  -7   58.84    2.64
   2   1   8   40.34    2.37
  -2   1  -8   41.46    2.46
  -2   2  10    0.49    0.36
   2   2 -10    0.60    0.19
  -2   2   9   20.48    1.39
  -2   2   9   20.37    1.34
  -2   2   9   21.68    1.60
  -2   2   9   17.92    1.56
  -2   2   8   13.88    1.37
  -2   2   8   14.46    1.57
  -2   2   8   15.01    1.40
  -2   2   8   14.87    1.59
  -2   2   7    3.93    0.59
  -2   2   7    3.21    0.88
  -2   2   7    3.10    1.19
  -2   2   7    5.01    1.17
  -2   2   7    4.33    0.65
  -2   2   7    6.21    1.26
  -2   2   7    5.18    1.04
  -2   2   6   10.12    0.87
  -2   2   6   11.94    1.42
  -2   2   6   10.88    1.25
  -2   2   6   10.46    0.89
  -2   2   5  280.02   12.47
  -2   2   4  330.02   14.84
  -2   2   4  357.01   15.28
  -2   2   3  941.20   36.52
  -2   2   3  967.33   36.87
  -2   2   2  158.72    6.56
   2   2  -2  136.22    5.68
   2   2  -2  141.45    5.67
  -2   2   2  143.02    6.97
  -2   2   1  174.51    8.48
   2   2  -1  188.24    8.08
  -2   2   1  182.84    8.48
  -2   2   1  197.66    7.70
  -2   2   0  332.50   13.52
  -2   2   0  306.77   13.40
   2   2   0  325.24   12.66
   2   2   0  305.50   13.28
  -2   2   0  318.64   11.90
  -2   2  -1  348.95   14.44
  -2   2  -1  355.36   14.42
   2   2   1  339.99   14.39
   2   2   1  310.01   12.90
  -2   2  -2  336.26   14.53
  -2   2  -2  300.07   14.48
  -2   2  -3    9.46    2.39
   2   2   3   11.67    1.83
  -2   2  -4  203.78   12.17
   2   2   4  210.17   10.81
  -2   2  -4  196.05    8.66
  -2   2  -4  216.01    8.21
   2   2   5   13.06    1.34
  -2   2  -5   13.78    3.59
  -2   2  -5   11.96    1.70
  -2   2  -5    9.01    2.85
   2   2   5   14.72    1.66
  -2   2  -5   14.12    1.10
   2   2   5   12.22    2.32
  -2   2  -5   13.60    1.56
   2   2   6   34.79    2.37
  -2   2  -6   30.73    4.73
   2   2   6   31.62    3.83
   2   2   6   39.98    2.67
  -2   2  -6   40.31    2.10
  -2   2  -6   35.04    2.70
   2   2   7  119.60    5.69
   2   2   7  130.15    5.92
  -2   2  -7  121.34    5.94
   2   2   8    8.02    1.04
  -2   2  -8    8.29    0.68
  -2   2  -8    7.35    1.12
  -2   3  10    8.87    0.63
  -2   3   9   13.02    1.12
  -2   3   9   16.74    1.36
   2   3  -9   15.42    0.98
  -2   3   8    5.01    0.97
  -2   3   8    5.47    1.17
  -2   3   8    5.72    0.95
  -2   3   8    5.63    1.07
  -2   3   7   23.67    1.85
  -2   3   7   21.98    1.90
  -2   3   7   23.98    1.51
  -2   3   7   20.89    2.09
  -2   3   7   24.67    1.85
  -2   3   7   23.47    1.39
  -2   3   6  255.15   10.38
  -2   3   6  247.92   10.05
  -2   3   6  253.44    9.72
  -2   3   6  240.92    9.61
  -2   3   6  251.95   10.17
  -2   3   6  245.94   10.09
  -2   3   5  454.63   20.05
  -2   3   5  463.05   19.27
  -2   3   4  348.60   15.38
  -2   3   4  353.39   15.59
  -2   3   3  275.22   12.23
  -2   3   3  273.15   11.98
  -2   3   2  376.52   13.27
  -2   3   2  379.72   13.23
  -2   3   2  355.80   12.63
   2   3  -1  359.59   14.75
  -2   3   1  368.17   15.16
  -2   3   1  369.80   14.50
  -2   3   0 1473.01   55.96
  -2   3   0 1493.93   54.53
   2   3   0 1416.37   55.73
  -2   3   0 1456.87   55.65
   2   3   0 1514.84   55.25
  -2   3  -1  838.92   31.27
  -2   3  -1  811.58   30.85
   2   3   1  795.33   31.09
   2   3   1  724.04   29.79
  -2   3  -2  988.54   40.32
  -2   3  -2 1060.65   40.38
   2   3   2  963.48   40.35
   2   3   2 1038.00   38.53
  -2   3  -3  225.90   12.24
  -2   3  -3  251.51   12.64
  -2   3  -4   29.16    4.10
   2   3   4   34.41    3.52
  -2   3  -4   24.50    3.94
  -2   3  -4   33.28    1.72
  -2   3  -4   29.86    2.24
  -2   3  -4   28.69    2.14
   2   3   5  236.54    9.77
  -2   3  -5  207.96   13.26
  -2   3  -5  237.80   14.02
   2   3   5  237.99   12.61
  -2   3  -5  243.65   10.09
  -2   3  -5  236.46    9.37
  -2   3  -5  243.32   10.02
   2   3   6   75.81    3.81
  -2   3  -6   71.08    4.08
   2   3   6   73.67    3.98
   2   3   7   69.61    3.49
   2   3   7   67.18    3.67
  -2   3  -7   70.27    3.76
   2   3   8  103.52    4.47
  -2   3  -8  108.97    4.51
  -2   4   9   15.03    1.15
  -2   4   9   17.69    1.36
   2   4  -9   15.70    0.92
  -2   4   8    5.48    1.02
  -2   4   8    5.20    1.15
  -2   4   8    5.10    0.88
  -2   4   8    4.95    0.96
  -2   4   7  162.21    7.05
  -2   4   7  159.94    7.35
  -2   4   7  161.24    6.67
  -2   4   7  164.21    7.02
  -2   4   7  164.30    7.08
  -2   4   6  201.50    8.47
  -2   4   6  211.19    8.77
  -2   4   6  203.07    8.14
  -2   4   6  204.27    8.53
  -2   4   6  203.78    8.53
  -2   4   5  346.45   16.23
  -2   4   5  359.34   13.89
  -2   4   5  350.81   16.16
  -2   4   5  349.53   13.38
  -2   4   5  350.93   13.81
  -2   4   4  177.31    9.03
  -2   4   4  171.23    9.02
  -2   4   3  161.16    8.19
  -2   4   3  164.90    8.16
  -2   4   2   46.38    3.50
  -2   4   2   47.51    3.30
  -2   4   2   50.11    3.50
  -2   4   1  775.19   30.42
  -2   4   1  800.48   29.81
  -2   4   1  757.14   30.03
   2   4  -1  758.79   29.86
   2   4   0  430.02   17.92
  -2   4   0  451.79   17.55
   2   4   0  457.39   17.57
  -2   4  -1  699.69   30.08
   2   4   1  764.58   30.15
  -2   4  -1  780.13   29.53
   2   4   1  723.67   29.08
  -2   4  -2  714.80   29.52
   2   4   2  738.64   29.74
  -2   4  -2  698.32   28.85
   2   4   2  695.93   27.76
  -2   4  -3   36.06    4.28
  -2   4  -3   36.34    3.91
  -2   4  -4  208.45   12.23
   2   4   4  200.06    8.98
  -2   4  -4  191.54   12.62
   2   4   4  209.09   11.43
  -2   4  -4  217.52    9.32
   2   4   5   83.61    4.36
  -2   4  -5   82.73    7.61
  -2   4  -5   77.99    7.06
   2   4   5   87.62    6.58
  -2   4  -5  104.00    4.15
  -2   4  -5   91.31    4.76
   2   4   6  203.47    9.23
  -2   4  -6  221.71    9.59
   2   4   7    3.43    0.82
  -2   4  -7    3.35    0.99
  -2   4  -7    2.75    1.17
  -2   4  -7    3.93    0.60
  -2   4  -8   10.66    0.70
  -2   4  -8   11.06    1.05
  -2   4  -8    8.42    0.97
  -2   5   9   16.61    1.18
  -2   5   9   19.31    1.34
  -2   5   8    8.93    1.15
  -2   5   8   10.86    1.37
  -2   5   8    8.84    1.02
  -2   5   7   73.71    3.79
  -2   5   7   64.09    3.89
  -2   5   7   78.36    3.44
  -2   5   7   75.57    3.71
  -2   5   7   70.36    3.67
  -2   5   6   21.41    1.70
  -2   5   6   20.72    1.90
  -2   5   6   21.54    1.41
  -2   5   6   22.74    1.73
  -2   5   6   22.24    1.77
  -2   5   5  182.97    7.67
  -2   5   5  170.73   10.02
  -2   5   5  186.33    7.85
  -2   5   5  185.04    7.70
  -2   5   5  190.39    9.98
  -2   5   5  191.58    7.39
  -2   5   5  183.28    7.82
  -2   5   5  182.27    7.66
  -2   5   4   11.71    2.15
  -2   5   4   10.66    2.02
  -2   5   3   49.22    3.79
  -2   5   3   49.69    3.89
  -2   5   2  134.04    7.15
  -2   5   2  135.82    7.04
  -2   5   1   29.50    2.87
  -2   5   1   26.59    2.51
  -2   5   1   24.11    2.34
   2   5  -1   27.91    2.76
   2   5  -1   26.78    2.35
  -2   5   0   47.03    3.89
  -2   5   0   40.52    3.17
  -2   5   0   49.22    3.39
   2   5   0   48.70    3.64
   2   5   0   48.33    3.78
   2   5   1   97.58    6.34
  -2   5  -1   90.73    5.46
   2   5   1   95.87    5.72
   2   5   2   27.96    2.83
  -2   5  -2   26.92    2.94
  -2   5  -3  621.04   27.47
  -2   5  -3  606.93   26.14
   2   5   4   61.98    3.46
  -2   5  -4   73.35    6.71
  -2   5  -4   65.00    5.85
  -2   5  -4   79.94    3.29
  -2   5  -4   72.89    3.89
   2   5   5  139.92    6.50
  -2   5  -5  120.55   10.14
   2   5   5  140.32    9.09
  -2   5  -5  141.70    6.81
   2   5   6   61.11    3.49
  -2   5  -6   69.15    3.83
   2   5   7   25.36    1.71
  -2   5  -7   18.87    1.76
   2   5   7   26.44    1.98
  -2   5  -7   30.43    1.49
  -2   5  -7   25.11    1.92
  -2   5  -7   22.69    1.90
   2   5   8   46.86    2.36
  -2   5  -8   47.56    2.32
  -2   5  -8   44.62    2.38
  -2   6   9   19.21    1.20
  -2   6   9   21.65    1.36
  -2   6   8   66.61    3.34
  -2   6   8   67.82    3.08
  -2   6   8   69.65    3.46
  -2   6   8   66.35    3.16
  -2   6   7    3.42    0.97
  -2   6   7    1.88    0.98
  -2   6   7    3.42    0.60
  -2   6   7    2.66    0.81
  -2   6   6   16.48    1.54
  -2   6   6   15.18    1.62
  -2   6   6   17.09    2.91
  -2   6   6   18.03    1.26
  -2   6   6   15.34    1.53
  -2   6   5   20.97    1.62
  -2   6   5   21.57    1.72
  -2   6   5   18.79    3.03
  -2   6   5   20.04    2.71
  -2   6   5   21.53    1.34
  -2   6   5   20.20    1.74
  -2   6   4   78.29    5.32
  -2   6   4   75.92    5.61
  -2   6   4   76.18    3.31
  -2   6   4   75.54    3.74
  -2   6   3  251.92   12.02
  -2   6   3  263.56   12.41
  -2   6   2    9.84    1.92
  -2   6   2   11.18    1.87
  -2   6   1  532.42   21.34
   2   6  -1  552.35   21.69
  -2   6   1  504.38   20.43
  -2   6   0  527.18   21.14
   2   6   0  522.08   20.99
  -2   6   0  493.56   19.80
  -2   6   0  450.51   20.08
   2   6   0  453.77   20.52
  -2   6  -1   63.24    5.10
  -2   6  -1   57.88    4.08
   2   6   1   58.54    4.67
  -2   6  -2   41.42    4.57
  -2   6  -2   44.99    3.74
   2   6   2   41.19    3.74
  -2   6  -3  112.89    7.51
  -2   6  -3  140.05    5.36
  -2   6  -3  123.90    5.88
  -2   6  -3  128.48    5.90
   2   6   4  102.71    5.17
  -2   6  -4  103.18    8.67
  -2   6  -4  112.98    5.53
  -2   6  -4  119.15    5.59
   2   6   5   12.87    1.34
  -2   6  -5   14.03    3.56
  -2   6  -5   14.75    1.07
  -2   6  -5   14.39    1.73
   2   6   5   12.51    2.39
   2   6   6   62.85    3.33
   2   6   6   64.32    3.61
  -2   6  -6   73.98    3.07
  -2   6  -6   65.68    3.60
  -2   6  -7   21.18    1.83
   2   6   7   23.63    1.57
   2   6   7   23.56    1.81
  -2   6  -7   25.27    1.79
   2   6   8   40.96    1.99
  -2   6  -8   43.27    1.77
  -2   7   9   23.29    1.23
  -2   7   9   25.26    1.38
  -2   7   8    4.51    0.89
  -2   7   8    4.48    0.98
  -2   7   8    4.95    0.62
  -2   7   7   10.12    1.27
  -2   7   7    9.76    0.92
  -2   7   7    9.46    1.11
  -2   7   6   15.50    1.50
  -2   7   6   12.87    1.44
  -2   7   6   11.23    2.50
  -2   7   6   13.91    1.11
  -2   7   6   13.33    1.39
  -2   7   5   34.47    3.90
  -2   7   5   33.98    2.21
  -2   7   5   32.15    2.19
  -2   7   5   34.42    1.87
  -2   7   5   31.38    2.28
  -2   7   4   37.92    2.36
  -2   7   4   41.41    3.77
  -2   7   4   42.32    2.07
  -2   7   4   41.45    2.50
  -2   7   4   38.33    4.09
  -2   7   3  261.84   12.61
  -2   7   3  282.50   13.43
  -2   7   2  113.69    6.65
   2   7  -2  108.33    7.26
  -2   7   2  111.46    6.95
  -2   7   1  356.27   15.72
   2   7  -1  352.76   16.24
  -2   7   1  328.24   15.58
  -2   7   0  198.43   10.55
  -2   7   0  189.46   10.03
   2   7   0  214.51   10.96
  -2   7  -1  162.00    9.41
   2   7   1  154.70    9.19
  -2   7  -2   43.93    4.79
  -2   7  -2   41.76    2.60
  -2   7  -2   37.20    2.39
  -2   7  -3   90.62    7.55
  -2   7  -3  103.91    4.12
  -2   7  -3   85.80    4.64
  -2   7  -4   43.19    2.04
  -2   7  -4   38.63    2.65
   2   7   5   11.81    1.29
  -2   7  -5   13.83    1.86
  -2   7  -5   15.42    1.06
  -2   7  -5   12.29    1.64
   2   7   6   37.47    2.19
  -2   7  -6   31.30    2.59
  -2   7  -6   35.86    2.40
   2   7   6   36.77    2.49
  -2   7  -6   39.44    1.90
  -2   7  -7   13.81    1.37
   2   7   7   14.16    1.08
   2   7   7   14.49    1.33
  -2   7  -7   17.32    0.93
  -2   7  -7   17.05    1.30
  -2   7  -7   14.33    1.35
  -2   8   9    0.78    0.35
  -2   8   8   31.64    1.85
  -2   8   8   29.19    1.91
  -2   8   8   33.82    1.64
  -2   8   7   44.58    2.60
  -2   8   7   44.75    2.30
  -2   8   7   47.69    2.49
  -2   8   6   15.81    1.55
  -2   8   6   13.61    1.41
  -2   8   6   16.31    1.20
  -2   8   6   16.23    1.48
  -2   8   5    9.56    1.26
  -2   8   5    7.69    2.23
  -2   8   5    9.52    0.92
  -2   8   5    9.31    1.31
  -2   8   4   23.56    1.79
  -2   8   4   21.60    3.12
  -2   8   4   24.36    1.45
  -2   8   4   21.44    1.86
  -2   8   3  171.56    7.47
  -2   8   3  162.03    9.10
  -2   8   3  192.16    7.14
  -2   8   3  170.83    9.99
  -2   8   3  169.78    7.57
   2   8  -3  182.90   10.86
  -2   8   2  153.92    8.59
  -2   8   2  173.28    6.43
   2   8  -2  163.19    9.84
  -2   8   2  142.07    6.76
  -2   8   2  155.72    9.21
   2   8  -1   15.03    2.74
  -2   8   1    9.36    2.26
  -2   8   1   15.24    2.39
   2   8   0   19.43    3.09
  -2   8   0   20.25    2.94
  -2   8   0   20.79    3.01
  -2   8  -1  411.73   15.60
  -2   8  -1  364.02   18.47
  -2   8  -1  358.04   15.36
   2   8   1  339.00   18.17
  -2   8  -1  416.82   14.90
  -2   8  -2  152.55    9.98
  -2   8  -2  159.45    7.02
  -2   8  -2  152.33    6.77
   2   8   2  141.17    9.00
  -2   8  -3   76.52    7.07
  -2   8  -3   86.33    4.50
  -2   8  -3   80.80    4.24
  -2   8  -3   81.25    4.25
   2   8   4  408.33   17.47
  -2   8  -4  451.80   22.77
  -2   8  -4  487.00   17.16
  -2   8  -4  466.37   17.99
  -2   8  -4  442.72   17.86
   2   8   5   40.32    2.42
  -2   8  -5   39.18    2.99
  -2   8  -5   44.92    2.11
  -2   8  -5   42.02    2.70
  -2   8  -5   46.62    2.86
   2   8   6   41.93    2.41
  -2   8  -6   41.32    2.90
   2   8   6   48.72    2.80
  -2   8  -6   53.47    2.21
  -2   8  -6   46.18    2.64
  -2   8  -6   48.72    2.79
   2   8   7   81.30    3.53
   2   8   7   94.47    3.83
  -2   8  -7   77.96    3.86
  -2   8  -7   92.30    3.89
  -2   8  -7   87.27    3.38
  -2   9   8    4.61    0.68
  -2   9   8    5.08    0.78
  -2   9   7    3.61    0.89
  -2   9   7    4.17    0.58
  -2   9   7    4.34    0.73
  -2   9   6    1.18    0.89
  -2   9   6    0.83    0.47
  -2   9   6    1.34    0.77
  -2   9   5   21.65    1.80
  -2   9   5   23.07    1.49
  -2   9   4  205.71    8.87
  -2   9   4  221.31    8.51
  -2   9   4  199.14   11.57
  -2   9   3   56.24    3.22
  -2   9   3   65.76    2.92
   2   9  -3   56.58    5.80
  -2   9   3   60.12    5.39
  -2   9   2   93.39    3.81
   2   9  -2   84.81    7.03
  -2   9   2   78.42    4.12
  -2   9   2   77.26    6.19
  -2   9   1   51.94    4.57
  -2   9   1   57.10    3.08
  -2   9   1   58.55    2.67
   2   9  -1   53.91    5.37
  -2   9   1   55.42    3.09
  -2   9   1   56.16    5.09
   2   9   0   19.47    3.54
  -2   9   0   22.90    1.95
  -2   9   0   22.34    1.84
  -2   9   0   20.45    3.05
  -2   9   0   24.42    1.39
  -2   9   0   21.05    1.79
  -2   9  -1  319.66   17.79
  -2   9  -1  409.55   15.26
  -2   9  -1  386.08   14.47
  -2   9  -1  370.21   15.04
  -2   9  -1  383.78   15.08
   2   9   1  336.12   18.17
  -2   9  -2   48.60    5.35
  -2   9  -2   52.76    3.22
  -2   9  -2   50.79    3.04
  -2   9  -2   50.57    3.09
   2   9   2   46.79    4.88
  -2   9  -3 1109.45   50.36
  -2   9  -3 1263.24   46.25
  -2   9  -3 1234.94   45.99
  -2   9  -3 1215.57   45.87
   2   9   4    8.81    1.05
  -2   9  -4   10.24    1.68
  -2   9  -4   10.75    1.43
  -2   9  -4   10.73    1.44
   2   9   5  197.14    8.16
  -2   9  -5  201.49    8.40
  -2   9  -5  206.31    8.62
   2   9   6  131.87    5.48
  -2   9  -6  134.97    5.55
   2   9   6  126.17    5.19
  -2   9  -6  130.23    5.32
  -2   9  -7    4.08    0.70
  -2   9  -7    5.38    0.40
   2   9   7    3.15    0.56
  -2   9  -7    4.73    0.63
  -2  10   8   16.11    0.91
  -2  10   8   13.03    0.95
  -2  10   7   30.41    1.78
  -2  10   7   28.66    1.50
  -2  10   7   26.67    1.52
  -2  10   6   11.73    1.29
  -2  10   6   10.98    0.97
  -2  10   6   11.69    1.16
  -2  10   5   10.62    0.98
  -2  10   5   10.97    1.33
  -2  10   4   56.23    3.14
  -2  10   4   58.35    2.77
  -2  10   4   54.23    3.22
  -2  10   4   51.89    5.11
  -2  10   3    8.32    1.23
   2  10  -3    6.84    2.45
  -2  10   3    7.38    2.30
  -2  10   3    6.17    0.74
  -2  10   3    5.52    1.13
  -2  10   2  462.54   18.43
  -2  10   2  493.46   18.01
  -2  10   2  469.52   18.55
   2  10  -2  440.52   22.66
  -2  10   2  464.02   21.73
  -2  10   1  569.64   21.06
  -2  10   1  509.41   24.53
   2  10  -1  513.40   25.66
  -2  10   1  566.47   21.60
  -2  10   0   53.22    5.00
  -2  10   0   64.09    3.52
  -2  10   0   68.84    3.07
  -2  10   0   65.91    3.55
   2  10   0   60.95    6.24
  -2  10  -1  337.60   18.46
  -2  10  -1  393.46   15.66
  -2  10  -1  410.00   14.99
  -2  10  -1  400.29   15.60
  -2  10  -1  386.30   15.58
   2  10   1  328.17   18.77
  -2  10  -2  164.75   11.31
  -2  10  -2  194.87    8.60
  -2  10  -2  202.37    7.86
  -2  10  -2  197.75    8.43
  -2  10  -2  203.44    8.51
   2  10   2  163.13   10.77
  -2  10  -3   63.95    3.66
  -2  10  -3   60.63    2.88
  -2  10  -3   58.63    3.36
  -2  10  -3   59.33    3.41
  -2  10  -4   87.48    4.64
  -2  10  -4   89.04    4.46
  -2  10  -4   89.08    4.33
   2  10   5  144.98    6.11
  -2  10  -5  163.01    6.57
  -2  10  -5  156.83    6.34
  -2  10  -6  188.97    6.80
  -2  10  -6  174.93    7.13
  -2  11   7   12.32    1.00
  -2  11   6   52.91    2.69
  -2  11   6   57.83    2.85
  -2  11   5   81.98    3.95
  -2  11   5   78.66    4.01
  -2  11   4   44.59    2.65
  -2  11   4   42.97    2.72
  -2  11   3   40.38    2.60
  -2  11   3   41.07    2.57
  -2  11   2   98.69    4.72
  -2  11   2   97.82    4.79
   2  11  -2   92.40    7.96
  -2  11   2   95.17    7.10
   2  11  -1   34.34    4.88
  -2  11   1   39.63    2.55
  -2  11   0  233.51    9.56
   2  11   0  208.40   13.29
  -2  11   0  217.55    9.05
  -2  11  -1  455.65   17.25
  -2  11  -1  426.45   16.58
  -2  11  -1  456.69   17.25
  -2  11  -2  154.39    6.93
  -2  11  -2  147.86    6.23
  -2  11  -2  156.11    6.91
  -2  11  -2  157.41    6.83
  -2  11  -3   68.10    3.77
  -2  11  -3   66.38    3.05
  -2  11  -3   67.24    3.63
  -2  11  -3   64.65    3.51
  -2  11  -4  101.42    5.06
  -2  11  -4  101.87    4.36
  -2  11  -4  109.23    4.73
  -2  11  -4  103.16    4.89
  -2  11  -5  218.59    8.17
  -2  11  -5  222.86    8.60
  -2  11  -6   81.82    3.75
  -2  11  -6   87.17    3.67
  -2  12   7   18.49    1.01
  -2  12   6   26.58    1.53
  -2  12   6   20.59    1.25
  -2  12   5   10.85    1.15
  -2  12   5    9.05    1.16
  -2  12   4   37.92    2.35
  -2  12   4   37.60    2.42
  -2  12   3   98.54    4.68
  -2  12   3   97.39    4.72
  -2  12   2   98.30    4.69
  -2  12   2   94.44    4.69
  -2  12   1   52.41    3.06
  -2  12   1   50.47    2.98
  -2  12   0  196.87    8.43
  -2  12  -1   19.73    1.74
  -2  12  -1   22.96    1.85
  -2  12  -2    4.43    1.07
  -2  12  -2    4.08    0.99
  -2  12  -3   51.01    3.01
  -2  12  -3   53.32    2.94
  -2  12  -4   50.11    2.88
  -2  12  -4   55.77    2.81
  -2  12  -5   21.79    1.52
   2  12   5   24.72    1.41
  -2  12  -5   26.10    1.48
  -2  13   6   39.90    1.88
  -2  13   6   39.11    1.73
  -2  13   5    8.67    0.94
  -2  13   5    9.81    0.72
  -2  13   5    7.35    0.81
  -2  13   4   56.21    2.89
  -2  13   4   58.56    2.59
  -2  13   4   54.54    2.92
  -2  13   3   10.24    1.23
  -2  13   3    9.45    0.84
  -2  13   3    8.91    1.15
  -2  13   2   26.75    1.94
  -2  13   2   27.09    1.57
  -2  13   2   25.87    1.92
  -2  13   1  166.41    6.86
  -2  13   1  146.44    6.32
  -2  13   1  167.66    6.89
  -2  13   0   35.14    2.29
  -2  13  -1   15.51    1.50
  -2  13  -2    8.37    1.08
  -2  13  -2   10.63    1.17
  -2  13  -3    5.80    0.94
  -2  13  -3    6.80    0.93
  -2  13  -4    8.15    0.91
  -2  13  -4   10.28    0.89
  -2  14   5    2.34    0.30
  -2  14   5    2.02    0.49
  -2  14   4   22.96    1.47
  -2  14   4   24.10    1.24
  -2  14   4   22.00    1.45
  -2  14   3   29.27    1.82
  -2  14   3   30.03    1.53
  -2  14   3   29.90    1.85
  -2  14   2   56.11    2.82
  -2  14   2   54.51    2.46
  -2  14   2   48.15    2.73
  -2  14   1   18.07    1.53
  -2  14   1   19.81    1.20
  -2  14   1   18.67    1.47
  -2  14   0   19.31    1.56
  -2  14   0   18.87    1.48
  -2  14   0   20.35    1.22
  -2  14  -1    3.03    0.87
  -2  14  -1    3.23    0.51
  -2  14  -1    3.02    0.77
  -2  14  -2   19.42    1.10
  -2  14  -2   17.91    1.35
  -2  14  -3   12.52    0.77
  -2  14  -3   11.67    0.94
  -2  14  -4   39.11    1.64
  -2  15   4    8.61    0.68
  -2  15   4    7.91    0.51
  -2  15   3    1.30    0.55
  -2  15   3    0.83    0.25
  -2  15   3    1.02    0.45
  -2  15   2   10.87    0.96
  -2  15   2    9.78    0.89
  -2  15   2   10.10    0.70
  -2  15   1   17.68    1.27
  -2  15   1   18.01    1.02
  -2  15   1   16.97    1.22
  -2  15   0   17.57    1.27
  -2  15   0   16.15    1.17
  -2  15   0   16.79    0.98
  -2  15  -1   20.81    1.38
  -2  15  -1   21.32    1.12
  -2  15  -1   21.27    1.30
  -2  15  -2   38.10    1.62
  -2  15  -2   33.79    1.70
  -2  15  -3   31.05    1.31
  -2  16   2   25.34    1.21
  -2  16   2   21.38    1.01
  -2  16   1   21.32    1.12
  -2  16   1   19.09    0.93
  -2  16   0   19.43    1.08
  -2  16   0   17.89    0.88
  -3 -15   3   31.22    1.52
   3 -15  -3   31.42    1.52
  -3 -15   2    0.99    0.54
   3 -15  -2    1.03    0.57
   3 -15  -2    1.07    0.76
   3 -15  -1    1.55    0.69
   3 -15  -1    2.04    0.79
  -3 -15   0    6.81    0.70
   3 -15   0    6.98    0.76
  -3 -15   0    5.92    0.57
   3 -15   1    7.92    0.67
   3 -14  -5   37.02    1.53
   3 -14  -4   23.32    1.18
   3 -14  -4   24.98    1.82
   3 -14  -4   27.90    1.47
  -3 -14   4   27.80    1.47
   3 -14  -4   29.07    1.69
   3 -14  -4   29.56    1.29
  -3 -14   3   71.22    3.37
   3 -14  -3   75.53    3.39
   3 -14  -3   79.78    3.78
  -3 -14   3   71.28    3.33
   3 -14  -3   68.07    3.09
   3 -14  -2   51.32    2.52
   3 -14  -2   66.42    2.68
  -3 -14   2   60.13    2.95
  -3 -14   2   62.40    2.95
   3 -14  -2   68.66    3.37
   3 -14  -2   66.15    3.28
   3 -14  -2   60.47    2.94
   3 -14  -2   61.74    3.21
   3 -14  -2   56.20    3.26
   3 -14  -1   12.21    1.47
   3 -14  -1   13.02    0.86
   3 -14  -1   12.45    1.68
   3 -14  -1   12.91    1.42
  -3 -14   1   12.52    1.29
   3 -14  -1   11.39    1.71
  -3 -14   1   12.69    1.04
  -3 -14   0   67.00    3.24
   3 -14   0   76.82    3.35
   3 -14   0   75.25    3.44
   3 -14   0   65.23    3.40
   3 -14   0   60.19    2.98
  -3 -14   0   73.93    3.17
   3 -14   1    8.87    1.04
   3 -14   1    7.89    0.77
  -3 -14  -1    6.86    0.90
   3 -14   1    8.97    1.43
  -3 -14  -1    6.91    0.84
  -3 -14  -1    8.04    0.91
  -3 -14  -2   38.87    1.81
  -3 -14  -2   39.43    1.81
   3 -14   2   40.71    1.82
   3 -14   2   35.87    1.68
   3 -13  -6    3.56    0.30
   3 -13  -6    3.66    0.30
  -3 -13   6    2.77    0.56
   3 -13  -5   36.35    1.83
   3 -13  -5   38.73    1.72
   3 -13  -5   40.39    2.01
  -3 -13   5   37.87    2.04
   3 -13  -5   35.70    1.62
   3 -13  -5   37.33    1.74
   3 -13  -4   34.02    2.31
   3 -13  -4   30.74    1.66
   3 -13  -4   33.51    1.95
  -3 -13   4   31.71    2.01
  -3 -13   4   32.70    1.83
  -3 -13   4   35.56    1.97
   3 -13  -4   35.78    2.52
   3 -13  -4   37.96    1.77
   3 -13  -4   33.93    2.30
   3 -13  -4   33.18    1.73
  -3 -13   3   24.37    1.84
   3 -13  -3   31.58    1.65
  -3 -13   3   26.74    1.84
   3 -13  -3   31.38    2.21
   3 -13  -3   35.47    2.48
   3 -13  -3   29.12    1.92
   3 -13  -3   26.43    1.50
  -3 -13   3   28.50    1.96
   3 -13  -3   25.72    2.48
   3 -13  -3   28.04    1.60
   3 -13  -2    4.87    1.15
   3 -13  -2    2.92    0.60
   3 -13  -2    3.67    1.49
   3 -13  -2    3.27    0.61
  -3 -13   2    3.46    1.16
   3 -13  -2    5.56    1.60
  -3 -13   2    3.22    1.08
   3 -13  -2    2.62    1.43
   3 -13  -2    3.17    1.93
   3 -13  -1   39.07    2.70
   3 -13  -1   39.14    1.99
   3 -13  -1   36.98    1.90
   3 -13  -1   45.05    3.19
   3 -13  -1   39.12    2.44
  -3 -13   1   35.81    2.39
  -3 -13   1   36.76    2.42
   3 -13  -1   31.54    2.92
   3 -13  -1   36.44    2.02
  -3 -13   1   38.70    2.18
   3 -13   0   39.36    1.94
  -3 -13   0   39.91    2.41
  -3 -13   0   39.79    2.45
   3 -13   0   33.85    2.87
   3 -13   0   40.43    2.68
  -3 -13   0   39.32    2.28
   3 -13   1    3.09    1.71
  -3 -13  -1    2.18    1.12
   3 -13   1    2.67    1.13
  -3 -13  -1    2.67    0.93
   3 -13   1    3.50    1.47
  -3 -13  -1    2.53    0.90
   3 -13   2    7.42    1.48
  -3 -13  -2    5.99    0.88
  -3 -13  -2    4.61    0.99
  -3 -13  -2    5.91    1.18
  -3 -13  -2    7.06    1.01
  -3 -13  -3   14.38    0.72
  -3 -13  -3   16.85    1.33
  -3 -13  -3   13.15    1.19
  -3 -13  -3   16.43    1.17
  -3 -13  -4    4.73    0.59
   3 -12  -6   95.85    3.72
   3 -12  -6   92.35    3.71
  -3 -12   6   96.64    4.02
   3 -12  -6   86.02    3.68
   3 -12  -5   20.91    1.27
  -3 -12   5   23.49    1.62
   3 -12  -5   19.00    1.22
   3 -12  -5   21.86    2.08
   3 -12  -5   19.44    1.41
  -3 -12   5   21.11    1.38
   3 -12  -5   20.20    1.72
   3 -12  -4   16.55    1.49
   3 -12  -4   16.66    1.20
  -3 -12   4   17.31    1.58
   3 -12  -4   18.76    1.27
   3 -12  -4   17.61    1.87
  -3 -12   4   19.15    1.48
  -3 -12   4   17.47    1.54
   3 -12  -4   16.85    2.10
   3 -12  -4   16.79    1.23
  -3 -12   3   43.42    2.76
   3 -12  -3   51.98    3.14
  -3 -12   3   47.29    2.74
   3 -12  -3   45.54    3.19
   3 -12  -3   50.14    3.40
   3 -12  -3   50.20    2.80
   3 -12  -3   39.09    2.34
   3 -12  -3   46.84    3.50
  -3 -12   3   52.35    2.85
   3 -12  -3   46.30    2.44
   3 -12  -2   28.05    2.50
  -3 -12   2   27.28    2.09
   3 -12  -2   28.97    1.78
  -3 -12   2   30.60    2.20
  -3 -12   2   31.96    2.28
   3 -12  -2   33.58    2.94
   3 -12  -2   30.88    2.25
   3 -12  -2   27.10    3.08
   3 -12  -1   23.26    1.56
  -3 -12   1   25.25    2.02
   3 -12  -1   25.76    2.46
   3 -12  -1   24.05    3.06
   3 -12  -1   23.79    2.80
  -3 -12   1   24.35    1.78
  -3 -12   0   10.81    1.47
   3 -12   0    9.84    1.80
  -3 -12   0   10.51    1.53
  -3 -12   0   13.35    1.61
  -3 -12   0   11.23    1.33
   3 -12   0    9.62    2.41
   3 -12   1   12.99    2.51
   3 -12   1    9.90    1.65
  -3 -12  -1    9.04    1.34
   3 -12   1   10.78    0.89
  -3 -12  -1   10.12    1.41
   3 -12   1   11.15    2.17
  -3 -12  -1   10.54    1.36
  -3 -12  -1   11.44    1.59
  -3 -12  -2   24.65    1.23
   3 -12   2   26.74    2.59
   3 -12   2   24.04    1.92
  -3 -12  -2   23.35    1.73
  -3 -12  -2   22.47    1.92
  -3 -12  -2   23.19    2.03
  -3 -12  -2   23.34    1.80
  -3 -12  -3   60.94    2.52
   3 -12   3   65.06    3.26
  -3 -12  -3   55.28    3.12
  -3 -12  -3   55.88    3.14
  -3 -12  -3   59.97    3.01
  -3 -12  -4   78.75    3.82
  -3 -12  -4   75.50    3.81
   3 -11  -7   55.32    2.26
   3 -11  -7   59.18    2.26
   3 -11  -6   41.57    2.08
   3 -11  -6   43.97    2.06
   3 -11  -5   17.11    1.25
  -3 -11   5   18.51    1.60
   3 -11  -5   19.25    1.90
   3 -11  -5   19.93    1.24
  -3 -11   5   15.34    1.37
   3 -11  -5   18.55    2.22
   3 -11  -5   17.21    1.42
  -3 -11   5   12.67    1.46
   3 -11  -5   16.03    1.82
   3 -11  -5   19.78    1.31
  -3 -11   4   92.95    4.19
   3 -11  -4   87.67    4.52
  -3 -11   4   82.70    3.93
  -3 -11   4   84.76    4.02
   3 -11  -4   80.88    3.96
   3 -11  -4   87.20    3.74
   3 -11  -4   83.19    4.66
   3 -11  -4   74.56    3.74
   3 -11  -3  142.49    6.56
  -3 -11   3  135.55    6.04
  -3 -11   3  130.16    6.00
  -3 -11   3  142.58    6.09
   3 -11  -3  131.32    6.02
   3 -11  -3  117.56    6.73
   3 -11  -3  133.38    6.52
   3 -11  -2   94.04    4.52
  -3 -11   2   83.98    4.37
  -3 -11   2   89.96    4.50
  -3 -11   2   90.18    4.52
   3 -11  -2   93.45    5.23
  -3 -11   1  358.70   14.95
  -3 -11   1  422.88   15.27
   3 -11  -1  395.32   15.64
   3 -11  -1  375.06   15.98
  -3 -11   1  398.09   14.95
  -3 -11   0   14.28    1.79
  -3 -11   0   16.05    1.76
  -3 -11   0   14.97    1.72
  -3 -11   0   17.12    1.62
  -3 -11  -1   49.57    2.95
   3 -11   1   44.92    3.99
  -3 -11  -1   50.60    2.99
  -3 -11  -1   48.48    3.09
  -3 -11  -1   51.41    3.11
  -3 -11  -1   49.54    2.94
  -3 -11  -2  124.87    4.85
  -3 -11  -2  115.47    5.37
   3 -11   2  101.88    6.15
  -3 -11  -2  122.91    5.77
  -3 -11  -2  115.38    5.61
  -3 -11  -2  121.97    5.51
  -3 -11  -3   47.38    2.14
  -3 -11  -3   45.71    2.90
  -3 -11  -3   46.59    2.05
  -3 -11  -3   44.97    2.45
  -3 -11  -3   45.55    2.94
   3 -11   3   44.90    3.10
  -3 -11  -3   46.47    2.73
  -3 -11  -4   83.28    3.38
  -3 -11  -4   79.92    3.93
  -3 -11  -4   82.49    3.31
  -3 -11  -5   30.68    1.24
  -3 -11  -5   27.02    1.16
  -3 -11  -5   23.44    1.46
  -3 -11  -5   26.90    1.48
  -3 -11  -5   20.47    1.47
  -3 -10   8   15.97    0.95
   3 -10  -8   15.85    0.76
   3 -10  -7   53.74    2.30
   3 -10  -7   54.66    2.39
  -3 -10   7   57.76    2.73
   3 -10  -6   66.95    3.07
  -3 -10   6   69.71    3.44
  -3 -10   6   70.31    3.48
   3 -10  -6   68.00    3.85
  -3 -10   6   62.52    3.40
   3 -10  -6   62.98    3.02
  -3 -10   5   89.04    4.20
  -3 -10   5   90.22    4.30
   3 -10  -5   85.81    3.75
   3 -10  -5   87.36    4.77
   3 -10  -5   76.07    3.88
  -3 -10   5   76.93    4.18
   3 -10  -5   79.32    4.33
   3 -10  -5   83.78    4.40
   3 -10  -5   81.38    3.81
  -3 -10   4   46.97    2.77
  -3 -10   4   49.71    2.89
  -3 -10   4   46.85    2.69
   3 -10  -4   48.62    3.27
   3 -10  -4   52.98    2.57
   3 -10  -4   48.59    2.80
   3 -10  -4   51.74    3.61
  -3 -10   4   37.22    2.70
   3 -10  -4   45.71    3.48
   3 -10  -3  446.34   18.29
  -3 -10   3  475.39   17.76
  -3 -10   3  462.00   17.72
  -3 -10   3  465.35   17.77
   3 -10  -3  465.79   17.76
   3 -10  -3  398.23   18.33
   3 -10  -3  446.66   18.29
  -3 -10   2  340.29   13.58
  -3 -10   2  358.28   13.65
  -3 -10   2  342.92   13.53
   3 -10  -2  315.57   18.58
   3 -10  -2  302.01   14.26
  -3 -10   1  117.40    5.59
  -3 -10   1  118.61    5.51
  -3 -10   1  109.26    5.31
   3 -10  -1  117.87    9.32
   3 -10  -1   98.24    6.29
  -3 -10   1  125.97    5.34
   3 -10   0  194.12   12.85
  -3 -10   0  209.14    9.14
  -3 -10   0  219.99    9.13
  -3 -10   0  223.04    9.16
  -3 -10   0  218.22    9.08
  -3 -10   0  212.63    9.01
  -3 -10  -1   58.12    2.54
  -3 -10  -1   59.50    3.38
  -3 -10  -1   50.84    3.17
  -3 -10  -1   56.01    3.28
  -3 -10  -1   56.76    3.42
  -3 -10  -1   55.79    3.20
  -3 -10  -2    8.61    0.76
  -3 -10  -2   10.24    1.45
  -3 -10  -2   10.97    1.76
  -3 -10  -2    9.12    1.80
   3 -10   2    8.93    2.61
  -3 -10  -2   10.74    1.48
  -3 -10  -3   38.98    1.93
  -3 -10  -3   38.86    1.87
  -3 -10  -3   38.72    2.36
   3 -10   3   34.33    3.17
  -3 -10  -3   40.97    2.91
  -3 -10  -3   38.66    2.54
  -3 -10  -4   59.52    2.59
  -3 -10  -4   58.30    2.50
  -3 -10  -4   57.41    2.53
  -3 -10  -4   54.03    3.23
  -3 -10  -5    3.51    0.42
  -3 -10  -5    3.28    1.01
  -3 -10  -5    4.09    0.41
  -3 -10  -5    3.37    0.35
  -3 -10  -5    2.88    0.93
  -3 -10  -5    3.18    0.80
   3  -9  -8   10.73    0.64
  -3  -9   8   13.21    1.00
  -3  -9   8   11.76    0.98
   3  -9  -8    9.67    0.93
  -3  -9   8   10.97    0.99
   3  -9  -8   11.61    0.72
   3  -9  -7   34.41    1.69
   3  -9  -7   35.47    1.78
  -3  -9   7   33.98    2.14
   3  -9  -7   33.64    1.83
  -3  -9   7   34.62    2.20
  -3  -9   6  316.60   12.15
   3  -9  -6  295.86   12.19
  -3  -9   6  318.57   12.56
  -3  -9   6  315.45   12.60
   3  -9  -6  347.82   12.08
   3  -9  -6  348.41   13.19
  -3  -9   6  307.15   12.68
   3  -9  -6  283.48   12.10
  -3  -9   5   36.37    2.02
  -3  -9   5   39.41    2.56
  -3  -9   5   38.58    2.61
   3  -9  -5   44.48    2.19
   3  -9  -5   41.87    3.12
   3  -9  -5   34.97    2.30
  -3  -9   5   43.33    2.61
   3  -9  -5   41.17    2.95
   3  -9  -5   42.76    2.86
   3  -9  -5   36.26    2.20
  -3  -9   4  738.33   26.99
  -3  -9   4  738.76   27.13
   3  -9  -4  725.01   27.45
   3  -9  -4  699.22   26.58
  -3  -9   4  705.08   26.82
   3  -9  -4  668.25   33.00
   3  -9  -4  700.99   26.83
  -3  -9   4  708.75   26.98
   3  -9  -4  652.75   27.46
  -3  -9   3   95.99    4.46
   3  -9  -3   91.69    8.45
  -3  -9   3   97.10    4.54
  -3  -9   3   91.96    4.50
   3  -9  -3   84.78    5.06
   3  -9  -3   97.16    4.54
   3  -9  -3   89.98    4.94
   3  -9  -2   80.72    5.45
  -3  -9   2   98.87    4.61
   3  -9  -2   95.09    8.30
  -3  -9   2  102.45    4.80
  -3  -9   2   98.28    4.74
  -3  -9   1  473.30   17.77
  -3  -9   1  430.88   17.50
   3  -9  -1  414.41   22.02
  -3  -9   1  464.01   17.71
  -3  -9   1  452.33   17.46
  -3  -9   0  227.15    9.35
  -3  -9   0  224.80    9.43
  -3  -9   0  222.94    9.30
  -3  -9   0  221.49    9.22
  -3  -9  -1  655.40   24.17
   3  -9   1  582.09   28.68
  -3  -9  -1  637.45   24.84
  -3  -9  -1  668.33   24.91
  -3  -9  -1  653.77   24.97
  -3  -9  -1  643.45   24.88
  -3  -9  -2  311.10   11.26
  -3  -9  -2  295.62   11.88
  -3  -9  -2  263.50   11.64
  -3  -9  -2  295.96   12.09
  -3  -9  -2  283.23   11.92
  -3  -9  -3  143.64    5.49
  -3  -9  -3  120.40    5.93
  -3  -9  -3  140.50    5.38
  -3  -9  -3  133.29    5.89
  -3  -9  -3  139.19    6.49
  -3  -9  -3  129.77    6.14
  -3  -9  -4   22.55    1.33
  -3  -9  -4   22.30    1.25
  -3  -9  -4   20.39    2.16
  -3  -9  -4   22.81    2.16
  -3  -9  -5   16.52    0.96
  -3  -9  -5   14.57    1.55
  -3  -9  -5   14.46    1.58
  -3  -9  -5   16.25    0.98
  -3  -9  -5   16.31    1.44
  -3  -9  -6   15.43    0.76
  -3  -9  -6   14.20    0.74
  -3  -9  -6   15.52    0.76
   3  -8  -8   91.84    3.80
  -3  -8   8  105.15    4.24
  -3  -8   8   99.20    4.20
   3  -8  -8   92.59    3.90
   3  -8  -8   96.37    4.17
  -3  -8   7   66.77    3.20
   3  -8  -7   66.18    3.13
  -3  -8   7   70.73    3.58
   3  -8  -7   71.05    3.05
  -3  -8   6    2.01    0.58
   3  -8  -6    2.35    0.59
   3  -8  -6    2.27    0.62
  -3  -8   6    2.14    1.06
  -3  -8   6    2.92    1.13
   3  -8  -6    3.36    0.54
   3  -8  -6    5.44    1.58
  -3  -8   6    1.94    0.93
   3  -8  -5  357.02   13.11
   3  -8  -5  369.53   14.30
  -3  -8   5  334.92   13.50
  -3  -8   5  339.15   13.61
   3  -8  -5  309.15   18.48
  -3  -8   5  348.93   13.61
   3  -8  -5  321.32   13.76
   3  -8  -5  345.89   13.82
  -3  -8   5  316.48   13.02
  -3  -8   4  227.79    9.15
  -3  -8   4  223.49    9.27
   3  -8  -4  225.41    9.59
  -3  -8   4  219.78    9.01
  -3  -8   4  217.86    9.12
   3  -8  -4  218.45   14.16
   3  -8  -4  222.98    9.05
   3  -8  -4  188.07    9.66
  -3  -8   3  113.42    5.05
  -3  -8   3  112.34    5.21
   3  -8  -3  118.38    9.22
  -3  -8   3  108.59    5.09
  -3  -8   3  116.06    5.14
  -3  -8   2   78.46    3.81
  -3  -8   2   79.30    3.99
  -3  -8   2   76.62    3.97
   3  -8  -1  152.16   10.52
  -3  -8   1  176.99    7.45
  -3  -8   1  172.58    7.45
   3  -8   0   69.24    6.36
  -3  -8   0   87.15    4.33
  -3  -8   0   83.23    4.21
  -3  -8   0   81.61    4.18
  -3  -8   0   82.25    4.06
  -3  -8  -1  270.12   10.18
   3  -8   1  256.53   14.15
  -3  -8  -1  275.65   10.89
  -3  -8  -1  258.51   10.78
  -3  -8  -1  279.86   10.99
  -3  -8  -1  266.72   10.84
  -3  -8  -2  302.52   11.15
   3  -8   2  294.01   15.23
  -3  -8  -2  304.06   11.79
  -3  -8  -2  266.92   11.59
  -3  -8  -2  294.88   11.97
  -3  -8  -2  290.78   11.82
  -3  -8  -3   63.23    2.97
  -3  -8  -3   65.86    2.93
  -3  -8  -3   68.31    3.00
  -3  -8  -3   66.99    3.47
  -3  -8  -3   60.16    3.54
  -3  -8  -3   64.34    3.62
  -3  -8  -4    7.33    0.76
  -3  -8  -4    8.39    0.75
  -3  -8  -4    6.28    1.65
  -3  -8  -4    7.12    1.65
  -3  -8  -5   19.96    1.18
  -3  -8  -5   19.47    1.16
  -3  -8  -5   17.89    1.83
  -3  -8  -5   20.20    1.18
  -3  -8  -5   18.48    1.80
  -3  -8  -5   19.46    1.71
  -3  -8  -6    2.74    0.37
  -3  -8  -6    3.15    0.40
  -3  -8  -6    2.44    0.74
  -3  -7   9   57.95    2.42
  -3  -7   9   50.65    2.30
  -3  -7   9   54.31    2.49
  -3  -7   8   16.52    1.17
   3  -7  -8   19.79    1.04
  -3  -7   8   16.88    1.42
  -3  -7   8   18.91    1.46
   3  -7  -8   18.16    1.46
   3  -7  -8   17.48    1.12
  -3  -7   7   51.50    2.54
   3  -7  -7   48.48    2.43
  -3  -7   7   48.89    2.83
  -3  -7   7   54.61    2.99
  -3  -7   6  193.90    7.93
  -3  -7   6  194.09    8.01
   3  -7  -6  196.06    8.40
  -3  -7   6  201.69    8.02
  -3  -7   6  184.34    7.49
  -3  -7   5   82.20    4.27
  -3  -7   5   86.33    4.40
   3  -7  -5   83.43    3.87
   3  -7  -5   94.24    8.23
   3  -7  -5   95.26    4.94
  -3  -7   5   91.28    4.39
  -3  -7   5   90.37    3.90
  -3  -7   4  150.99    6.58
  -3  -7   4  153.56    6.72
  -3  -7   4  161.04    6.62
   3  -7  -4  131.10    7.06
   3  -7  -4  154.99    6.99
   3  -7  -4  155.68   10.96
  -3  -7   3  169.35    7.29
  -3  -7   3  176.95    7.49
   3  -7  -3  158.44   11.00
  -3  -7   3  174.43    7.34
  -3  -7   3  180.81    7.40
  -3  -7   2  259.44   10.41
   3  -7  -2  265.50   14.36
  -3  -7   2  269.02   10.60
  -3  -7   2  259.82   10.59
   3  -7  -1  204.53   11.63
  -3  -7   1  201.06    8.51
  -3  -7   1  209.33    8.55
   3  -7   0   12.99    2.62
  -3  -7   0   14.18    1.68
  -3  -7   0   15.77    1.71
  -3  -7   0   16.30    1.44
  -3  -7  -1  231.70    8.89
   3  -7   1  236.62   12.65
  -3  -7  -1  239.10    9.59
  -3  -7  -1  238.68    9.54
  -3  -7  -1  233.75    9.62
  -3  -7  -1  227.53    9.47
  -3  -7  -2   71.54    3.11
  -3  -7  -2   69.30    3.03
   3  -7   2   73.86    6.03
  -3  -7  -2   74.31    3.11
  -3  -7  -2   69.70    3.65
  -3  -7  -2   63.29    3.57
  -3  -7  -2   66.41    3.91
  -3  -7  -2   66.92    3.68
  -3  -7  -3   11.28    0.92
  -3  -7  -3   10.31    0.87
  -3  -7  -3    9.80    0.87
   3  -7   3   11.37    2.52
  -3  -7  -3   10.64    1.43
  -3  -7  -3    9.26    1.53
   3  -7   3    8.80    1.98
  -3  -7  -3    9.68    1.75
  -3  -7  -3   10.40    1.49
  -3  -7  -4  194.07    8.75
  -3  -7  -4  205.32    7.97
  -3  -7  -4  202.96    9.00
  -3  -7  -5    5.88    0.66
  -3  -7  -5    5.99    0.66
  -3  -7  -5    4.41    1.33
  -3  -7  -5    5.33    1.41
  -3  -7  -5    5.34    1.19
  -3  -7  -6    6.18    0.56
  -3  -7  -6    5.61    0.57
  -3  -7  -6    6.86    0.59
  -3  -7  -6    4.60    0.90
  -3  -7  -6    6.97    1.04
  -3  -7  -6    5.81    0.92
  -3  -7  -7    2.55    0.25
  -3  -6   9  118.43    5.16
  -3  -6   9  131.20    5.36
  -3  -6   8   69.74    3.21
   3  -6  -8   68.50    2.93
  -3  -6   8   76.24    3.48
   3  -6  -8   71.25    3.41
   3  -6  -8   65.32    3.05
   3  -6  -7   44.93    2.29
  -3  -6   7   45.42    2.75
  -3  -6   7   46.24    2.75
  -3  -6   7   49.45    2.83
  -3  -6   7   51.16    2.47
  -3  -6   6   81.51    4.01
  -3  -6   6   79.55    4.02
   3  -6  -6   74.25    4.23
  -3  -6   6   80.33    4.01
  -3  -6   6   82.88    3.61
   3  -6  -6   68.26    3.47
   3  -6  -5  131.36    6.65
  -3  -6   5  143.14    6.27
  -3  -6   5  138.32    6.34
   3  -6  -5  125.01    9.92
  -3  -6   5  142.66    6.31
  -3  -6   5  147.33    5.85
   3  -6  -4  110.21    5.44
  -3  -6   4  112.17    5.17
  -3  -6   4  112.18    5.28
   3  -6  -4  109.98    8.73
  -3  -6   4  117.14    5.18
  -3  -6   4  121.22    4.80
  -3  -6   3  138.42    5.88
   3  -6  -3  111.17    8.56
   3  -6  -2  184.01   10.73
   3  -6   0   38.01    3.92
   3  -6   0   27.02    2.61
  -3  -6  -1   42.41    1.96
  -3  -6  -1   40.12    2.66
   3  -6   1   44.92    4.37
   3  -6   1   32.14    3.15
  -3  -6  -1   40.25    2.52
  -3  -6  -1   39.66    2.49
  -3  -6  -1   40.54    2.43
  -3  -6  -2  240.88    9.51
  -3  -6  -2  257.22    9.49
   3  -6   2  259.21   13.27
  -3  -6  -2  261.75    9.53
  -3  -6  -2  244.78   10.08
  -3  -6  -2  228.24    9.96
  -3  -6  -2  239.56   10.09
  -3  -6  -3   44.20    2.19
  -3  -6  -3   44.12    2.17
   3  -6   3   43.72    4.59
  -3  -6  -3   43.62    2.21
   3  -6   3   37.25    3.88
  -3  -6  -3   44.92    2.71
  -3  -6  -3   44.52    3.15
  -3  -6  -3   41.62    3.04
  -3  -6  -3   46.46    2.86
  -3  -6  -4   37.74    1.94
  -3  -6  -4   36.41    1.90
  -3  -6  -4   35.78    1.92
  -3  -6  -4   34.75    2.74
  -3  -6  -4   35.28    2.69
  -3  -6  -5    0.94    0.42
  -3  -6  -5    1.02    0.45
  -3  -6  -5    0.46    1.15
  -3  -6  -5    0.60    1.23
  -3  -6  -5    1.21    1.10
  -3  -6  -6    2.92    0.44
  -3  -6  -6    3.47    0.49
  -3  -6  -6    3.39    0.89
  -3  -6  -6    3.40    0.90
  -3  -6  -6    3.34    0.97
  -3  -6  -7   15.34    0.78
  -3  -6  -7   20.05    0.93
  -3  -6  -7   19.52    0.88
  -3  -6  -7   15.57    1.08
  -3  -5   9   34.45    1.81
  -3  -5   9   40.67    2.03
  -3  -5   9   36.02    1.88
  -3  -5   9   39.85    2.06
  -3  -5   8   31.56    2.03
   3  -5  -8   28.14    1.64
   3  -5  -8   31.60    2.00
  -3  -5   8   29.08    2.10
   3  -5  -7   94.46    4.23
  -3  -5   7  100.32    4.77
  -3  -5   7   94.62    4.70
  -3  -5   7   98.52    4.79
  -3  -5   7   91.19    4.76
  -3  -5   7  112.21    4.46
  -3  -5   6  131.20    6.05
  -3  -5   6  131.46    6.10
  -3  -5   6  137.24    6.10
  -3  -5   6  140.56    6.15
  -3  -5   6  133.82    5.65
  -3  -5   5   73.76    3.79
  -3  -5   5   75.25    3.82
   3  -5  -5   69.65    4.09
  -3  -5   5   75.80    3.81
   3  -5  -5   71.84    6.73
  -3  -5   5   80.59    3.43
  -3  -5   4  273.82   11.38
  -3  -5   4  286.81   11.50
   3  -5  -4  281.45   15.39
  -3  -5   4  290.77   11.44
  -3  -5   4  298.96   11.06
   3  -5  -3  150.57    9.65
   3  -5  -2  118.59    7.54
   3  -5  -1   39.16    3.82
   3  -5   0  340.90   15.97
   3  -5   1  459.24   18.12
   3  -5   1  330.25   15.75
  -3  -5  -2   11.70    0.87
  -3  -5  -2   12.58    0.86
  -3  -5  -2   12.00    0.88
  -3  -5  -2   11.17    1.40
  -3  -5  -2   10.23    1.33
   3  -5   2   10.05    1.82
  -3  -5  -2   12.06    1.38
  -3  -5  -3   27.51    1.55
   3  -5   3   22.64    2.92
  -3  -5  -3   29.78    1.61
  -3  -5  -3   24.28    2.01
  -3  -5  -3   28.56    2.51
  -3  -5  -3   26.30    2.36
  -3  -5  -3   28.59    2.17
  -3  -5  -4   64.56    3.04
  -3  -5  -4   67.63    3.06
  -3  -5  -4   70.73    3.88
  -3  -5  -4   67.40    3.97
   3  -5   4   56.57    5.05
  -3  -5  -5   36.96    1.88
  -3  -5  -5   35.59    1.91
  -3  -5  -5   34.96    2.53
  -3  -5  -5   35.93    2.52
  -3  -5  -5   33.98    2.55
  -3  -5  -5   32.90    2.32
  -3  -5  -6   84.01    3.56
  -3  -5  -6   87.08    3.63
  -3  -5  -6   77.86    3.97
  -3  -5  -6   88.57    3.62
  -3  -5  -6   84.67    4.17
  -3  -5  -7    1.65    0.31
  -3  -5  -7    1.56    0.66
  -3  -5  -7    1.51    0.28
  -3  -5  -7    1.90    0.66
  -3  -4   9   41.25    2.05
  -3  -4   9   45.89    2.32
  -3  -4   9   39.76    2.11
  -3  -4   9   46.09    2.35
  -3  -4   8   64.31    3.04
   3  -4  -8   48.29    2.51
  -3  -4   8   65.64    3.23
  -3  -4   8   52.58    3.18
  -3  -4   7  275.16   11.35
  -3  -4   7  266.48   11.25
  -3  -4   7  276.31   11.44
  -3  -4   7  292.74   10.98
  -3  -4   6  300.63   12.57
  -3  -4   6  299.86   12.52
  -3  -4   6  325.91   12.75
  -3  -4   6  330.73   12.23
  -3  -4   6  310.76   12.67
  -3  -4   5  154.25    6.68
  -3  -4   5  155.21    6.70
   3  -4  -5  135.98    9.62
  -3  -4   5  155.84    6.74
  -3  -4   5  166.63    6.79
  -3  -4   5  155.86    6.35
   3  -4  -4   11.22    2.56
   3  -4  -3  584.70   25.30
   3  -4  -2 1479.55   57.29
  -3  -4   1  279.72   12.01
   3  -4  -1  268.72   13.10
  -3  -4   0  887.68   34.68
  -3  -4  -1   87.10    5.35
   3  -4   1   66.76    4.36
  -3  -4  -2   12.85    0.88
  -3  -4  -2   11.00    2.43
  -3  -4  -2   12.45    0.88
  -3  -4  -2   12.58    1.65
   3  -4   2    8.81    1.64
  -3  -4  -2   12.59    1.63
  -3  -4  -3   71.44    2.98
  -3  -4  -3   54.40    5.46
  -3  -4  -3   63.16    2.93
   3  -4   3   47.05    4.42
  -3  -4  -3   64.84    3.41
  -3  -4  -3   73.44    3.90
  -3  -4  -3   64.83    3.71
  -3  -4  -3   65.22    3.56
  -3  -4  -4  111.17    4.50
  -3  -4  -4  110.02    4.50
   3  -4   4   94.48    6.85
  -3  -4  -4  102.13    4.97
  -3  -4  -4  102.10    5.32
  -3  -4  -4  100.66    5.20
  -3  -4  -5   22.36    1.32
  -3  -4  -5   20.78    1.90
  -3  -4  -5   17.62    1.83
  -3  -4  -5   19.90    1.95
  -3  -4  -5   20.30    1.96
  -3  -4  -6    6.75    0.62
  -3  -4  -6    6.91    0.71
  -3  -4  -6    6.97    0.67
  -3  -4  -6    5.64    1.23
  -3  -4  -6    4.96    1.18
  -3  -4  -7    0.20    0.27
  -3  -4  -7    0.07    0.21
  -3  -4  -7   -0.19    0.72
  -3  -4  -7    0.20    0.67
  -3  -3  10   13.89    0.76
   3  -3 -10    8.43    0.54
  -3  -3   9   15.07    1.28
  -3  -3   9   13.74    1.21
  -3  -3   9   11.69    0.91
  -3  -3   8    9.01    1.27
  -3  -3   8    8.64    1.16
  -3  -3   8    7.39    1.38
  -3  -3   8   10.12    0.92
  -3  -3   7   99.42    4.90
  -3  -3   7   99.38    4.79
  -3  -3   7  113.73    5.15
  -3  -3   6    7.49    1.26
  -3  -3   6    6.61    1.12
  -3  -3   6    7.60    1.24
  -3  -3   6   10.62    0.96
  -3  -3   6    8.48    1.41
  -3  -3   5  125.91    5.86
  -3  -3   5  135.48    5.94
  -3  -3   5  147.78    6.06
  -3  -3   5  136.99    5.59
   3  -3  -4  377.25   17.68
   3  -3  -3   30.11    3.22
  -3  -3   2  185.07    8.58
   3  -3  -2  189.10    9.51
  -3  -3   2  189.59    8.88
   3  -3  -1 1353.99   51.42
  -3  -3   1 1317.24   50.61
  -3  -3   0  163.24    8.27
  -3  -3  -1  111.73    6.24
   3  -3   1   78.00    4.73
  -3  -3  -2  266.49   12.49
   3  -3   2  214.62   10.73
  -3  -3  -3   46.12    2.16
  -3  -3  -3   34.77    4.44
  -3  -3  -3   47.34    2.17
   3  -3   3   34.99    3.52
  -3  -3  -3   44.48    2.97
  -3  -3  -3   42.43    2.57
  -3  -3  -3   44.10    2.85
  -3  -3  -3   41.52    2.68
  -3  -3  -4   19.28    1.22
  -3  -3  -4   17.31    3.55
   3  -3   4   17.74    2.63
  -3  -3  -4   19.74    1.81
  -3  -3  -4   17.71    1.97
  -3  -3  -4   18.39    1.99
  -3  -3  -5    4.02    0.56
  -3  -3  -5    4.03    0.61
  -3  -3  -5    2.97    0.56
  -3  -3  -5    2.63    1.21
  -3  -3  -5    3.72    1.25
  -3  -3  -5    2.28    1.16
  -3  -3  -6   85.38    3.62
  -3  -3  -6   88.85    3.74
  -3  -3  -6   89.96    3.69
  -3  -3  -6   80.35    4.30
  -3  -3  -6   83.96    4.34
  -3  -3  -7   62.40    2.56
  -3  -3  -7   58.38    2.47
  -3  -3  -7   56.20    2.97
  -3  -3  -7   61.13    2.99
  -3  -2  10   14.77    0.92
  -3  -2   9   24.48    1.69
  -3  -2   9   25.08    1.63
  -3  -2   9   20.04    1.74
  -3  -2   9   23.61    1.35
  -3  -2   8  134.48    6.05
  -3  -2   8  127.07    6.23
  -3  -2   8  139.97    5.66
  -3  -2   7  157.69    7.00
  -3  -2   7  171.60    7.24
  -3  -2   7  167.53    6.62
  -3  -2   6   32.69    2.25
  -3  -2   6   30.13    2.12
  -3  -2   6   28.79    2.09
  -3  -2   6   33.56    2.31
  -3  -2   6   28.18    1.71
  -3  -2   5  114.40    5.24
  -3  -2   5  114.62    5.27
  -3  -2   5  127.38    5.41
  -3  -2   5  120.96    4.96
   3  -2  -4   45.93    4.06
  -3  -2   3   66.40    4.37
   3  -2  -3   56.72    4.30
  -3  -2   2  177.70    8.23
   3  -2  -2  157.62    8.03
   3  -2  -2  185.78    8.73
  -3  -2   2  180.78    8.56
  -3  -2   1   13.72    1.51
  -3  -2   1   13.19    1.95
  -3  -2   0  411.34   17.53
  -3  -2  -1  109.23    6.23
   3  -2   1   80.44    4.56
  -3  -2  -2  231.85   11.19
   3  -2   2  175.82    9.06
  -3  -2  -3   60.71    2.59
  -3  -2  -3   55.47    3.21
  -3  -2  -3   54.56    3.03
  -3  -2  -3   54.37    5.45
  -3  -2  -3   53.06    2.55
  -3  -2  -3   57.54    3.08
  -3  -2  -3   59.46    3.34
  -3  -2  -3   58.03    3.14
  -3  -2  -4  299.35   11.10
  -3  -2  -4  254.08   15.45
  -3  -2  -4  283.17   11.72
  -3  -2  -4  300.56   11.13
  -3  -2  -4  288.32   11.52
  -3  -2  -4  277.47   11.82
  -3  -2  -4  283.94   11.70
  -3  -2  -5  117.70    4.86
  -3  -2  -5  123.88    4.97
   3  -2   5  115.02    5.30
   3  -2   5  102.03    7.38
  -3  -2  -5  122.89    4.88
  -3  -2  -5  117.63    4.89
  -3  -2  -5  107.64    5.57
  -3  -2  -5  119.99    5.69
  -3  -2  -6    6.96    0.65
  -3  -2  -6    7.20    0.73
  -3  -2  -6    8.09    1.49
   3  -2   6    7.31    1.04
  -3  -2  -6    8.62    0.71
  -3  -2  -6    7.37    0.69
  -3  -2  -6    7.80    1.34
  -3  -2  -7   26.67    1.29
   3  -2   7   25.10    1.51
  -3  -2  -7   23.61    1.20
  -3  -2  -7   25.38    1.86
  -3  -2  -7   25.34    1.75
  -3  -2  -8   11.50    0.82
  -3  -1  10    3.83    0.54
   3  -1 -10    2.99    0.34
  -3  -1  10    2.89    0.40
  -3  -1   9   10.97    1.29
  -3  -1   9   13.90    1.25
  -3  -1   9   14.87    0.98
  -3  -1   8    2.59    0.60
  -3  -1   8    2.72    1.10
  -3  -1   8    2.31    0.90
  -3  -1   8    3.01    1.15
  -3  -1   7   43.26    2.85
  -3  -1   7   43.45    2.73
  -3  -1   7   42.86    2.69
  -3  -1   7   44.19    2.91
  -3  -1   7   43.68    2.31
  -3  -1   6   62.06    3.33
  -3  -1   6   55.12    3.12
  -3  -1   6   59.91    3.20
  -3  -1   6   61.90    3.33
  -3  -1   6   52.03    2.71
  -3  -1   5  193.49    7.99
  -3  -1   5  171.36    7.76
  -3  -1   5  185.90    7.82
  -3  -1   5  198.55    7.51
  -3  -1   5  196.04    7.97
  -3  -1   4   84.13    5.59
  -3  -1   3    0.83    1.15
   3  -1  -3    1.30    0.88
  -3  -1   2  124.44    6.44
   3  -1  -2  130.64    6.55
  -3  -1   2  119.55    6.61
  -3  -1   1  380.37   15.73
  -3  -1   1  391.82   16.40
  -3  -1   0  348.50   14.04
  -3  -1   0  342.93   15.02
   3  -1   0  319.03   14.79
  -3  -1  -1   15.04    1.72
  -3  -1  -1   17.06    2.54
   3  -1   1   13.88    2.11
  -3  -1  -2    0.13    1.57
   3  -1   2    0.43    0.69
  -3  -1  -3   73.12    3.19
  -3  -1  -3   82.86    6.67
  -3  -1  -3   73.96    3.21
  -3  -1  -3   78.84    3.21
  -3  -1  -3   73.40    3.67
  -3  -1  -3   72.30    3.80
  -3  -1  -3   73.90    3.80
  -3  -1  -4   11.78    0.91
  -3  -1  -4    6.61    2.81
  -3  -1  -4   12.86    0.97
  -3  -1  -4   12.17    0.95
  -3  -1  -4   12.27    0.93
  -3  -1  -4   13.47    1.42
  -3  -1  -4    9.87    1.54
   3  -1   4   11.20    2.10
  -3  -1  -4   10.97    1.64
  -3  -1  -5   23.94    1.38
  -3  -1  -5   21.53    3.98
  -3  -1  -5   24.60    1.46
   3  -1   5   23.00    1.83
   3  -1   5   20.33    2.96
  -3  -1  -5   24.33    1.45
  -3  -1  -5   23.59    2.10
  -3  -1  -5   25.71    1.42
  -3  -1  -5   20.95    2.03
  -3  -1  -6  137.26    5.56
   3  -1   6  134.87    6.00
  -3  -1  -6  134.35    5.55
  -3  -1  -6  140.28    5.48
  -3  -1  -6  130.83    6.24
  -3  -1  -6  139.71    6.28
  -3  -1  -7    9.43    0.66
   3  -1   7    7.45    0.92
  -3  -1  -7    9.28    0.67
  -3  -1  -7    9.87    1.35
  -3  -1  -8   13.13    0.92
  -3   0  10   65.94    2.50
   3   0 -10   50.36    2.25
  -3   0   9   13.64    1.20
  -3   0   9   11.02    1.42
  -3   0   9   13.39    0.91
  -3   0   8   26.59    2.29
  -3   0   8   31.53    2.22
  -3   0   8   30.66    2.16
  -3   0   8   31.89    1.76
  -3   0   7    0.16    0.47
  -3   0   7    1.28    1.07
  -3   0   7    0.04    0.90
  -3   0   7    0.27    0.85
  -3   0   6   21.33    1.89
  -3   0   6   18.16    1.67
  -3   0   6   20.44    1.34
  -3   0   6   17.87    1.82
  -3   0   5    1.01    1.03
  -3   0   5    1.62    0.92
  -3   0   5    1.21    0.78
  -3   0   5    0.87    0.93
  -3   0   4    0.52    1.41
  -3   0   3   22.84    2.51
   3   0  -3   20.37    2.03
  -3   0   2   93.29    5.24
   3   0  -2   93.39    4.98
  -3   0   2   94.46    5.59
   3   0  -2   87.42    4.78
  -3   0   1  329.08   13.75
   3   0  -1  313.74   13.81
  -3   0   1  328.12   14.24
  -3   0   0   13.01    1.80
  -3   0   0   14.01    2.14
   3   0   0   13.90    1.90
  -3   0  -1    4.27    1.83
   3   0   1    6.03    1.54
  -3   0  -1    6.06    1.44
  -3   0  -2   85.25    5.31
  -3   0  -2   95.81    6.60
  -3   0  -3  116.46    4.70
  -3   0  -3  110.73    8.31
  -3   0  -3  118.51    4.73
  -3   0  -3  123.89    4.76
  -3   0  -3  111.08    5.23
  -3   0  -3  110.57    5.15
  -3   0  -3  115.56    4.68
  -3   0  -3  110.02    5.28
  -3   0  -4   15.74    1.05
  -3   0  -4   12.79    3.34
  -3   0  -4   15.69    1.09
   3   0   4   14.34    1.45
  -3   0  -4   15.86    1.12
  -3   0  -4   15.99    1.04
  -3   0  -4   13.57    1.73
  -3   0  -4   15.83    1.52
   3   0   4   12.96    2.24
  -3   0  -5  185.37    7.48
  -3   0  -5  152.99   11.66
  -3   0  -5  198.84    7.63
   3   0   5  149.46   10.00
   3   0   5  182.70    8.09
  -3   0  -5  203.94    7.67
  -3   0  -5  186.48    8.35
  -3   0  -5  198.54    7.53
  -3   0  -5  188.35    8.37
  -3   0  -6   55.13    2.60
   3   0   6   52.40    3.04
  -3   0  -6   62.42    2.70
  -3   0  -6   55.31    3.39
  -3   0  -6   56.32    3.28
  -3   0  -7   13.47    0.78
   3   0   7   12.01    1.16
  -3   0  -7   12.67    0.87
  -3   0  -7   12.20    1.45
  -3   0  -8    0.17    0.51
  -3   1  10    2.70    0.49
   3   1 -10    2.28    0.26
  -3   1   9   13.46    1.23
  -3   1   9   11.37    1.35
  -3   1   9   15.58    0.94
  -3   1   8    2.79    0.55
  -3   1   8    0.82    1.08
  -3   1   8    2.34    1.06
  -3   1   8    2.94    0.99
  -3   1   8    3.07    1.02
  -3   1   7   45.46    2.96
  -3   1   7   43.61    2.76
  -3   1   7   46.43    2.81
  -3   1   7   46.75    2.98
  -3   1   7   46.61    2.36
  -3   1   6   59.98    3.49
  -3   1   6   61.12    3.42
  -3   1   6   57.08    3.23
  -3   1   6   61.66    2.87
  -3   1   5  200.09    8.04
  -3   1   5  188.93    7.86
  -3   1   5  200.49    7.53
  -3   1   4   88.44    5.90
  -3   1   3    1.21    1.21
  -3   1   2  118.71    6.55
   3   1  -2  120.32    5.82
   3   1  -2  115.42    5.74
  -3   1   2  125.37    6.71
  -3   1   1  370.29   15.62
   3   1  -1  358.71   15.40
  -3   1   1  374.57   16.11
  -3   1   0  361.84   14.95
   3   1   0  339.64   15.16
  -3   1   0  331.78   15.28
  -3   1  -1   12.99    2.09
   3   1   1   14.26    2.19
  -3   1  -2    1.43    1.25
   3   1   2    1.03    0.71
  -3   1  -3   74.04    3.22
  -3   1  -3   65.80    5.54
  -3   1  -3   78.40    3.27
   3   1   3   57.54    4.62
  -3   1  -3   83.32    3.32
  -3   1  -3   71.27    3.80
  -3   1  -3   73.57    3.71
  -3   1  -3   71.98    3.81
  -3   1  -4   12.04    0.89
  -3   1  -4    9.20    3.03
  -3   1  -4   12.77    0.96
   3   1   4   10.85    1.33
  -3   1  -4   13.10    1.02
   3   1   4   10.42    1.93
  -3   1  -4   12.65    0.90
  -3   1  -4   12.16    1.67
  -3   1  -4   13.18    1.42
  -3   1  -5   23.93    4.05
  -3   1  -5   24.41    1.44
   3   1   5   24.00    1.98
  -3   1  -5   26.08    1.53
  -3   1  -5   23.49    2.22
  -3   1  -5   21.57    2.07
  -3   1  -6  132.75    5.49
   3   1   6  129.36    6.05
  -3   1  -6  148.23    5.66
  -3   1  -6  130.29    6.29
  -3   1  -6  140.45    6.30
   3   1   7   10.09    1.11
  -3   1  -7    8.84    0.71
  -3   1  -7    7.81    1.29
  -3   1  -7    6.91    0.93
  -3   1  -8   12.54    0.63
  -3   2  10   12.78    0.85
  -3   2   9   26.69    1.66
  -3   2   9   23.21    1.74
  -3   2   9   25.24    1.29
  -3   2   8  131.43    6.34
  -3   2   8  130.83    6.04
  -3   2   8  134.77    6.01
  -3   2   8  135.11    6.16
  -3   2   8  140.26    5.57
  -3   2   7  160.56    7.23
  -3   2   7  153.83    6.99
  -3   2   7  158.68    7.01
  -3   2   7  159.69    6.54
  -3   2   7  166.95    7.16
  -3   2   6   31.88    2.41
  -3   2   6   32.43    2.32
  -3   2   6   31.83    2.21
  -3   2   6   30.79    1.76
  -3   2   6   30.96    2.26
  -3   2   5  122.75    5.62
  -3   2   5  122.57    5.58
  -3   2   5  137.95    8.14
  -3   2   5  122.51    5.47
  -3   2   5  122.05    5.09
  -3   2   5  128.67    5.60
  -3   2   3   66.26    4.64
  -3   2   2  183.04    9.05
  -3   2   1   16.06    2.14
   3   2  -1   11.37    1.61
  -3   2   0  404.10   16.68
  -3   2   0  374.88   16.77
   3   2   0  369.12   16.60
  -3   2  -1  106.40    6.46
  -3   2  -1   94.22    6.49
   3   2   1  105.82    6.64
  -3   2  -2  244.30   10.97
  -3   2  -2  211.83   11.18
  -3   2  -3   56.80    5.23
  -3   2  -3   57.40    2.57
  -3   2  -3   54.00    3.09
  -3   2  -3   55.59    5.58
   3   2   3   44.99    3.97
  -3   2  -3   60.45    2.64
  -3   2  -3   64.59    2.71
  -3   2  -3   52.85    3.18
  -3   2  -3   52.47    3.13
  -3   2  -4  277.34   15.83
  -3   2  -4  294.61   11.25
   3   2   4  230.39   13.54
  -3   2  -4  327.05   11.41
  -3   2  -4  280.52   11.98
  -3   2  -4  274.61   11.72
  -3   2  -5  103.02    8.63
  -3   2  -5  114.67    4.86
   3   2   5  117.11    5.53
  -3   2  -5  125.71    5.03
  -3   2  -5  112.68    5.71
  -3   2  -5  118.28    5.72
   3   2   6    5.24    0.87
  -3   2  -6    6.52    0.61
   3   2   6    7.30    1.20
  -3   2  -6    7.66    0.77
  -3   2  -6    6.15    1.47
   3   2   7   25.30    1.72
  -3   2  -7   23.90    1.73
  -3   2  -8   14.58    0.71
  -3   3  10   11.89    0.79
  -3   3   9   12.92    1.09
  -3   3   9   10.51    1.17
  -3   3   8    7.97    1.12
  -3   3   8    7.60    1.28
  -3   3   8    9.39    1.27
  -3   3   8    8.69    0.77
  -3   3   7  112.77    5.19
  -3   3   7  112.35    5.26
  -3   3   7  109.08    5.21
  -3   3   7  106.55    4.63
  -3   3   7  112.05    4.70
  -3   3   6   10.34    1.42
  -3   3   6   10.20    0.86
  -3   3   6   10.49    1.33
  -3   3   6   10.96    0.95
  -3   3   6   11.53    1.47
  -3   3   5  134.60    6.05
  -3   3   5  135.17    6.01
  -3   3   5  134.41    8.40
  -3   3   5  128.96    5.88
  -3   3   5  136.84    5.52
  -3   3   5  136.12    5.99
  -3   3   4  396.15   17.85
  -3   3   3   28.54    2.59
  -3   3   2  189.75    8.41
  -3   3   2  190.47    9.53
  -3   3   2  190.40    9.61
  -3   3   1 1309.26   48.21
   3   3  -1 1139.85   47.43
  -3   3   1 1242.84   48.16
   3   3  -1 1295.90   47.22
  -3   3   0  167.16    8.67
  -3   3   0  167.16    8.73
   3   3   0  150.66    8.44
  -3   3  -1  111.59    6.86
  -3   3  -1   99.66    6.73
  -3   3  -2  276.75   12.79
  -3   3  -2  261.90   12.59
  -3   3  -3   44.20    4.83
  -3   3  -3   42.88    2.69
   3   3   3   32.06    3.31
  -3   3  -3   45.86    4.86
  -3   3  -3   43.56    2.10
  -3   3  -3   47.04    2.20
  -3   3  -3   42.28    2.75
  -3   3  -3   44.15    2.68
  -3   3  -3   42.91    2.73
  -3   3  -4   21.06    3.68
   3   3   4   16.70    2.54
  -3   3  -4   19.36    1.23
  -3   3  -4   15.97    3.31
  -3   3  -4   22.20    1.38
  -3   3  -4   20.29    2.08
  -3   3  -5    3.57    0.51
   3   3   5    3.42    1.17
  -3   3  -5    3.60    0.66
  -3   3  -5    3.11    1.34
   3   3   6   83.18    4.21
  -3   3  -6   91.04    3.79
  -3   3  -6   77.88    4.18
   3   3   7   55.36    2.84
  -3   3  -7   61.66    2.55
  -3   3  -7   57.21    3.02
  -3   3  -7   52.31    2.82
  -3   4   9   43.75    2.07
  -3   4   9   34.59    2.05
  -3   4   8   50.96    3.31
  -3   4   8   58.97    3.22
  -3   4   8   60.53    3.16
  -3   4   8   60.00    3.19
  -3   4   8   64.06    2.70
  -3   4   7  278.09   11.43
  -3   4   7  271.64   10.65
  -3   4   7  274.38   11.18
  -3   4   7  274.52   10.64
  -3   4   7  275.78   11.22
  -3   4   6  326.96   12.72
  -3   4   6  308.96   12.52
  -3   4   6  306.58   11.94
  -3   4   6  301.17   12.46
  -3   4   6  316.59   11.98
  -3   4   6  302.57   12.46
  -3   4   5  156.94    6.86
  -3   4   5  153.53    6.78
  -3   4   5  157.97    9.27
  -3   4   5  156.93    6.22
  -3   4   5  161.67    6.29
  -3   4   5  144.68    6.57
  -3   4   5  152.87    6.72
  -3   4   4   11.60    2.00
  -3   4   4   11.62    2.44
  -3   4   3  625.44   25.65
  -3   4   3  663.19   26.77
  -3   4   2 1362.79   52.46
  -3   4   2 1459.49   53.98
  -3   4   1  262.63   12.39
  -3   4   1  241.33   12.07
   3   4  -1  269.53   11.77
  -3   4   0  877.09   34.33
   3   4   0  819.89   34.09
  -3   4   0  844.63   34.01
  -3   4  -1   86.24    6.12
  -3   4  -1   78.46    5.77
  -3   4  -2   11.28    2.56
  -3   4  -2   12.75    2.92
  -3   4  -2   14.05    0.96
  -3   4  -2   11.22    1.44
  -3   4  -2   11.90    1.43
  -3   4  -3   58.51    5.88
  -3   4  -3   61.67    3.57
  -3   4  -3   63.23    5.86
  -3   4  -3   63.61    2.88
  -3   4  -3   74.66    3.05
  -3   4  -3   59.24    3.56
  -3   4  -3   62.02    3.45
  -3   4  -4  100.16    8.07
  -3   4  -4  102.91    5.15
  -3   4  -4   96.64    7.77
  -3   4  -4  106.57    4.34
  -3   4  -4  105.68    4.46
  -3   4  -4   92.82    5.09
  -3   4  -5   15.25    1.70
   3   4   5   19.05    1.83
  -3   4  -5   19.42    1.84
   3   4   6    7.61    1.23
  -3   4  -6    7.06    1.50
  -3   4  -6    4.44    1.04
   3   4   7   -0.09    0.69
  -3   4  -7    0.10    0.85
  -3   4  -7    0.26    0.60
  -3   5   9   34.40    1.94
  -3   5   9   37.64    1.84
  -3   5   8   36.10    2.23
  -3   5   8   33.64    2.09
  -3   5   8   34.13    2.06
  -3   5   7   98.46    4.95
  -3   5   7  100.59    4.73
  -3   5   7   92.26    4.23
  -3   5   7   99.44    4.74
  -3   5   7  106.29    4.25
  -3   5   6  131.49    6.06
  -3   5   6  126.87    5.92
  -3   5   6  130.84    5.43
  -3   5   6  126.06    5.90
  -3   5   6  132.94    5.42
  -3   5   6  134.16    5.92
  -3   5   5   72.34    3.83
  -3   5   5   71.59    3.81
  -3   5   5   73.71    5.87
  -3   5   5   75.79    3.29
  -3   5   5   75.72    3.33
  -3   5   5   73.51    3.72
  -3   5   5   70.66    3.71
  -3   5   4  284.66   13.67
  -3   5   4  292.60   11.70
  -3   5   4  296.00   11.72
  -3   5   4  296.82   14.30
  -3   5   4  283.15   11.75
  -3   5   4  304.89   11.26
  -3   5   4  287.17   11.69
  -3   5   4  288.11   11.60
  -3   5   4  291.07   11.64
  -3   5   3  172.47    8.83
  -3   5   3  183.52    9.67
  -3   5   2  127.14    7.57
  -3   5   2  127.03    7.35
  -3   5   1   35.93    3.45
   3   5  -1   38.01    3.35
  -3   5   0  272.81   14.11
  -3   5   0  315.14   14.00
  -3   5  -1  407.59   18.93
  -3   5  -1  401.60   18.33
  -3   5  -2   11.99    1.50
  -3   5  -2   11.37    2.47
  -3   5  -2   10.92    0.83
  -3   5  -2   12.87    2.91
  -3   5  -2   12.74    0.91
  -3   5  -2    8.96    1.42
  -3   5  -2   11.73    1.26
  -3   5  -3   26.73    2.27
  -3   5  -3   26.69    1.50
  -3   5  -3   26.53    4.10
  -3   5  -3   30.44    3.95
  -3   5  -3   31.22    1.66
  -3   5  -3   27.97    2.09
  -3   5  -4   52.95    6.00
  -3   5  -4   61.49    3.84
  -3   5  -4   51.19    5.55
  -3   5  -4   65.13    3.74
  -3   5  -5   27.27    2.32
  -3   5  -5   36.81    1.89
  -3   5  -5   32.69    2.53
  -3   5  -5   30.30    2.35
   3   5   6   75.41    3.82
  -3   5  -6   85.93    3.42
  -3   5  -6   84.83    4.06
  -3   5  -6   77.34    3.90
   3   5   7    2.07    0.70
  -3   5  -7    1.52    0.33
  -3   5  -7    1.28    0.79
  -3   5  -7    1.55    0.63
  -3   6   9  128.00    4.93
  -3   6   9  113.83    4.70
  -3   6   8   74.94    3.67
  -3   6   8   77.17    3.58
  -3   6   7   44.48    2.93
  -3   6   7   48.21    2.81
  -3   6   7   53.24    2.48
  -3   6   7   50.56    2.78
  -3   6   6   77.08    4.05
  -3   6   6   75.80    3.91
  -3   6   6   76.55    3.99
  -3   6   6   79.65    3.53
  -3   6   6   80.90    3.47
  -3   6   6   73.57    3.83
  -3   6   5  125.71    8.18
  -3   6   5  134.06    6.20
  -3   6   5  130.73    6.13
  -3   6   5  140.66    8.63
  -3   6   5  143.21    5.71
  -3   6   5  146.45    5.70
  -3   6   5  129.79    6.12
  -3   6   5  140.03    6.11
  -3   6   4  113.90    7.18
  -3   6   4  115.44    5.36
  -3   6   4  118.42    5.43
  -3   6   4  120.07    7.63
  -3   6   4  121.49    4.93
  -3   6   4  115.47    5.35
  -3   6   4  119.53    5.47
  -3   6   4  126.77    5.00
  -3   6   4  114.31    5.50
  -3   6   4  117.99    5.34
  -3   6   3  125.00    7.19
  -3   6   3  130.71    5.75
  -3   6   3  125.51    7.78
  -3   6   3  134.08    5.28
  -3   6   3  124.80    5.74
  -3   6   3  124.67    5.62
  -3   6   2  192.33   10.38
   3   6  -2  191.77   10.45
  -3   6   2  197.00   10.15
  -3   6   1  183.41   10.21
  -3   6   1  187.45    9.73
   3   6  -1  191.07    9.97
  -3   6   0   32.71    3.94
  -3   6   0   37.46    3.58
  -3   6  -1   41.00    2.65
  -3   6  -1   37.13    3.81
  -3   6  -1   42.04    1.99
  -3   6  -1   38.62    2.52
  -3   6  -1   38.52    2.39
  -3   6  -2  220.34   13.36
  -3   6  -2  246.48   10.28
  -3   6  -2  219.15   12.35
  -3   6  -2  253.04    9.46
  -3   6  -2  233.55   10.00
  -3   6  -3   33.62    4.82
  -3   6  -3   41.27    2.97
  -3   6  -3   43.83    4.54
  -3   6  -3   43.51    2.19
  -3   6  -3   45.00    2.82
  -3   6  -4   30.27    4.60
  -3   6  -4   34.47    2.70
  -3   6  -4   38.72    2.00
  -3   6  -4   35.31    2.72
  -3   6  -4   37.39    2.55
  -3   6  -5    1.74    1.13
  -3   6  -5    1.13    0.45
  -3   6  -5    1.35    1.28
  -3   6  -5    0.66    0.94
  -3   6  -6    1.95    0.90
   3   6   6    3.65    1.08
  -3   6  -6    3.66    0.52
  -3   6  -6    2.55    0.86
  -3   6  -6    3.21    1.13
  -3   6  -7   16.10    0.83
   3   6   7   18.12    1.23
  -3   6  -7   20.85    0.96
  -3   6  -7   19.00    1.25
  -3   6  -7   18.74    1.21
  -3   7   9   49.52    2.23
  -3   7   8   18.65    1.45
  -3   7   8   18.42    1.32
  -3   7   7   54.31    2.53
  -3   7   7   56.08    2.94
  -3   7   6  187.49    7.80
  -3   7   6  182.02    8.06
  -3   7   6  193.38    7.92
  -3   7   6  177.98    7.50
  -3   7   6  189.30    8.07
  -3   7   6  179.45    8.04
  -3   7   6  200.24    7.45
  -3   7   5   84.53    6.35
  -3   7   5   87.28    4.39
  -3   7   5   83.93    4.30
  -3   7   5   89.61    6.51
  -3   7   5   92.62    3.95
  -3   7   5   91.04    3.89
  -3   7   5   88.14    4.43
  -3   7   5   92.30    4.27
  -3   7   4  164.28    9.31
  -3   7   4  160.52    7.13
  -3   7   4  166.01    7.23
  -3   7   4  161.96    9.50
  -3   7   4  169.08    6.75
  -3   7   4  175.33    6.77
  -3   7   4  167.17    7.25
  -3   7   4  165.81    7.10
  -3   7   3  187.80    7.89
  -3   7   3  178.98   10.09
  -3   7   3  192.00    7.36
  -3   7   3  182.18    7.33
  -3   7   3  184.15    7.83
  -3   7   3  182.85    7.71
  -3   7   3  182.25    9.62
  -3   7   2  277.27   13.75
  -3   7   2  279.70   11.17
  -3   7   2  288.74   10.61
  -3   7   2  273.07   10.58
   3   7  -2  258.70   13.88
  -3   7   2  272.08   11.14
  -3   7   2  276.95   11.09
  -3   7   2  264.68   11.00
  -3   7   1  196.95   11.13
  -3   7   1  205.68    8.62
  -3   7   1  214.10    8.01
  -3   7   1  205.91    7.99
  -3   7   1  198.69    8.59
   3   7  -1  191.26   10.95
  -3   7   1  204.05    8.49
  -3   7   1  203.85    8.48
  -3   7   1  190.62   10.26
  -3   7   0   15.30    1.60
  -3   7   0   13.48    2.22
  -3   7   0   11.78    2.81
  -3   7   0   15.13    0.98
  -3   7   0   14.90    0.99
  -3   7   0   15.56    1.64
  -3   7   0   14.36    1.42
  -3   7   0   14.56    1.41
  -3   7   0   12.79    1.43
  -3   7  -1  216.83   12.71
  -3   7  -1  239.93    9.07
  -3   7  -1  235.32    9.08
  -3   7  -1  222.60    9.64
  -3   7  -2   72.37    4.00
  -3   7  -2   69.07    3.12
  -3   7  -2   64.95    3.80
  -3   7  -2   72.63    3.78
  -3   7  -3    9.75    1.68
  -3   7  -3    6.92    2.72
  -3   7  -3   10.24    0.87
  -3   7  -3    9.25    1.62
  -3   7  -3    7.53    1.32
  -3   7  -4  197.01    8.91
  -3   7  -4  206.43    8.04
  -3   7  -4  202.05    8.78
  -3   7  -4  199.31    8.74
  -3   7  -5    3.76    1.32
  -3   7  -5    5.45    0.63
  -3   7  -5    5.44    1.35
  -3   7  -5    5.94    1.16
  -3   7  -6    5.83    1.00
   3   7   6    6.69    1.12
  -3   7  -6    6.55    0.59
  -3   7  -6    7.84    1.16
  -3   7  -6    6.03    1.00
   3   7   7    1.72    0.50
  -3   7  -7    2.50    0.24
  -3   7  -7    2.29    0.47
  -3   7  -7    1.94    0.44
  -3   8   8  104.55    4.40
  -3   8   8   99.56    4.25
  -3   8   7   68.46    3.13
  -3   8   7   69.51    2.96
  -3   8   7   67.72    3.28
  -3   8   6    3.50    0.84
  -3   8   6    2.59    0.90
  -3   8   6    3.00    0.55
  -3   8   6    2.89    0.96
  -3   8   6    3.22    0.91
  -3   8   5  343.13   13.76
  -3   8   5  340.60   16.69
  -3   8   5  336.39   13.83
  -3   8   5  345.76   13.82
  -3   8   5  362.17   13.49
  -3   8   5  356.46   13.36
  -3   8   5  355.11   14.06
  -3   8   4  223.89    9.45
  -3   8   4  211.38   11.79
  -3   8   4  229.78    9.59
  -3   8   4  221.60   12.01
  -3   8   4  234.14    9.17
   3   8  -4  228.36   13.40
  -3   8   4  251.36    9.16
  -3   8   4  224.04    9.68
  -3   8   3  108.65    5.12
  -3   8   3  118.85    5.37
  -3   8   3  111.65    7.41
  -3   8   3  119.43    4.86
   3   8  -3  103.83    8.04
  -3   8   3  118.29    5.41
  -3   8   2   79.63    4.00
  -3   8   2   66.24    5.69
  -3   8   2   82.90    3.45
  -3   8   2   75.30    3.37
   3   8  -2   72.49    6.16
  -3   8   2   75.93    3.97
  -3   8   2   75.75    3.91
  -3   8   2   78.44    3.75
  -3   8   1  159.79    9.74
  -3   8   1  172.75    7.31
  -3   8   1  177.34    6.69
  -3   8   1  166.97    6.60
   3   8  -1  156.97    9.84
  -3   8   1  163.52    7.15
  -3   8   1  162.28    7.17
  -3   8   1  152.47    7.04
  -3   8   0   69.80    6.20
  -3   8   0   74.53    4.11
  -3   8   0   83.55    3.49
  -3   8   0   81.08    3.44
  -3   8   0   76.52    3.84
  -3   8   0   76.37    3.99
  -3   8  -1  241.14   14.02
  -3   8  -1  263.73   10.97
  -3   8  -1  269.79   10.12
  -3   8  -1  257.08   10.74
  -3   8  -1  248.74   10.71
  -3   8  -1  265.59   10.08
  -3   8  -1  250.81   10.82
  -3   8  -2  270.73   15.68
  -3   8  -2  301.27   11.35
  -3   8  -2  295.46   11.32
  -3   8  -2  284.70   12.10
  -3   8  -2  291.20   12.07
  -3   8  -3   64.90    3.88
  -3   8  -3   68.91    3.02
  -3   8  -3   62.60    3.60
  -3   8  -3   60.27    3.69
  -3   8  -4    8.15    1.58
  -3   8  -4    7.63    0.73
  -3   8  -4    7.38    1.50
  -3   8  -4    6.97    1.33
  -3   8  -5   20.00    1.14
  -3   8  -5   20.41    1.78
  -3   8  -5   17.34    1.66
  -3   8  -6    1.28    0.72
  -3   8  -6    2.57    0.33
  -3   8  -6    2.39    0.32
  -3   8  -6    2.42    0.81
  -3   8  -6    2.17    0.72
  -3   9   8    9.97    0.87
  -3   9   8    9.50    0.70
  -3   9   7   38.93    2.02
  -3   9   7   37.40    1.86
  -3   9   7   38.05    2.13
  -3   9   6  320.70   12.63
  -3   9   6  331.91   12.40
  -3   9   6  318.80   12.78
  -3   9   6  314.77   12.87
  -3   9   5   38.90    2.39
  -3   9   5   42.15    2.13
  -3   9   5   39.14    2.56
  -3   9   4  713.01   27.98
  -3   9   4  714.34   28.00
  -3   9   4  772.20   27.68
   3   9  -4  703.71   32.71
  -3   9   4  761.89   27.59
  -3   9   4  724.07   28.23
  -3   9   3   93.17    4.56
  -3   9   3   96.18    4.67
  -3   9   3   88.38    6.50
  -3   9   3  102.48    4.27
   3   9  -3   91.16    7.51
  -3   9   3  100.08    4.23
  -3   9   3  101.42    4.83
  -3   9   2  105.70    4.79
  -3   9   2  102.98    4.92
  -3   9   2   90.31    6.81
  -3   9   2   99.65    4.93
  -3   9   2  105.34    4.40
   3   9  -2   93.80    7.54
  -3   9   1  418.15   20.85
  -3   9   1  467.53   18.13
  -3   9   1  485.22   17.49
  -3   9   1  441.21   17.91
  -3   9   1  466.87   18.09
   3   9  -1  404.04   21.35
  -3   9   0  199.29   12.02
  -3   9   0  225.16    9.39
  -3   9   0  223.48    8.65
  -3   9   0  210.77    9.34
  -3   9   0  219.57    9.25
  -3   9  -1  600.50   23.21
  -3   9  -1  594.13   27.79
  -3   9  -1  660.34   24.23
  -3   9  -1  642.22   23.35
  -3   9  -1  613.63   24.09
  -3   9  -1  628.53   24.04
  -3   9  -2  273.17   10.74
  -3   9  -2  250.74   14.90
  -3   9  -2  291.46   11.79
  -3   9  -2  289.42   10.85
  -3   9  -2  264.74   11.40
  -3   9  -2  290.86   11.63
  -3   9  -2  277.80   11.55
  -3   9  -3  135.25    5.50
  -3   9  -3  131.05    6.21
  -3   9  -3  132.86    5.42
  -3   9  -3  133.37    6.20
  -3   9  -4   18.15    2.01
  -3   9  -4   22.31    1.30
  -3   9  -4   21.23    1.21
  -3   9  -4   19.51    1.86
  -3   9  -4   19.71    1.81
  -3   9  -5   12.32    1.45
  -3   9  -5   15.33    0.93
  -3   9  -5   14.57    0.86
  -3   9  -5   14.12    1.39
  -3   9  -5   13.07    1.34
  -3   9  -6   15.41    0.77
   3   9   6   14.78    1.07
  -3   9  -6   15.69    1.02
  -3   9  -6   14.26    1.07
  -3  10   8    7.37    0.58
  -3  10   7   50.37    2.42
  -3  10   7   55.51    2.37
  -3  10   7   55.20    2.55
  -3  10   6   69.34    3.30
  -3  10   6   69.94    3.10
  -3  10   6   70.53    3.44
  -3  10   5   77.33    3.84
  -3  10   5   85.15    3.63
  -3  10   5   79.56    4.05
  -3  10   4   50.22    2.85
  -3  10   4   51.99    2.55
  -3  10   4   54.70    2.46
  -3  10   4   50.63    3.04
  -3  10   3  453.86   18.14
  -3  10   3  449.03   18.12
  -3  10   3  481.87   17.80
  -3  10   3  486.38   17.73
  -3  10   3  458.94   18.35
  -3  10   2  335.04   13.65
  -3  10   2  341.30   13.73
  -3  10   2  360.69   13.28
   3  10  -2  299.06   17.33
  -3  10   2  344.70   13.87
  -3  10   1  111.83    7.95
  -3  10   1  124.38    5.79
  -3  10   1  131.17    5.25
   3  10  -1  114.23    8.64
  -3  10   1  120.61    5.82
  -3  10   0  193.11   11.76
  -3  10   0  214.57    9.23
  -3  10   0  221.89    8.55
  -3  10   0  210.42    9.16
  -3  10  -1   52.72    3.30
  -3  10  -1   53.50    3.20
  -3  10  -1   57.96    2.69
  -3  10  -1   53.61    3.31
  -3  10  -2    8.76    1.52
  -3  10  -2    9.47    0.85
  -3  10  -2    9.68    1.56
  -3  10  -2   10.66    1.41
  -3  10  -3   33.20    2.67
  -3  10  -3   36.54    1.88
  -3  10  -3   39.38    2.58
  -3  10  -3   33.47    2.40
  -3  10  -4   58.36    2.60
  -3  10  -4   60.29    3.13
  -3  10  -4   54.42    3.08
  -3  10  -5    3.75    0.94
  -3  10  -5    5.04    0.47
   3  10   5    3.33    0.86
  -3  10  -5    3.76    0.82
  -3  11   7   53.62    2.01
  -3  11   7   47.52    2.06
  -3  11   6   43.32    2.23
  -3  11   6   48.07    2.12
  -3  11   6   43.31    2.34
  -3  11   5   17.25    1.39
  -3  11   5   18.83    1.18
  -3  11   5   17.07    1.53
  -3  11   4   81.10    4.02
  -3  11   4   87.91    3.76
  -3  11   4   86.18    4.24
  -3  11   3  130.16    5.98
  -3  11   3  138.38    5.67
  -3  11   3  143.08    5.56
  -3  11   3  127.96    6.15
  -3  11   2   88.41    4.36
  -3  11   2   90.63    4.36
  -3  11   2   95.30    4.03
  -3  11   2   85.94    4.51
  -3  11   1  415.46   16.37
  -3  11   1  425.46   15.91
  -3  11   1  423.93   16.52
  -3  11   1  402.78   16.31
  -3  11   0   15.34    1.62
  -3  11   0   17.25    1.18
  -3  11   0   14.68    1.64
  -3  11  -1   50.76    3.11
  -3  11  -1   52.56    2.53
  -3  11  -2  123.52    5.79
  -3  11  -2  122.81    5.10
  -3  11  -3   41.42    2.78
  -3  11  -3   45.95    2.18
  -3  11  -3   48.27    2.72
  -3  11  -4   78.49    3.95
  -3  11  -4   84.76    3.45
  -3  11  -5   28.76    1.25
   3  11   5   23.75    1.46
  -3  12   6   85.46    3.70
  -3  12   6   97.24    3.67
  -3  12   6   88.07    3.79
  -3  12   5   22.26    1.44
  -3  12   5   22.18    1.25
  -3  12   5   22.45    1.58
  -3  12   4   18.77    1.44
  -3  12   4   18.78    1.18
  -3  12   4   17.59    1.54
  -3  12   3   49.61    2.73
  -3  12   3   53.49    2.44
  -3  12   2   29.08    2.01
  -3  12   2   30.79    1.69
  -3  12   1   25.36    1.87
  -3  12   1   24.81    1.81
  -3  12   1   26.45    1.53
  -3  12   0   10.24    1.27
  -3  12   0   11.45    0.94
  -3  12  -1    9.65    1.34
  -3  12  -1   10.73    0.89
  -3  12  -2   24.66    1.92
  -3  12  -2   26.46    1.46
  -3  12  -3   51.97    2.90
  -3  12  -3   59.87    2.50
  -3  12  -3   51.67    2.86
  -3  12  -4   98.94    3.79
  -3  12  -4  100.56    4.11
  -3  13   6    4.02    0.33
  -3  13   5   41.28    2.00
  -3  13   5   44.93    1.92
  -3  13   5   41.26    2.08
  -3  13   4   36.18    1.96
  -3  13   4   37.19    1.78
  -3  13   3   29.12    1.80
  -3  13   3   30.12    1.56
  -3  13   2    3.61    0.85
  -3  13   2    4.07    0.56
  -3  13   2    3.74    0.46
  -3  13   1   39.09    2.23
  -3  13   1   37.19    1.92
  -3  13   0   39.10    2.25
  -3  13   0   35.22    2.13
  -3  13   0   39.71    1.92
  -3  13   0   37.40    2.35
  -3  13  -1    1.71    0.71
  -3  13  -1    2.37    0.47
  -3  13  -1    2.90    0.85
  -3  13  -2    5.29    0.87
  -3  13  -2    6.76    0.60
  -3  13  -2    6.59    0.95
  -3  13  -3   17.85    0.93
  -3  13  -3   19.26    1.25
  -3  14   5   37.17    1.55
  -3  14   4   30.32    1.53
  -3  14   4   32.19    1.44
  -3  14   4   30.41    1.66
  -3  14   3   77.93    3.38
  -3  14   3   78.47    3.20
  -3  14   3   74.27    3.47
  -3  14   2   61.06    2.88
  -3  14   2   64.32    2.69
  -3  14   2   59.02    2.97
  -3  14   1   11.96    1.08
  -3  14   1   12.62    0.82
  -3  14   1   10.76    0.70
  -3  14   1   12.65    1.14
  -3  14   0   72.68    3.33
  -3  14   0   74.75    3.08
  -3  14   0   70.23    3.39
  -3  14  -1    8.32    0.86
  -3  14  -1    8.65    0.63
  -3  14  -1    8.05    0.90
  -3  14  -2   39.83    1.74
  -3  14  -2   39.77    1.53
  -3  14  -2   40.73    1.81
  -3  15   3   33.82    1.42
  -3  15   3   31.06    1.56
  -3  15   2    0.86    0.39
  -3  15   2    1.03    0.23
  -3  15   2    0.61    0.42
  -3  15   1    2.38    0.46
  -3  15   1    1.98    0.47
  -3  15   1    1.63    0.28
  -3  15   0    6.79    0.63
  -3  15   0    6.56    0.47
  -3  15   0    6.67    0.66
  -3  15  -1    8.63    0.62
  -3  15  -1    8.57    0.51
  -3  15  -1    8.77    0.65
   4 -14  -3    2.34    0.70
   4 -14  -3    5.24    0.78
   4 -14  -2    5.35    0.82
   4 -14  -2    6.16    0.47
  -4 -14   2    6.18    0.68
   4 -14  -2    7.97    0.92
   4 -14  -2    5.15    0.64
   4 -14  -2    5.30    0.94
   4 -14  -1    8.73    1.06
   4 -14  -1    9.40    0.93
   4 -14  -1    8.25    0.51
  -4 -14   1    8.22    0.78
   4 -14  -1    5.95    0.78
   4 -14  -1    7.22    0.77
   4 -14  -1    7.20    0.99
  -4 -14   0   31.46    1.64
   4 -14   0   36.97    1.70
   4 -13  -5    3.54    0.31
   4 -13  -4   12.37    0.77
   4 -13  -4   14.21    0.81
   4 -13  -4   12.74    1.20
   4 -13  -4   13.57    0.82
   4 -13  -3   13.01    0.85
   4 -13  -3   16.19    1.48
   4 -13  -3   15.12    0.96
  -4 -13   3   14.70    1.10
   4 -13  -3   14.97    1.23
   4 -13  -3   16.73    1.65
   4 -13  -3   14.75    1.08
   4 -13  -3   13.49    1.62
   4 -13  -3   14.31    0.92
  -4 -13   2   68.12    3.08
   4 -13  -2   72.82    3.47
   4 -13  -2   64.25    3.47
   4 -13  -2   67.10    3.04
   4 -13  -2   67.29    2.84
   4 -13  -2   58.91    3.47
   4 -13  -2   58.50    2.74
   4 -13  -1    2.17    0.37
   4 -13  -1    3.92    1.43
  -4 -13   1    3.07    0.89
   4 -13  -1    2.80    0.85
   4 -13  -1    2.55    0.45
   4 -13  -1    2.02    1.52
   4 -13  -1    2.71    1.14
   4 -13   0    3.83    0.88
   4 -13   0    4.00    1.03
   4 -13   0    3.83    0.44
  -4 -13   0    4.32    0.87
   4 -13   0    2.37    1.34
   4 -13   1   18.12    1.34
  -4 -13  -1   22.26    1.30
   4 -13   1   23.33    1.77
  -4 -13  -1   16.01    1.12
  -4 -13  -1   19.55    1.14
   4 -13   2   25.31    1.36
   4 -12  -6    5.45    0.38
   4 -12  -5   47.99    2.01
  -4 -12   5   45.99    2.17
   4 -12  -5   45.01    2.54
   4 -12  -5   42.44    2.19
   4 -12  -5   46.95    2.02
  -4 -12   4   30.25    1.87
   4 -12  -4   33.70    2.22
   4 -12  -4   37.57    1.74
  -4 -12   4   32.63    1.85
   4 -12  -4   37.12    2.50
   4 -12  -4   30.44    1.75
   4 -12  -4   33.27    2.34
   4 -12  -4   33.64    1.76
  -4 -12   3   50.78    2.70
   4 -12  -3   62.07    3.30
  -4 -12   3   56.32    2.82
  -4 -12   3   56.96    2.87
   4 -12  -3   62.91    3.21
   4 -12  -3   57.60    3.45
   4 -12  -3   56.68    2.78
   4 -12  -3   52.16    2.62
   4 -12  -3   50.74    3.43
   4 -12  -2   15.07    1.38
   4 -12  -2   13.75    1.96
  -4 -12   2   12.76    1.42
   4 -12  -2   11.80    1.02
  -4 -12   2   12.76    1.41
   4 -12  -1    5.11    0.72
   4 -12  -1    6.45    1.52
   4 -12  -1    7.95    1.95
  -4 -12   1    5.98    1.19
   4 -12  -1    6.72    1.16
   4 -12  -1    4.37    2.07
   4 -12   0    5.25    1.38
  -4 -12   0    4.87    0.83
  -4 -12   0    4.80    1.15
   4 -12   0    5.23    1.92
   4 -12   1   23.56    1.28
   4 -12   1   26.57    1.97
  -4 -12  -1   27.73    1.76
   4 -12   1   30.80    2.53
  -4 -12  -1   20.85    1.58
   4 -12   1   25.93    2.19
  -4 -12  -1   25.74    1.78
  -4 -12  -1   27.06    1.62
   4 -12   2    0.58    0.72
   4 -12   2    0.75    1.16
  -4 -12  -2    1.18    0.63
  -4 -12  -2    0.65    0.68
  -4 -12  -2    1.35    0.88
  -4 -12  -2    1.09    0.62
  -4 -12  -3   53.11    2.37
  -4 -12  -3   54.59    2.28
   4 -11  -6   33.35    1.61
  -4 -11   6   34.81    1.81
   4 -11  -6   31.96    1.60
   4 -11  -6   34.38    1.58
   4 -11  -5   40.24    2.21
  -4 -11   5   46.57    2.44
   4 -11  -5   47.80    2.63
   4 -11  -5   52.02    2.21
   4 -11  -5   56.59    3.03
   4 -11  -5   47.45    2.61
   4 -11  -5   42.99    2.24
  -4 -11   4   26.65    1.81
   4 -11  -4   29.81    2.26
   4 -11  -4   29.09    1.63
  -4 -11   4   25.57    1.80
   4 -11  -4   33.45    2.63
   4 -11  -4   27.42    1.72
   4 -11  -4   24.78    2.45
  -4 -11   3    0.03    0.71
   4 -11  -3    0.27    1.30
   4 -11  -3    0.44    0.57
  -4 -11   3    0.51    0.98
   4 -11  -3    1.54    1.42
  -4 -11   3    0.35    0.87
   4 -11  -3    1.00    0.85
   4 -11  -3   -0.35    2.02
   4 -11  -2   15.58    2.31
   4 -11  -2   17.25    2.13
   4 -11  -2   16.66    1.56
  -4 -11   2   15.26    1.66
  -4 -11   2   15.64    1.67
  -4 -11   1    5.20    1.33
   4 -11  -1    4.79    2.29
  -4 -11   1    4.45    1.25
   4 -11  -1    4.13    2.39
  -4 -11   0   23.72    1.88
  -4 -11   0   25.21    1.72
   4 -11   1    2.79    2.14
  -4 -11  -1    3.38    1.12
  -4 -11  -1    2.69    1.03
  -4 -11  -1    2.04    1.23
  -4 -11  -1    2.62    0.90
  -4 -11  -2   48.90    2.10
  -4 -11  -2   49.53    2.59
   4 -11   2   49.01    3.32
  -4 -11  -2   45.79    2.72
  -4 -11  -2   49.28    2.78
  -4 -11  -2   51.50    2.64
  -4 -11  -3    7.76    0.53
  -4 -11  -3    7.33    0.75
   4 -11   3    8.11    1.14
  -4 -11  -3    7.71    1.04
  -4 -11  -3    8.37    1.17
  -4 -11  -3    9.34    0.97
  -4 -11  -4    2.27    0.22
  -4 -11  -4    2.15    0.49
   4 -10  -7   11.46    0.62
   4 -10  -7   13.17    0.73
   4 -10  -6   24.67    1.36
  -4 -10   6   26.51    1.61
   4 -10  -6   23.25    1.86
   4 -10  -6   26.48    1.35
   4 -10  -5    3.45    1.48
   4 -10  -5    2.60    0.67
  -4 -10   5    3.94    0.91
   4 -10  -5    3.35    1.12
   4 -10  -5    2.94    0.55
   4 -10  -5    3.28    1.39
   4 -10  -4   35.18    1.94
  -4 -10   4   34.48    2.18
   4 -10  -4   34.45    2.60
  -4 -10   4   33.73    2.15
   4 -10  -4   28.85    2.88
  -4 -10   3   13.35    1.34
   4 -10  -3   16.28    2.03
   4 -10  -3   14.20    2.04
   4 -10  -3   14.42    1.44
  -4 -10   3   14.71    1.53
  -4 -10   3   14.49    1.57
   4 -10  -3   12.74    2.61
  -4 -10   2    8.55    1.44
  -4 -10   2    8.62    1.46
   4 -10  -2    5.96    2.37
  -4 -10   1   36.41    2.48
  -4 -10   1   35.14    2.48
  -4 -10   0  153.79    6.69
  -4 -10   0  147.53    6.74
  -4 -10   0  156.83    6.58
  -4 -10  -1  110.02    4.97
  -4 -10  -1  109.32    5.06
  -4 -10  -1  101.43    4.97
  -4 -10  -1  105.85    4.78
  -4 -10  -2    1.80    0.39
   4 -10   2    2.86    2.08
  -4 -10  -2    1.46    1.02
  -4 -10  -2    0.44    1.11
  -4 -10  -2    1.32    1.41
  -4 -10  -2    1.80    0.96
  -4 -10  -3   19.33    1.06
  -4 -10  -3   19.12    0.99
  -4 -10  -3   17.32    1.36
   4 -10   3   17.44    2.06
  -4 -10  -3   17.37    1.72
  -4 -10  -3   17.32    1.74
  -4 -10  -3   19.64    1.54
  -4 -10  -4   56.89    2.28
  -4 -10  -4   52.32    2.21
  -4 -10  -4   50.99    2.65
  -4 -10  -4   59.56    2.66
  -4  -9   8   75.09    3.03
   4  -9  -8   72.40    2.87
   4  -9  -7   42.17    1.89
  -4  -9   7   37.28    2.12
   4  -9  -7   38.89    1.77
   4  -9  -6   63.63    2.93
  -4  -9   6   69.15    3.26
   4  -9  -6   66.54    2.79
   4  -9  -6   69.88    3.60
  -4  -9   6   61.40    3.17
   4  -9  -6   57.03    2.87
  -4  -9   5    5.47    1.11
   4  -9  -5    6.59    1.27
   4  -9  -5    6.90    0.78
  -4  -9   5    4.67    0.91
   4  -9  -5    6.90    1.66
   4  -9  -5    7.50    1.65
  -4  -9   4   21.65    1.73
   4  -9  -4   20.62    2.09
  -4  -9   4   21.30    1.73
   4  -9  -4   18.68    2.57
  -4  -9   3    9.86    1.18
   4  -9  -3    6.50    1.62
  -4  -9   3    8.36    1.36
   4  -9  -3    7.33    2.01
  -4  -9   3   10.17    1.34
   4  -9  -3    8.74    1.23
  -4  -9   2  129.70    5.74
  -4  -9   2  116.77    5.66
  -4  -9   1   65.63    3.71
  -4  -9   1   65.33    3.67
  -4  -9   0  162.22    7.12
  -4  -9   0  156.41    7.00
  -4  -9   0  157.24    6.82
  -4  -9  -1    9.52    0.77
  -4  -9  -1    9.77    1.50
  -4  -9  -1    9.61    1.57
  -4  -9  -1    9.82    1.76
  -4  -9  -1    8.76    1.31
  -4  -9  -2   58.48    2.60
  -4  -9  -2   57.42    2.54
  -4  -9  -2   56.56    3.21
  -4  -9  -2   54.14    3.43
  -4  -9  -2   57.99    3.47
  -4  -9  -2   55.82    3.17
  -4  -9  -3   11.57    0.83
  -4  -9  -3   11.03    0.78
   4  -9   3    8.68    2.04
  -4  -9  -3   10.69    1.66
  -4  -9  -3   11.18    1.25
  -4  -9  -3    9.47    1.29
  -4  -9  -4    2.92    0.42
  -4  -9  -4    2.95    0.34
  -4  -9  -4    3.21    0.39
  -4  -9  -4    2.62    1.01
  -4  -9  -4    1.95    1.08
  -4  -9  -4    2.62    0.91
  -4  -9  -5   40.04    1.50
  -4  -9  -5   26.37    1.64
  -4  -8   8    3.76    0.67
   4  -8  -8    4.08    0.41
  -4  -8   8    3.60    0.62
  -4  -8   7    8.33    0.71
   4  -8  -7    8.28    0.70
  -4  -8   7    8.02    1.07
  -4  -8   7    8.30    0.99
  -4  -8   6   79.63    3.64
  -4  -8   6   89.41    4.10
  -4  -8   6   91.78    4.14
   4  -8  -6   87.10    4.42
  -4  -8   6   83.77    4.08
   4  -8  -6   85.87    3.79
  -4  -8   5    3.73    1.07
   4  -8  -5    3.25    1.11
   4  -8  -5    2.84    0.57
   4  -8  -5    3.59    1.41
  -4  -8   5    4.75    0.94
  -4  -8   4    6.41    1.13
   4  -8  -4    7.47    1.40
   4  -8  -4    4.90    1.98
   4  -8  -3   61.49    6.61
  -4  -8   3   68.44    3.36
  -4  -8   3   63.48    3.35
   4  -8  -2  109.98    9.05
  -4  -8   2  128.46    5.69
  -4  -8   2  116.27    5.58
  -4  -8   1    8.27    1.51
  -4  -8   1    6.54    1.45
   4  -8   0   37.52    4.72
  -4  -8   0   44.56    2.89
  -4  -8   0   40.75    2.79
  -4  -8   0   40.95    2.51
  -4  -8  -1    4.44    0.57
  -4  -8  -1    3.92    0.51
  -4  -8  -1    5.27    1.33
  -4  -8  -1    3.71    1.46
  -4  -8  -1    4.74    1.52
  -4  -8  -1    5.08    1.17
  -4  -8  -2  207.91    8.13
  -4  -8  -2  206.37    8.75
  -4  -8  -2  213.31    9.15
  -4  -8  -2  207.84    8.07
  -4  -8  -2  201.12    8.96
  -4  -8  -2  204.10    8.75
  -4  -8  -3  112.95    4.74
  -4  -8  -3  114.96    4.64
  -4  -8  -3  105.73    5.15
  -4  -8  -3  119.78    4.72
  -4  -8  -3  117.87    5.35
  -4  -8  -4    3.96    0.52
  -4  -8  -4    3.91    0.46
  -4  -8  -4    3.95    0.50
  -4  -8  -4    3.46    1.17
  -4  -8  -4    3.19    1.31
  -4  -8  -4    3.23    1.03
  -4  -8  -5   35.43    1.57
  -4  -8  -5   34.03    1.52
  -4  -8  -5   36.82    1.56
  -4  -7   8   49.76    2.20
  -4  -7   8   54.11    2.46
  -4  -7   8   53.10    2.50
  -4  -7   7   11.11    0.90
   4  -7  -7   10.12    0.84
  -4  -7   7   10.70    1.23
  -4  -7   7   11.60    1.18
  -4  -7   7   10.73    1.26
  -4  -7   6   13.39    1.44
  -4  -7   6   14.91    1.47
   4  -7  -6   15.91    1.78
  -4  -7   6   13.77    1.43
   4  -7  -6   14.52    1.14
  -4  -7   6   15.12    1.08
  -4  -7   5  118.15    5.00
  -4  -7   5  114.68    5.06
  -4  -7   5  104.11    4.91
  -4  -7   4  103.94    4.71
   4  -7  -4  100.83    8.64
   4  -7  -4   97.49    5.07
  -4  -7   3   30.57    2.19
  -4  -7   3   29.79    2.15
   4  -7  -3   26.62    4.25
   4  -7  -2   90.85    7.89
  -4  -7   2  103.26    4.94
  -4  -7   2  105.65    5.00
  -4  -7   1  206.24    8.89
  -4  -7   1  205.15    8.84
  -4  -7   1  215.11    8.88
   4  -7   0  208.10   12.64
  -4  -7   0  210.42    9.28
  -4  -7   0  221.12    9.49
  -4  -7   0  227.02    9.29
  -4  -7  -1  108.26    4.51
   4  -7   1   96.81    7.79
  -4  -7  -1  112.90    4.49
  -4  -7  -1  107.14    5.22
  -4  -7  -1  109.95    5.54
  -4  -7  -1  100.92    5.27
  -4  -7  -1  102.02    5.03
  -4  -7  -2   37.76    2.03
  -4  -7  -2   40.81    1.99
  -4  -7  -2   43.15    2.06
  -4  -7  -2   42.00    2.73
  -4  -7  -2   40.47    2.97
  -4  -7  -2   39.70    2.94
  -4  -7  -2   41.22    2.66
  -4  -7  -3  115.14    4.90
  -4  -7  -3  118.36    4.84
  -4  -7  -3  120.67    4.89
  -4  -7  -3  121.12    5.44
  -4  -7  -3  127.70    5.94
  -4  -7  -3  112.61    5.70
  -4  -7  -3  113.57    5.52
  -4  -7  -4   58.39    2.48
  -4  -7  -4   52.85    2.48
  -4  -7  -4   48.77    2.72
  -4  -7  -4   53.34    3.14
  -4  -7  -4   55.80    3.24
  -4  -7  -4   56.10    3.10
  -4  -7  -5   15.60    0.92
  -4  -7  -5   16.12    0.93
  -4  -7  -5   14.88    0.91
  -4  -7  -5   13.92    1.31
  -4  -7  -6    5.08    0.35
  -4  -7  -6    6.02    0.37
  -4  -6   9    0.42    0.42
  -4  -6   9    0.79    0.41
  -4  -6   8   12.23    0.89
  -4  -6   8   13.63    1.20
  -4  -6   8   14.50    1.26
  -4  -6   7    2.64    0.53
   4  -6  -7    2.01    0.48
  -4  -6   7    2.36    0.95
  -4  -6   7    2.51    0.87
  -4  -6   7    2.49    0.92
  -4  -6   6   62.47    3.30
  -4  -6   6   63.38    3.28
  -4  -6   6   62.00    3.33
   4  -6  -6   55.11    2.87
  -4  -6   6   66.41    2.94
  -4  -6   5    9.96    1.28
  -4  -6   5   10.62    1.32
  -4  -6   5   10.38    1.27
  -4  -6   5   12.57    0.95
  -4  -6   4   24.58    1.80
  -4  -6   4   26.26    1.97
   4  -6  -4   24.84    4.13
   4  -6  -3  162.54   11.49
  -4  -6   3  205.78    8.29
  -4  -6   2   90.36    4.46
   4  -6  -2   97.02    7.49
  -4  -6   2   93.44    4.51
   4  -6  -1   72.31    6.26
  -4  -6   1   74.62    3.86
  -4  -6   1   73.67    3.83
  -4  -6   1   71.92    3.85
  -4  -6   0   34.05    1.71
  -4  -6   0   33.34    1.69
  -4  -6   0   32.98    2.42
  -4  -6   0   33.10    2.58
  -4  -6   0   33.60    2.53
  -4  -6  -1   48.25    2.31
   4  -6   1   48.36    5.07
  -4  -6  -1   48.86    2.30
  -4  -6  -1   48.32    3.06
  -4  -6  -1   48.54    3.27
  -4  -6  -1   45.35    3.11
  -4  -6  -1   47.72    2.84
  -4  -6  -2    3.32    0.57
  -4  -6  -2    3.11    0.49
  -4  -6  -2    3.33    0.55
   4  -6   2    3.17    1.83
  -4  -6  -2    2.77    1.23
  -4  -6  -2    3.57    1.59
  -4  -6  -2    4.23    1.18
  -4  -6  -3   44.35    2.19
  -4  -6  -3   44.02    2.18
  -4  -6  -3   41.53    2.11
  -4  -6  -3   41.98    2.68
  -4  -6  -3   45.80    3.11
  -4  -6  -3   42.14    3.08
  -4  -6  -3   41.93    2.78
  -4  -6  -4  112.84    4.45
  -4  -6  -4   97.39    4.73
  -4  -6  -4  108.51    5.23
  -4  -6  -4  105.88    4.45
  -4  -6  -4  105.04    5.15
  -4  -6  -4  106.25    5.10
  -4  -6  -5  103.42    3.98
  -4  -6  -5   97.90    3.96
  -4  -6  -6    1.12    0.22
  -4  -6  -6    0.85    0.24
  -4  -6  -6    1.23    0.24
  -4  -6  -6    1.35    0.58
  -4  -5   9   18.45    1.05
  -4  -5   9   21.34    1.23
  -4  -5   9   20.20    1.26
  -4  -5   8  110.70    4.31
   4  -5  -8   76.49    3.76
  -4  -5   8  113.78    4.40
  -4  -5   8   72.79    4.01
  -4  -5   8  113.63    4.05
  -4  -5   7    5.58    1.13
  -4  -5   7    6.70    1.12
  -4  -5   7    4.40    1.00
  -4  -5   7    7.59    0.78
  -4  -5   6    2.56    0.58
  -4  -5   6    1.59    0.93
  -4  -5   6    2.13    0.93
  -4  -5   5   66.06    3.52
  -4  -5   5   67.69    3.58
  -4  -5   5   75.57    3.24
   4  -5  -4   17.44    3.33
   4  -5  -3  132.38    9.03
   4  -5  -2  108.18    7.74
  -4  -5   2  111.54    5.00
  -4  -5   2  103.64    4.91
   4  -5  -1   63.55    5.56
  -4  -5   1   62.29    3.38
  -4  -5   1   64.94    3.41
  -4  -5   1   59.82    3.41
  -4  -5   0  238.60    9.26
  -4  -5   0  256.53    9.28
  -4  -5   0  239.08    9.95
  -4  -5   0  230.88   10.10
  -4  -5   0  226.18    9.93
  -4  -5  -1   42.35    2.07
  -4  -5  -1   40.23    2.01
   4  -5   1   48.50    4.94
  -4  -5  -1   43.26    2.08
  -4  -5  -1   43.13    2.79
  -4  -5  -1   39.02    2.98
  -4  -5  -1   42.96    2.95
  -4  -5  -1   39.30    2.55
  -4  -5  -2   62.82    2.95
  -4  -5  -2   64.84    2.92
   4  -5   2   60.31    5.82
  -4  -5  -2   66.29    2.96
  -4  -5  -2   64.73    3.60
  -4  -5  -2   61.15    3.86
  -4  -5  -2   65.56    3.57
  -4  -5  -3   10.88    1.01
  -4  -5  -3   14.49    1.03
  -4  -5  -3   15.59    1.10
  -4  -5  -3   16.59    1.72
  -4  -5  -3   14.23    1.84
  -4  -5  -3   15.08    2.02
  -4  -5  -3   14.74    1.64
  -4  -5  -4   17.66    1.18
  -4  -5  -4   16.98    1.15
  -4  -5  -4   14.88    1.49
  -4  -5  -4   15.07    1.85
  -4  -5  -4   15.56    1.95
  -4  -5  -4   17.11    1.77
  -4  -5  -5   53.43    2.40
  -4  -5  -5   50.36    2.39
  -4  -5  -5   49.36    2.81
  -4  -5  -5   55.02    2.41
  -4  -5  -6    4.91    0.40
  -4  -5  -6    4.80    0.42
  -4  -5  -6    5.15    0.84
  -4  -4   9   64.13    2.90
  -4  -4   8   18.47    1.52
  -4  -4   8   19.31    1.57
  -4  -4   8   14.96    1.47
  -4  -4   8   20.39    1.24
  -4  -4   7   78.25    3.98
  -4  -4   7   80.15    4.01
  -4  -4   7   76.45    4.02
  -4  -4   7   86.18    3.69
  -4  -4   6    8.95    1.26
  -4  -4   6    9.68    1.28
  -4  -4   6    9.72    0.91
  -4  -4   6    9.77    1.35
  -4  -4   5   31.54    2.15
  -4  -4   5   34.58    2.23
  -4  -4   5   36.80    1.90
   4  -4  -4   61.46    5.74
   4  -4  -3   15.16    2.71
   4  -4  -2   28.75    3.54
  -4  -4   2   33.66    2.10
  -4  -4   2   27.62    1.97
   4  -4  -1   30.47    3.68
  -4  -4   1   34.45    2.28
  -4  -4   1   36.71    2.40
  -4  -4   0   43.48    2.08
   4  -4   0   44.34    4.54
  -4  -4   0   45.07    2.09
  -4  -4   0   42.90    2.72
  -4  -4   0   44.58    2.88
  -4  -4   0   41.75    2.75
  -4  -4  -1   71.18    3.19
  -4  -4  -1   71.83    3.14
  -4  -4  -1   75.59    3.19
  -4  -4  -1   71.92    4.05
  -4  -4  -1   69.52    3.93
  -4  -4  -1   70.84    3.65
  -4  -4  -2   82.32    3.59
  -4  -4  -2   79.79    3.55
  -4  -4  -2   84.57    3.59
  -4  -4  -2   79.75    4.24
  -4  -4  -2   80.36    4.49
  -4  -4  -2   78.44    4.15
  -4  -4  -3   28.30    1.60
  -4  -4  -3   28.40    2.52
  -4  -4  -3   26.83    2.16
  -4  -4  -3   26.97    2.39
  -4  -4  -3   24.14    2.11
  -4  -4  -4   84.96    3.64
  -4  -4  -4   81.39    3.64
  -4  -4  -4   82.28    3.63
  -4  -4  -4   82.36    4.05
  -4  -4  -4   80.03    4.32
  -4  -4  -4   82.18    4.35
  -4  -4  -4   81.38    4.30
  -4  -4  -5    3.12    0.51
  -4  -4  -5    3.91    0.56
  -4  -4  -5    3.14    0.98
  -4  -4  -6   34.06    1.56
  -4  -4  -6   37.52    1.66
  -4  -4  -6   35.93    1.61
  -4  -4  -6   33.09    2.02
  -4  -3   9    2.34    0.44
  -4  -3   9    2.80    0.71
  -4  -3   9    1.43    0.70
  -4  -3   8   49.30    2.75
  -4  -3   8   46.34    2.78
  -4  -3   8   47.48    2.88
  -4  -3   7   56.05    3.19
  -4  -3   7   58.73    3.25
  -4  -3   7   63.51    3.37
  -4  -3   7   60.97    2.89
  -4  -3   6   56.60    3.11
  -4  -3   6   57.55    3.17
  -4  -3   6   61.09    3.30
  -4  -3   6   56.98    2.79
  -4  -3   5   80.68    4.00
  -4  -3   5   81.90    4.06
  -4  -3   5   88.61    4.21
  -4  -3   5   87.72    3.76
  -4  -3   4   45.72    2.22
   4  -3  -3   11.52    2.28
   4  -3  -2   29.61    3.36
  -4  -3   2   29.85    3.21
   4  -3  -1  124.32    7.68
  -4  -3   1  114.60    7.04
  -4  -3   0   22.19    1.26
  -4  -3   0   21.65    2.94
  -4  -3   0   22.04    1.26
  -4  -3   0   22.45    1.86
  -4  -3   0   20.11    1.89
  -4  -3   0   22.68    1.98
  -4  -3  -1   22.69    1.35
  -4  -3  -1   23.84    1.34
  -4  -3  -1   23.00    3.25
  -4  -3  -1   25.13    1.39
  -4  -3  -1   22.38    2.15
  -4  -3  -1   21.88    1.77
  -4  -3  -2  434.02   16.90
  -4  -3  -2  456.96   16.91
  -4  -3  -2  390.49   20.42
  -4  -3  -2  458.12   16.92
  -4  -3  -2  450.63   17.57
  -4  -3  -2  449.69   17.82
  -4  -3  -2  445.22   17.71
  -4  -3  -2  452.31   17.54
  -4  -3  -3  151.82    6.17
  -4  -3  -3  148.23    6.15
  -4  -3  -3  153.78    6.18
  -4  -3  -3  150.99    6.75
  -4  -3  -3  155.04    7.06
  -4  -3  -3  156.51    7.01
  -4  -3  -3  150.97    6.87
  -4  -3  -4    0.55    0.42
  -4  -3  -4    0.94    0.49
  -4  -3  -4    0.91    0.45
  -4  -3  -4    0.71    0.95
  -4  -3  -4    0.74    1.05
  -4  -3  -4    0.31    1.13
  -4  -3  -5   64.37    2.72
  -4  -3  -5   52.60    2.66
  -4  -3  -5   62.74    2.71
  -4  -3  -5   56.95    3.05
  -4  -3  -6   13.18    0.75
  -4  -3  -6   13.26    0.85
  -4  -3  -6   13.59    0.79
  -4  -3  -6   10.91    1.07
  -4  -3  -6   12.65    1.28
  -4  -2   9   20.51    1.35
  -4  -2   9   19.55    1.12
  -4  -2   8    6.94    1.13
  -4  -2   8    7.63    1.15
  -4  -2   8    7.89    1.26
  -4  -2   7   16.16    1.66
  -4  -2   7   18.17    1.65
  -4  -2   7   19.40    1.75
  -4  -2   7   17.77    1.83
  -4  -2   7   22.22    1.42
  -4  -2   6   44.42    2.63
  -4  -2   6   36.85    2.41
  -4  -2   6   36.37    2.45
  -4  -2   6   42.97    2.67
  -4  -2   6   41.66    2.17
  -4  -2   5   38.49    2.45
  -4  -2   5   34.83    2.21
  -4  -2   5   35.25    2.26
  -4  -2   5   38.94    2.47
  -4  -2   5   38.02    1.99
  -4  -2   4   49.94    2.79
  -4  -2   4   50.10    2.36
  -4  -2   4   48.37    2.75
  -4  -2   3  157.56    8.34
   4  -2  -3  148.87    8.64
   4  -2  -2   51.13    4.24
  -4  -2   2   48.66    4.19
   4  -2  -1  121.23    7.65
  -4  -2   1  129.20    7.58
  -4  -2   0   19.27    2.99
  -4  -2   0   20.68    1.82
  -4  -2  -1   27.10    1.49
  -4  -2  -1   25.72    1.45
  -4  -2  -1   28.66    3.65
  -4  -2  -1   27.87    1.48
  -4  -2  -1   29.05    2.24
  -4  -2  -1   26.44    2.27
  -4  -2  -1   24.08    1.83
  -4  -2  -2   -0.66    1.73
  -4  -2  -2    1.15    0.41
  -4  -2  -2    1.24    1.24
  -4  -2  -2    1.12    1.24
  -4  -2  -2    2.27    1.57
  -4  -2  -2    0.94    0.94
  -4  -2  -3  186.19    7.40
  -4  -2  -3  195.63    7.43
  -4  -2  -3  187.14    7.37
  -4  -2  -3  181.51    8.00
  -4  -2  -3  186.59    8.17
  -4  -2  -3  179.31    8.14
  -4  -2  -3  172.63    8.03
  -4  -2  -4   45.58    2.35
  -4  -2  -4   51.16    2.41
  -4  -2  -4   47.44    2.85
  -4  -2  -4   50.13    2.87
  -4  -2  -4   49.26    3.02
  -4  -2  -4   47.79    3.08
  -4  -2  -5   82.66    3.55
  -4  -2  -5   84.68    3.63
  -4  -2  -5   84.84    3.57
  -4  -2  -5   78.15    4.02
  -4  -2  -6   49.87    2.15
  -4  -2  -6   46.16    2.03
  -4  -2  -6   45.19    2.44
  -4  -2  -6   46.55    2.61
  -4  -1   9    5.51    0.87
  -4  -1   9    5.58    0.84
  -4  -1   9    3.94    0.91
  -4  -1   9    5.82    0.58
  -4  -1   8   11.03    1.28
  -4  -1   8   10.65    1.30
  -4  -1   8   13.08    1.50
  -4  -1   8   11.81    0.98
  -4  -1   7   15.33    1.63
  -4  -1   7   14.66    1.49
  -4  -1   7   16.48    1.63
  -4  -1   7   15.16    1.74
  -4  -1   6   53.64    3.14
  -4  -1   6   46.65    2.81
  -4  -1   6   49.90    2.92
  -4  -1   6   53.57    3.12
  -4  -1   6   54.72    2.63
  -4  -1   5   47.78    2.91
  -4  -1   5   50.24    2.94
  -4  -1   5   44.15    2.60
  -4  -1   5   46.41    2.71
  -4  -1   5   52.51    2.46
  -4  -1   5   52.16    2.95
  -4  -1   4   34.77    2.24
  -4  -1   4   34.05    2.23
  -4  -1   4   32.75    3.64
  -4  -1   4   36.06    2.37
  -4  -1   4   29.95    1.95
  -4  -1   4   33.39    1.76
  -4  -1   4   34.37    2.22
  -4  -1   3  159.88    8.83
  -4  -1   3  168.79    9.30
  -4  -1   2  165.79    8.70
   4  -1  -2  181.59    9.16
  -4  -1   2  170.80    9.34
  -4  -1   1   64.12    4.29
  -4  -1   1   68.37    5.18
  -4  -1   0   80.20    5.99
  -4  -1  -1  435.56   16.28
  -4  -1  -1  425.48   16.24
  -4  -1  -1  430.89   20.04
  -4  -1  -1  441.41   17.01
  -4  -1  -2  172.62    6.88
  -4  -1  -2  171.68    6.87
  -4  -1  -2  154.83   10.38
  -4  -1  -2  178.11    6.87
  -4  -1  -2  174.04    7.50
  -4  -1  -2  167.77    7.59
  -4  -1  -2  169.23    7.61
  -4  -1  -2  166.29    7.41
  -4  -1  -3   71.11    3.29
  -4  -1  -3   76.87    3.26
  -4  -1  -3   74.77    3.28
  -4  -1  -3   74.56    3.92
  -4  -1  -3   72.97    4.02
  -4  -1  -3   67.73    3.90
  -4  -1  -4  403.29   15.47
  -4  -1  -4  409.25   15.57
  -4  -1  -4  419.26   15.43
  -4  -1  -4  421.85   15.48
  -4  -1  -4  380.63   16.02
  -4  -1  -4  408.67   16.02
  -4  -1  -4  398.12   16.00
  -4  -1  -4  399.99   16.28
  -4  -1  -5   78.13    3.35
  -4  -1  -5   79.52    3.43
  -4  -1  -5   78.56    3.32
  -4  -1  -5   79.28    3.36
  -4  -1  -5   69.05    3.86
  -4  -1  -6   52.52    2.22
  -4  -1  -6   46.60    2.09
  -4  -1  -6   49.80    2.64
  -4  -1  -7   27.08    1.47
  -4   0   9   71.47    3.33
  -4   0   9   70.03    3.34
  -4   0   9   75.44    3.11
  -4   0   8    7.40    1.34
  -4   0   8    8.65    1.20
  -4   0   8   10.95    1.45
  -4   0   8    9.66    0.89
  -4   0   7    9.21    1.47
  -4   0   7    7.69    1.22
  -4   0   7    6.92    1.19
  -4   0   7    9.01    1.49
  -4   0   6    0.94    0.54
  -4   0   6    0.89    1.10
  -4   0   6    0.83    1.06
  -4   0   6    1.36    0.86
  -4   0   6    1.29    0.91
  -4   0   6    1.61    1.16
  -4   0   5   29.37    2.25
  -4   0   5   32.23    2.27
  -4   0   5   28.79    2.00
  -4   0   5   32.07    1.77
  -4   0   5   30.86    2.26
  -4   0   4  374.00   14.32
  -4   0   4  360.13   14.29
  -4   0   4  392.16   17.24
  -4   0   4  366.25   14.44
  -4   0   4  340.84   14.03
  -4   0   4  363.83   13.81
  -4   0   4  376.11   14.29
  -4   0   3   46.00    4.05
  -4   0   3   46.66    4.40
  -4   0   2    9.74    2.26
  -4   0   2    9.53    1.92
   4   0  -2    9.23    1.66
  -4   0   1  151.04    7.94
  -4   0   1  149.35    8.77
  -4   0   0   66.41    4.63
  -4   0   0   74.18    5.72
  -4   0  -1    0.45    1.76
  -4   0  -1    0.41    0.34
  -4   0  -1    0.85    0.36
  -4   0  -1    0.44    0.35
  -4   0  -1    0.49    1.05
  -4   0  -1   -0.33    1.12
  -4   0  -2   13.50    1.00
  -4   0  -2   11.76    2.91
  -4   0  -2   13.66    1.01
  -4   0  -2   14.46    0.99
  -4   0  -2   12.35    0.96
  -4   0  -2   13.41    1.68
  -4   0  -2   10.79    1.60
  -4   0  -2   13.34    1.51
  -4   0  -3  113.61    4.78
  -4   0  -3  110.84    4.79
  -4   0  -3   97.33    8.33
  -4   0  -3  118.92    4.76
  -4   0  -3  112.87    4.73
  -4   0  -3  105.12    5.27
  -4   0  -3  119.51    5.47
  -4   0  -3  116.63    5.41
  -4   0  -3  109.71    5.45
  -4   0  -4   76.14    3.36
  -4   0  -4   77.13    3.42
  -4   0  -4   76.68    3.36
  -4   0  -4   74.63    3.32
  -4   0  -4   69.55    3.92
  -4   0  -4   74.39    3.88
  -4   0  -4   74.52    4.12
  -4   0  -5   33.74    1.72
  -4   0  -5   37.73    1.87
  -4   0  -5   34.54    1.78
  -4   0  -5   31.41    2.34
  -4   0  -5   34.82    1.73
  -4   0  -5   33.08    2.52
  -4   0  -6  256.45    9.77
  -4   0  -6  257.98    9.74
  -4   0  -6  259.15   10.24
  -4   0  -7    1.50    0.56
  -4   0  -7    7.93    0.65
  -4   1   9    3.95    0.79
  -4   1   9    4.75    0.81
  -4   1   9    4.48    0.52
  -4   1   9    4.63    0.93
  -4   1   8    9.50    1.37
  -4   1   8   11.15    1.28
  -4   1   8   11.77    0.95
  -4   1   7   16.51    1.79
  -4   1   7   13.58    1.45
  -4   1   7   16.09    1.58
  -4   1   7   16.06    1.21
  -4   1   6   50.29    3.10
  -4   1   6   47.84    2.86
  -4   1   6   48.73    3.06
  -4   1   6   48.49    2.79
  -4   1   6   53.21    3.13
  -4   1   5   46.62    2.99
  -4   1   5   49.40    2.99
  -4   1   5   46.18    4.70
  -4   1   5   46.47    2.77
  -4   1   5   52.25    2.49
  -4   1   5   50.94    2.99
  -4   1   4   34.82    2.29
  -4   1   4   33.08    2.25
  -4   1   4   30.49    3.68
  -4   1   4   32.46    2.36
  -4   1   4   31.05    1.99
  -4   1   4   33.43    1.78
  -4   1   4   33.92    2.24
  -4   1   3  165.49    9.24
  -4   1   3  174.07    9.67
  -4   1   2  167.82    9.04
  -4   1   2  176.72    9.66
  -4   1   1   61.99    4.66
  -4   1   1   66.82    5.23
  -4   1   0   71.94    5.14
  -4   1   0   73.11    5.91
  -4   1  -1  418.63   16.01
  -4   1  -1  383.69   18.49
  -4   1  -1  431.43   16.01
  -4   1  -1  407.75   19.88
  -4   1  -1  446.60   16.03
  -4   1  -1  424.24   15.98
  -4   1  -1  420.13   16.61
  -4   1  -1  407.01   16.55
  -4   1  -2  176.94    7.00
  -4   1  -2  173.15    7.61
  -4   1  -2  159.56   10.75
  -4   1  -2  182.87    7.01
  -4   1  -2  176.54    6.95
  -4   1  -2  163.85    7.42
  -4   1  -2  172.41    7.58
  -4   1  -2  175.10    7.58
  -4   1  -3   69.33    3.17
  -4   1  -3   72.78    3.22
  -4   1  -3   72.41    3.20
  -4   1  -3   69.98    3.15
  -4   1  -3   70.59    3.81
  -4   1  -3   66.26    3.77
  -4   1  -3   67.51    3.68
  -4   1  -3   67.71    3.86
  -4   1  -4  425.18   15.71
  -4   1  -4  410.04   15.76
  -4   1  -4  437.97   15.78
  -4   1  -4  407.55   15.64
  -4   1  -4  394.74   16.37
  -4   1  -4  411.70   16.29
  -4   1  -4  395.97   16.50
  -4   1  -5   80.14    3.40
   4   1   5   67.86    3.60
  -4   1  -5   82.50    3.43
  -4   1  -5   79.72    4.06
  -4   1  -5   75.31    4.10
  -4   1  -6   49.43    2.14
  -4   1  -6   48.65    2.19
  -4   1  -6   47.82    2.67
  -4   1  -7   35.05    2.60
  -4   1  -7  132.81    3.04
  -4   2   9   18.32    1.30
  -4   2   9   18.44    1.30
  -4   2   9   15.73    1.38
  -4   2   9   19.37    1.03
  -4   2   8    5.90    1.27
  -4   2   8    6.17    1.08
  -4   2   8    7.80    0.76
  -4   2   8    6.24    1.30
  -4   2   7   22.58    2.01
  -4   2   7   19.67    1.71
  -4   2   7   19.12    1.72
  -4   2   7   20.15    1.38
  -4   2   7   20.60    1.95
  -4   2   6   42.37    2.84
  -4   2   6   40.39    2.47
  -4   2   6   38.74    2.51
  -4   2   6   41.96    2.19
  -4   2   5   40.73    2.68
  -4   2   5   41.24    2.69
  -4   2   5   35.80    4.22
  -4   2   5   39.91    2.45
  -4   2   4   53.51    3.01
  -4   2   4   50.05    2.94
  -4   2   4   48.26    4.65
  -4   2   4   52.60    3.14
  -4   2   4   48.00    2.71
  -4   2   4   50.57    2.89
  -4   2   4   54.62    2.50
  -4   2   4   52.14    2.95
  -4   2   3  154.51    6.74
  -4   2   3  154.54    6.70
  -4   2   3  157.01    8.89
  -4   2   3  159.32    6.26
  -4   2   3  155.34    6.84
  -4   2   3  152.96    6.23
  -4   2   3  160.31    6.73
  -4   2   3  154.87    9.18
  -4   2   2   49.14    4.20
  -4   2   2   43.71    4.38
  -4   2   1  121.94    7.39
  -4   2   0   21.46    2.94
  -4   2   0   20.85    1.23
  -4   2  -1   26.45    1.47
  -4   2  -1   25.87    3.28
  -4   2  -1   28.19    1.49
  -4   2  -1   23.75    1.87
  -4   2  -1   23.68    2.01
  -4   2  -1   24.77    2.00
  -4   2  -2    1.09    0.41
  -4   2  -2    1.19    0.46
  -4   2  -2   -0.18    1.93
  -4   2  -2    0.83    0.42
  -4   2  -2   -0.13    1.42
  -4   2  -2    1.13    0.43
  -4   2  -2    1.01    1.21
  -4   2  -2    1.11    1.07
  -4   2  -2    1.01    1.09
  -4   2  -2    1.13    1.01
  -4   2  -3  182.80    7.16
  -4   2  -3  177.73    7.21
  -4   2  -3  156.65   10.95
  -4   2  -3  194.85    7.25
  -4   2  -3  171.77    7.81
  -4   2  -3  175.28    7.80
  -4   2  -3  176.62    7.10
  -4   2  -3  168.42    7.84
  -4   2  -4   47.09    2.38
   4   2   4   47.55    2.76
  -4   2  -4   48.63    2.42
  -4   2  -4   48.45    3.06
  -4   2  -4   53.33    3.19
  -4   2  -5   82.56    3.53
   4   2   5   74.30    3.84
  -4   2  -5   87.87    3.62
  -4   2  -5   81.89    4.24
   4   2   6   42.41    2.25
  -4   2  -6   49.87    2.14
  -4   2  -6   47.19    2.59
  -4   2  -7    0.37    0.44
  -4   2  -7    5.43    0.62
  -4   3   9    4.48    0.72
  -4   3   9    4.27    0.72
  -4   3   9    3.44    0.39
  -4   3   9    3.38    0.74
  -4   3   8   47.91    3.00
  -4   3   8   52.13    2.77
  -4   3   8   48.84    2.80
  -4   3   8   55.41    2.97
  -4   3   8   53.65    2.45
  -4   3   7   56.23    3.28
  -4   3   7   50.87    2.96
  -4   3   7   52.56    3.06
  -4   3   7   55.05    2.65
  -4   3   7   56.34    3.21
  -4   3   6   55.44    3.26
  -4   3   6   51.12    2.95
  -4   3   6   53.79    3.12
  -4   3   6   57.85    2.73
  -4   3   6   58.12    3.26
  -4   3   5   86.39    4.17
  -4   3   5   86.25    4.18
  -4   3   5   79.99    3.73
  -4   3   5   88.93    4.33
  -4   3   4   45.49    2.78
  -4   3   4   41.82    4.35
  -4   3   4   44.07    2.91
  -4   3   4   43.17    2.53
  -4   3   4   44.73    2.71
  -4   3   4   47.92    2.29
  -4   3   3   14.25    1.49
  -4   3   3   12.51    1.42
  -4   3   3   10.99    2.66
  -4   3   3   14.18    2.55
  -4   3   3   12.94    0.99
  -4   3   3   13.43    0.99
  -4   3   3   10.59    1.53
  -4   3   2   30.43    2.09
  -4   3   2   31.62    3.62
  -4   3   2   29.26    1.58
  -4   3   2   26.91    2.10
  -4   3   2   27.02    3.55
  -4   3   2   30.76    2.09
  -4   3   1  110.10    7.12
  -4   3   1  107.03    5.11
  -4   3   1  112.95    7.38
  -4   3   0   23.23    1.96
  -4   3   0   19.96    3.13
  -4   3   0   21.13    3.11
  -4   3   0   22.98    1.33
  -4   3   0   21.44    1.90
  -4   3   0   24.09    1.91
  -4   3   0   20.77    1.86
  -4   3  -1   23.78    1.86
  -4   3  -1   17.59    3.28
  -4   3  -1   22.06    1.36
  -4   3  -1   23.18    3.28
  -4   3  -1   25.06    1.42
  -4   3  -1   21.90    1.87
  -4   3  -1   22.99    2.00
  -4   3  -1   24.52    1.96
  -4   3  -2  395.55   20.16
  -4   3  -2  439.98   16.61
  -4   3  -2  407.69   20.80
  -4   3  -2  480.09   16.69
  -4   3  -2  417.68   17.19
  -4   3  -2  429.97   17.25
  -4   3  -2  426.60   17.09
  -4   3  -2  432.82   17.25
  -4   3  -3  153.60    6.26
  -4   3  -3  134.98    9.88
  -4   3  -3  157.32    6.32
  -4   3  -3  148.63    6.93
  -4   3  -3  156.85    6.93
  -4   3  -4    1.26    0.44
   4   3   4    1.21    0.88
  -4   3  -4    1.27    0.51
  -4   3  -4    1.34    1.28
  -4   3  -4    0.31    0.69
  -4   3  -5   55.60    2.53
   4   3   5   56.38    2.98
  -4   3  -5   60.48    2.68
  -4   3  -5   61.29    3.35
  -4   3  -5   50.33    2.89
  -4   3  -6   13.09    0.82
  -4   3  -6   13.90    1.37
  -4   4   9   49.19    2.49
  -4   4   9   49.25    2.14
  -4   4   8   17.07    1.42
  -4   4   8   16.49    1.44
  -4   4   8   17.34    1.55
  -4   4   8   18.62    1.11
  -4   4   7   81.87    4.22
  -4   4   7   73.73    3.87
  -4   4   7   81.06    3.56
  -4   4   7   83.25    4.12
  -4   4   6    8.24    1.47
  -4   4   6    8.77    1.37
  -4   4   6    7.55    1.12
  -4   4   6    8.41    1.26
  -4   4   6    9.43    0.92
  -4   4   6    6.93    1.29
  -4   4   5   35.14    2.57
  -4   4   5   38.18    2.42
  -4   4   5   38.19    2.60
  -4   4   5   41.09    4.46
  -4   4   5   35.01    2.49
  -4   4   5   39.09    2.06
  -4   4   5   37.90    2.54
  -4   4   4   73.33    3.83
  -4   4   4   73.47    3.97
  -4   4   4   72.36    3.80
  -4   4   4   70.18    3.79
  -4   4   3   14.36    1.55
  -4   4   3   15.06    1.54
  -4   4   3   14.21    2.73
  -4   4   3   14.92    1.64
  -4   4   3   15.29    1.09
  -4   4   3   12.52    1.66
  -4   4   3   15.90    1.60
  -4   4   2   27.85    2.06
  -4   4   2   28.51    2.02
  -4   4   2   26.73    3.49
  -4   4   2   28.02    2.13
  -4   4   2   27.01    3.53
  -4   4   1   34.65    2.25
  -4   4   1   32.52    3.74
  -4   4   1   33.10    2.20
  -4   4   1   29.16    3.62
  -4   4   1   29.16    2.21
  -4   4   1   31.80    2.29
  -4   4   0   43.43    2.72
  -4   4   0   45.15    4.52
  -4   4   0   42.71    2.61
  -4   4   0   39.32    4.33
  -4   4   0   41.30    2.77
  -4   4   0   41.05    2.59
  -4   4   0   39.65    2.53
  -4   4   0   41.49    2.61
  -4   4  -1   75.55    3.87
  -4   4  -1   71.30    6.01
  -4   4  -1   75.57    3.72
  -4   4  -1   62.79    3.61
  -4   4  -1   66.77    5.81
  -4   4  -1   62.73    3.04
  -4   4  -1   67.64    3.63
  -4   4  -1   65.83    3.54
  -4   4  -2   80.23    6.53
  -4   4  -2   79.66    4.12
  -4   4  -2   78.32    3.46
  -4   4  -2   78.36    6.60
  -4   4  -2   76.58    3.50
  -4   4  -2   76.31    4.11
  -4   4  -3   26.27    3.79
  -4   4  -3   28.00    2.17
  -4   4  -3   26.03    3.91
  -4   4  -3   26.78    1.58
  -4   4  -3   28.66    1.66
  -4   4  -3   29.65    2.32
  -4   4  -3   26.14    2.00
  -4   4  -4   86.96    3.69
  -4   4  -4   78.14    4.29
  -4   4  -4   78.01    4.03
   4   4   5    2.94    0.89
  -4   4  -5    3.17    0.56
  -4   4  -5    3.13    1.22
  -4   4  -5    3.24    0.84
  -4   4  -6   37.11    1.49
  -4   4  -6   37.29    1.97
  -4   5   9   19.64    1.12
  -4   5   9   22.45    1.17
  -4   5   8  102.44    5.05
  -4   5   8  110.32    4.85
  -4   5   8  111.74    4.94
  -4   5   8  112.13    4.92
  -4   5   8  118.08    4.53
  -4   5   7    5.77    1.29
  -4   5   7    5.64    1.06
  -4   5   7    6.30    0.71
  -4   5   7    5.56    1.14
  -4   5   6    2.12    0.53
  -4   5   6    1.63    1.22
  -4   5   6    2.86    1.08
  -4   5   6    3.73    0.97
  -4   5   6    2.45    1.01
  -4   5   6    3.79    1.11
  -4   5   5   72.94    3.92
  -4   5   5   71.55    3.87
  -4   5   5   77.32    6.24
  -4   5   5   72.47    3.76
  -4   5   5   69.14    3.84
  -4   5   5   76.20    3.36
  -4   5   5   70.64    3.80
  -4   5   4   22.14    1.91
  -4   5   4   18.16    1.82
  -4   5   4   16.23    2.97
  -4   5   4   19.13    1.92
  -4   5   4   17.97    1.93
  -4   5   4   19.22    1.31
  -4   5   4   19.83    1.80
  -4   5   3  152.03    6.59
  -4   5   3  148.18    6.09
  -4   5   3  153.03    6.73
  -4   5   3  144.34    6.62
  -4   5   3  147.94    6.61
  -4   5   2  112.62    5.24
  -4   5   2  118.02    5.36
  -4   5   2  106.93    7.50
  -4   5   2  120.90    4.81
  -4   5   2  114.96    5.41
  -4   5   2  105.71    5.28
  -4   5   2  109.76    5.27
  -4   5   2  105.09    7.35
  -4   5   1   66.23    3.52
  -4   5   1   60.45    5.42
  -4   5   1   67.81    3.58
  -4   5   1   67.98    3.02
  -4   5   1   69.09    3.69
  -4   5   1   60.01    5.30
  -4   5   1   64.76    3.50
  -4   5   1   63.40    3.55
  -4   5   0  235.56    9.78
  -4   5   0  240.44   12.77
  -4   5   0  233.12    9.76
  -4   5   0  244.02    9.16
  -4   5   0  234.80    9.92
  -4   5   0  224.58   12.41
  -4   5   0  226.73    9.68
  -4   5   0  221.22    9.62
  -4   5  -1   43.68    2.85
  -4   5  -1   37.88    4.47
  -4   5  -1   41.76    2.75
  -4   5  -1   40.76    4.53
  -4   5  -1   43.06    2.16
  -4   5  -1   40.18    2.74
  -4   5  -1   40.40    2.58
  -4   5  -2   65.87    3.70
  -4   5  -2   56.80    5.71
  -4   5  -2   59.17    3.56
  -4   5  -2   55.99    5.52
  -4   5  -2   66.37    2.98
  -4   5  -2   59.58    3.56
  -4   5  -2   58.90    3.31
  -4   5  -3   13.55    1.62
  -4   5  -3   14.31    1.11
  -4   5  -3   13.22    1.73
  -4   5  -3   13.15    1.43
  -4   5  -4   13.62    1.55
  -4   5  -4   18.82    1.91
  -4   5  -4   16.84    1.56
   4   5   5   46.13    2.38
  -4   5  -5   45.06    2.61
  -4   5  -5   44.53    2.33
   4   5   6    4.29    0.65
  -4   5  -6    4.17    0.58
  -4   6   9    0.41    0.32
  -4   6   9    0.55    0.31
  -4   6   8   10.66    1.23
  -4   6   8   11.76    1.10
  -4   6   8   12.85    1.14
  -4   6   8   13.83    1.09
  -4   6   8   13.75    0.78
  -4   6   7    2.61    0.49
  -4   6   7    2.75    1.01
  -4   6   7    2.48    0.85
  -4   6   7    3.17    0.92
  -4   6   6   67.86    3.69
  -4   6   6   68.03    3.61
  -4   6   6   63.80    3.54
  -4   6   6   68.50    3.11
  -4   6   6   68.87    3.54
  -4   6   5   11.60    1.45
  -4   6   5   11.84    1.53
  -4   6   5    8.82    2.41
  -4   6   5   12.35    1.01
  -4   6   5    9.87    1.20
  -4   6   5   12.24    1.47
  -4   6   4   25.42    2.02
  -4   6   4   26.69    2.10
  -4   6   4   25.37    3.55
  -4   6   4   25.86    2.18
  -4   6   4   23.30    2.16
  -4   6   4   28.61    1.63
  -4   6   4   24.78    1.83
  -4   6   4   27.19    2.10
  -4   6   3  193.76    8.44
  -4   6   3  203.37    8.62
  -4   6   3  193.19   11.20
  -4   6   3  209.04    8.03
  -4   6   3  201.74    8.65
  -4   6   3  197.93    8.00
  -4   6   3  196.65    8.59
  -4   6   3  205.46    8.55
  -4   6   2   93.35    4.61
  -4   6   2   86.24    6.81
  -4   6   2  100.19    4.21
  -4   6   2   97.39    4.81
  -4   6   2  100.90    4.81
  -4   6   2   96.30    4.72
  -4   6   2   91.11    6.73
  -4   6   1   70.15    3.68
  -4   6   1   73.60    3.88
  -4   6   1   74.48    3.26
  -4   6   1   70.55    3.87
  -4   6   1   73.65    3.86
  -4   6   1   72.25    3.80
  -4   6   1   65.85    5.58
  -4   6   1   69.14    3.55
  -4   6   1   67.85    3.77
  -4   6   0   33.83    2.35
  -4   6   0   35.37    2.49
  -4   6   0   25.48    3.81
  -4   6   0   34.05    1.82
  -4   6   0   32.29    2.47
  -4   6   0   29.69    3.77
  -4   6   0   33.73    2.48
  -4   6   0   33.86    2.37
  -4   6   0   32.44    2.14
  -4   6  -1   44.51    2.87
  -4   6  -1   42.67    4.93
  -4   6  -1   44.73    2.98
  -4   6  -1   48.21    2.32
  -4   6  -1   40.52    4.52
  -4   6  -1   45.04    2.95
  -4   6  -1   42.63    2.67
  -4   6  -2    2.75    1.14
  -4   6  -2    1.70    1.21
  -4   6  -2    2.61    1.66
  -4   6  -2    4.30    2.19
  -4   6  -2    3.15    0.57
  -4   6  -2    3.08    1.38
  -4   6  -2    2.90    0.93
  -4   6  -3   36.79    2.63
  -4   6  -3   35.71    2.68
  -4   6  -3   44.50    2.17
  -4   6  -3   42.62    2.88
  -4   6  -3   41.00    2.57
  -4   6  -4   93.44    4.66
  -4   6  -4  109.88    4.13
  -4   6  -4   97.39    4.78
  -4   6  -4   98.03    4.58
   4   6   5   89.07    3.71
  -4   6  -5  100.47    3.37
  -4   6  -5   92.68    3.72
   4   6   6    0.81    0.42
  -4   6  -6    1.05    0.25
  -4   6  -6    0.75    0.60
  -4   6  -6    0.35    0.34
  -4   7   8   47.29    2.32
  -4   7   8   50.73    2.41
  -4   7   7   11.43    1.31
  -4   7   7   10.35    1.13
  -4   7   7   10.79    0.77
  -4   7   7   12.18    1.29
  -4   7   7   12.90    0.85
  -4   7   7   12.07    1.15
  -4   7   6   18.34    1.65
  -4   7   6   17.54    1.57
  -4   7   6   16.29    1.08
  -4   7   6   17.35    1.60
  -4   7   6   16.10    1.14
  -4   7   6   18.41    1.54
  -4   7   5  112.63    5.38
  -4   7   5  120.03    5.48
  -4   7   5  122.80    4.92
  -4   7   5  107.55    5.22
  -4   7   5  113.33    5.29
  -4   7   4  113.25    5.23
  -4   7   4  111.06    5.33
  -4   7   4  112.59    7.77
  -4   7   4  107.98    5.30
  -4   7   4  117.45    4.80
  -4   7   4  108.28    5.36
  -4   7   4  108.04    5.12
  -4   7   4  112.38    5.22
  -4   7   3   29.11    2.17
  -4   7   3   30.70    2.32
  -4   7   3   32.59    3.90
  -4   7   3   31.97    1.77
  -4   7   3   29.84    2.29
  -4   7   3   29.87    1.77
  -4   7   3   31.62    2.11
  -4   7   3   31.41    2.23
  -4   7   2  101.97    4.88
  -4   7   2  102.41    5.06
  -4   7   2  107.72    5.13
  -4   7   2  100.73    7.45
  -4   7   2  105.28    4.49
  -4   7   2  107.94    5.13
  -4   7   2  101.79    4.86
  -4   7   2  106.75    5.04
  -4   7   1  195.87    8.37
  -4   7   1  179.49   11.25
  -4   7   1  204.54    7.96
  -4   7   1  206.84    8.66
  -4   7   1  203.43    8.64
  -4   7   1  208.36    8.54
  -4   7   1  194.43    8.37
  -4   7   1  192.09    8.52
  -4   7   1  196.23   10.93
  -4   7   0  207.66    8.93
  -4   7   0  221.94    9.32
  -4   7   0  220.46    8.51
  -4   7   0  216.15    9.29
  -4   7   0  214.25    9.19
  -4   7   0  197.42   11.33
  -4   7   0  216.92    8.98
  -4   7   0  209.54    8.96
  -4   7  -1  103.14    4.98
  -4   7  -1  105.09    7.99
  -4   7  -1   98.63    5.22
  -4   7  -1  112.58    4.54
  -4   7  -1  104.99    5.31
  -4   7  -1  104.95    5.21
  -4   7  -1   99.21    4.97
  -4   7  -2   39.11    2.54
  -4   7  -2   40.70    2.81
  -4   7  -2   41.94    2.11
  -4   7  -2   37.92    2.78
  -4   7  -2   37.12    2.51
  -4   7  -3  117.89    5.38
  -4   7  -3  115.66    4.62
  -4   7  -3  114.06    5.37
  -4   7  -3  112.84    5.16
  -4   7  -4   56.01    2.52
  -4   7  -4   56.20    2.96
   4   7   5   14.87    1.26
  -4   7  -5   15.55    0.90
  -4   7  -5   13.12    1.16
  -4   7  -6    4.76    0.34
  -4   7  -6    5.12    0.64
  -4   8   8    3.52    0.52
  -4   8   8    4.71    0.59
  -4   8   7    9.66    0.99
  -4   8   7    9.31    0.66
  -4   8   7   10.82    1.09
  -4   8   7    9.77    0.65
  -4   8   6   81.05    4.19
  -4   8   6   91.19    4.23
  -4   8   6   90.85    3.83
  -4   8   6   96.09    3.86
  -4   8   6   93.04    4.13
  -4   8   5    3.67    0.58
  -4   8   5    3.20    0.97
  -4   8   5    4.12    1.00
  -4   8   5    4.20    0.56
  -4   8   5    3.16    0.85
  -4   8   5    3.97    0.96
  -4   8   4    6.79    1.12
  -4   8   4    7.28    1.26
  -4   8   4    6.68    0.68
  -4   8   4    6.29    1.13
  -4   8   4    6.97    0.76
  -4   8   4    6.27    1.08
  -4   8   4    6.84    1.14
  -4   8   3   60.62    3.30
  -4   8   3   64.87    3.57
  -4   8   3   60.66    5.47
  -4   8   3   65.23    2.92
  -4   8   3   64.69    3.01
  -4   8   3   61.60    3.46
  -4   8   3   69.14    3.08
  -4   8   3   65.30    3.65
  -4   8   3   61.68    3.40
  -4   8   3   62.59    3.41
  -4   8   2  121.40    5.68
  -4   8   2  116.57    8.11
  -4   8   2  119.13    5.02
  -4   8   2  115.67    5.53
  -4   8   2  121.00    5.66
  -4   8   2  119.89    5.50
  -4   8   2  118.73    5.53
  -4   8   1    6.84    1.35
  -4   8   1    4.76    2.05
  -4   8   1    6.42    0.72
  -4   8   1    6.05    1.18
  -4   8   1    7.87    1.38
  -4   8   1    6.42    1.10
  -4   8   1    5.68    1.21
  -4   8   0   43.49    4.84
  -4   8   0   41.57    2.16
  -4   8   0   44.50    2.81
  -4   8   0   43.00    2.91
  -4   8   0   42.88    2.61
  -4   8   0   41.52    2.63
  -4   8  -1    3.78    1.27
  -4   8  -1    4.00    0.54
  -4   8  -1    7.05    0.72
  -4   8  -1    4.07    1.23
  -4   8  -1    3.76    1.39
  -4   8  -1    2.59    0.92
  -4   8  -2  211.81    8.90
  -4   8  -2  204.20    7.90
  -4   8  -2  203.28    8.00
  -4   8  -2  186.23    8.71
  -4   8  -2  197.07    8.75
  -4   8  -2  203.85    8.59
  -4   8  -3  113.13    5.44
  -4   8  -3  112.42    5.44
  -4   8  -3  109.53    4.58
  -4   8  -3  117.00    4.72
  -4   8  -3  115.01    5.25
  -4   8  -4    3.88    1.06
  -4   8  -4    3.60    0.49
  -4   8  -4    3.84    1.05
  -4   8  -4    3.69    1.25
  -4   8  -4    3.58    0.87
  -4   8  -5   27.98    1.70
   4   8   5   32.09    1.78
  -4   8  -5   34.70    1.48
  -4   8  -5   24.26    1.75
  -4   8  -5   37.55    1.95
  -4   8  -5   32.74    1.75
  -4   9   8   73.04    2.96
  -4   9   7   39.62    2.06
  -4   9   7   43.98    1.89
  -4   9   6   65.92    3.20
  -4   9   6   68.49    2.97
  -4   9   6   71.50    2.95
  -4   9   5    6.34    1.03
  -4   9   5    6.62    0.65
  -4   9   5    7.30    0.72
  -4   9   5    6.21    1.03
  -4   9   4   21.78    1.82
  -4   9   4   22.70    1.35
  -4   9   4   23.46    1.41
  -4   9   4   23.19    1.80
  -4   9   4   23.76    1.70
  -4   9   3    9.72    1.35
  -4   9   3   10.09    0.85
  -4   9   3   11.33    0.98
  -4   9   3   10.94    1.31
  -4   9   3   10.59    1.25
  -4   9   2  119.59    5.59
  -4   9   2  119.91    4.90
  -4   9   2  118.45    4.92
  -4   9   2  116.94    5.54
  -4   9   2  114.81    5.47
  -4   9   2  113.78    5.34
  -4   9   1   63.79    3.62
  -4   9   1   64.93    2.91
  -4   9   1   61.58    2.92
  -4   9   1   63.96    3.42
  -4   9   1   65.18    3.49
  -4   9   1   65.00    3.48
  -4   9   1   62.34    3.43
  -4   9   0  165.28    7.17
  -4   9   0  162.04    6.30
  -4   9   0  144.09    6.28
  -4   9   0  155.69    6.90
  -4   9   0  165.07    6.80
  -4   9   0  160.94    6.97
  -4   9   0  150.90    6.91
  -4   9  -1   10.33    0.83
  -4   9  -1   10.32    1.36
  -4   9  -1    9.37    0.84
  -4   9  -1    9.30    1.29
  -4   9  -2   55.17    3.33
  -4   9  -2   55.91    2.53
  -4   9  -2   55.34    2.57
  -4   9  -2   52.28    3.13
  -4   9  -2   58.11    3.15
  -4   9  -3   10.41    1.43
  -4   9  -3   11.14    0.78
  -4   9  -3   10.80    0.81
  -4   9  -3   10.61    1.32
  -4   9  -3   13.03    1.64
  -4   9  -3   11.09    1.24
  -4   9  -4    3.17    0.90
  -4   9  -4    3.09    0.35
  -4   9  -4    2.90    0.37
  -4   9  -4    1.82    0.76
  -4   9  -4    3.49    1.03
  -4   9  -4    2.77    0.73
  -4   9  -5   30.66    1.66
   4   9   5   30.04    1.66
  -4  10   7   11.57    0.62
  -4  10   7   15.06    0.97
  -4  10   6   26.39    1.32
  -4  10   5    3.62    0.49
  -4  10   5    2.82    0.72
  -4  10   5    3.07    0.46
  -4  10   5    1.91    0.76
  -4  10   4   31.88    2.15
  -4  10   4   35.77    1.81
  -4  10   4   37.62    1.85
  -4  10   4   35.81    2.26
  -4  10   3   16.70    1.56
  -4  10   3   16.15    1.08
  -4  10   3   16.12    1.13
  -4  10   3   15.32    1.51
  -4  10   2    6.43    1.24
  -4  10   2    7.40    0.72
  -4  10   2    7.23    0.69
  -4  10   2    6.83    1.13
  -4  10   2    6.80    1.04
  -4  10   1   34.79    2.40
  -4  10   1   33.04    1.73
  -4  10   1   31.89    1.70
  -4  10   1   32.55    2.25
  -4  10   1   30.52    2.11
  -4  10   0  169.88    7.12
  -4  10   0  159.65    6.32
  -4  10   0  151.20    6.27
  -4  10   0  163.86    6.95
  -4  10   0  151.98    6.79
  -4  10  -1  109.35    5.21
  -4  10  -1  107.81    4.42
  -4  10  -1  104.46    4.37
  -4  10  -1  111.46    5.02
  -4  10  -1  100.02    4.90
  -4  10  -2    1.40    0.36
  -4  10  -2    0.84    0.33
  -4  10  -2    0.58    0.67
  -4  10  -2    1.43    1.18
  -4  10  -2    1.24    0.88
  -4  10  -3   20.47    1.65
  -4  10  -3   18.79    1.02
  -4  10  -3   18.04    0.99
  -4  10  -3   21.53    1.71
  -4  10  -3   19.95    1.49
  -4  10  -4   53.95    2.67
  -4  10  -4   56.50    2.61
  -4  11   6   34.00    1.52
  -4  11   6   35.87    1.83
  -4  11   5   51.16    2.24
  -4  11   5   49.42    2.60
  -4  11   5   50.55    2.59
  -4  11   4   28.14    1.75
  -4  11   4   29.51    1.51
  -4  11   4   28.66    1.48
  -4  11   4   30.07    1.92
  -4  11   3    0.57    0.41
  -4  11   3    0.82    0.77
  -4  11   3    0.27    0.32
  -4  11   3   -0.03    0.76
  -4  11   2   19.13    1.65
  -4  11   2   18.88    1.17
  -4  11   2   18.38    1.23
  -4  11   2   17.88    1.61
  -4  11   1    5.37    1.14
  -4  11   1    5.42    0.60
  -4  11   1    4.77    1.03
  -4  11   0   23.33    1.89
  -4  11   0   24.50    1.37
  -4  11   0   27.92    1.92
  -4  11   0   21.28    1.62
  -4  11   0   24.25    1.62
  -4  11  -1    2.65    0.96
  -4  11  -1    2.84    0.43
  -4  11  -1    2.71    0.87
  -4  11  -1    2.77    0.82
  -4  11  -2   50.74    2.77
  -4  11  -2   49.73    2.13
  -4  11  -2   52.58    2.63
  -4  11  -3    7.47    0.51
  -4  11  -3    9.19    0.92
  -4  11  -4    2.58    0.51
   4  11   4    1.45    0.46
  -4  11  -4    2.33    0.42
  -4  12   6    6.24    0.56
  -4  12   5   50.86    2.14
  -4  12   4   35.01    1.59
  -4  12   4   31.61    1.49
  -4  12   4   33.81    1.93
  -4  12   3   51.31    2.68
  -4  12   3   60.81    2.54
  -4  12   3   58.15    2.51
  -4  12   3   58.31    2.95
  -4  12   2   12.71    1.20
  -4  12   2   13.97    0.91
  -4  12   2   14.32    0.96
  -4  12   2   14.86    1.33
  -4  12   1    5.79    0.97
  -4  12   1    6.75    0.62
  -4  12   1    6.03    1.00
  -4  12   0    4.77    0.73
  -4  12   0    4.65    0.95
  -4  12   0    5.16    0.53
  -4  12   0    4.46    0.90
  -4  12  -1   27.73    1.56
  -4  12  -1   26.52    1.81
  -4  12  -1   27.42    1.37
  -4  12  -1   29.46    1.80
  -4  12  -2    0.02    0.63
  -4  12  -2    0.85    0.23
  -4  12  -2    1.23    0.58
  -4  12  -3   49.61    2.42
  -4  12  -3   58.42    2.44
  -4  13   4   13.47    0.74
  -4  13   4   13.50    0.98
  -4  13   4   15.00    1.01
  -4  13   3   15.50    0.82
  -4  13   3   14.87    1.11
  -4  13   2   63.76    2.66
  -4  13   2   61.37    2.63
  -4  13   2   67.98    3.05
  -4  13   1    2.46    0.39
  -4  13   1    2.32    0.58
  -4  13   1    2.33    0.35
  -4  13   1    2.93    0.69
  -4  13   0    4.31    0.72
  -4  13   0    4.87    0.45
  -4  13   0    4.60    0.75
  -4  13  -1   18.08    1.23
  -4  13  -1   19.80    0.97
  -4  13  -1   22.06    1.31
  -4  13  -2   19.86    1.16
  -4  13  -2   25.35    1.26
  -4  14   3    5.37    0.56
  -4  14   2    5.78    0.40
  -4  14   2    6.60    0.65
  -4  14   1    7.31    0.41
  -4  14   1    8.52    0.70
  -4  14   0   13.57    0.78
  -4  14   0   36.88    1.30
   5 -12  -4   24.97    1.20
   5 -12  -4   27.92    1.21
   5 -12  -4   25.23    1.58
   5 -12  -4   24.18    1.39
   5 -12  -4   25.48    1.23
   5 -12  -3   27.50    1.61
   5 -12  -3   29.22    1.26
   5 -12  -3   23.05    1.72
   5 -12  -3   23.93    1.21
   5 -12  -2   29.78    1.78
   5 -12  -2   33.13    1.39
  -5 -12   2   30.92    1.53
   5 -12  -2   33.38    1.83
   5 -12  -2   19.06    1.22
   5 -12  -2   21.31    1.25
  -5 -12   1   47.99    2.07
   5 -12  -1   50.68    2.50
   5 -12  -1   48.42    1.82
   5 -12  -1   47.13    2.53
   5 -12   0   53.04    2.62
   5 -12   0   54.56    2.20
   5 -12   0   49.53    2.34
   5 -12   0   54.18    2.66
  -5 -12  -1   78.80    3.49
   5 -12   1  108.52    3.86
   5 -11  -5   64.08    2.52
   5 -11  -5   70.31    2.66
   5 -11  -4   26.51    1.67
   5 -11  -4   25.48    1.32
   5 -11  -4   28.27    1.92
   5 -11  -4   24.35    1.83
   5 -11  -3  169.74    7.08
   5 -11  -3  166.00    6.59
  -5 -11   3  164.30    6.66
   5 -11  -3  174.13    6.93
   5 -11  -3  164.47    7.26
   5 -11  -2   51.04    2.80
  -5 -11   2   47.88    2.41
   5 -11  -2   45.83    2.90
  -5 -11   1   30.81    1.84
   5 -11  -1   27.79    2.46
   5 -11  -1   24.84    1.61
   5 -11  -1   24.80    2.54
   5 -11   0   12.27    1.47
   5 -11   0   11.80    1.85
   5 -11   1    3.74    0.97
   5 -11   1    5.04    1.43
  -5 -11  -1    3.31    0.78
  -5 -11  -1    2.81    0.62
   5 -11   1    3.45    1.13
   5 -10  -6   31.32    1.42
   5 -10  -6   30.01    1.37
   5 -10  -5    2.15    0.48
   5 -10  -5    2.15    0.36
   5 -10  -5    3.00    0.98
   5 -10  -4   25.61    1.46
   5 -10  -4   28.94    1.95
   5 -10  -4   28.85    2.24
   5 -10  -4   27.19    2.25
   5 -10  -3   77.64    3.87
  -5 -10   3   70.78    3.36
   5 -10  -3   73.32    3.83
   5 -10  -2    4.66    1.41
   5 -10  -2    4.42    1.84
  -5 -10   2    4.23    1.05
   5 -10  -2    3.75    0.86
  -5 -10   1   80.09    3.69
   5 -10  -1   60.25    4.28
  -5 -10   0   20.95    1.75
  -5 -10   0   20.55    1.57
  -5 -10  -1    9.99    1.19
   5 -10   1    7.70    1.99
  -5 -10  -1    8.16    1.13
  -5 -10  -1    8.67    1.21
  -5 -10  -2    1.82    0.24
   5 -10   2    1.82    1.28
  -5 -10  -2    1.54    0.70
  -5 -10  -2    2.21    0.76
  -5 -10  -2    1.52    0.51
  -5 -10  -3    4.54    0.59
   5  -9  -7   56.54    2.33
   5  -9  -6   23.77    1.27
   5  -9  -6   24.63    1.25
   5  -9  -5   36.93    1.81
   5  -9  -5   39.57    2.49
   5  -9  -4   16.22    1.60
   5  -9  -4   13.20    2.07
   5  -9  -3    8.24    1.51
  -5  -9   3   10.34    1.23
   5  -9  -3    7.69    1.80
  -5  -9   2   34.09    2.24
   5  -9  -2   24.73    2.92
  -5  -9   1   28.85    2.19
  -5  -9   0    6.50    1.35
  -5  -9   0    7.66    1.22
  -5  -9   0    7.70    1.35
  -5  -9  -1    0.58    0.27
  -5  -9  -1    0.18    1.01
  -5  -9  -1   -0.16    0.97
  -5  -9  -1    0.53    1.14
  -5  -9  -2   24.08    1.18
  -5  -9  -2   25.09    1.68
   5  -9   2   19.18    2.34
  -5  -9  -2   22.20    1.75
  -5  -9  -2   25.23    1.85
  -5  -9  -2   23.19    1.51
  -5  -9  -3    0.98    0.22
   5  -9   3    0.51    0.81
  -5  -9  -3    0.79    0.47
  -5  -9  -3    0.48    0.71
  -5  -9  -3    0.86    0.50
   5  -8  -7   14.88    0.83
  -5  -8   7   20.58    1.05
  -5  -8   6    6.04    0.74
   5  -8  -6    4.05    0.53
   5  -8  -5    8.85    0.76
   5  -8  -5   10.04    1.54
   5  -8  -4   72.66    3.72
   5  -8  -4   61.36    4.01
  -5  -8   3   36.58    2.21
   5  -8  -3   24.52    2.68
  -5  -8   2   53.27    3.07
  -5  -8   1    9.13    1.52
  -5  -8   1    8.40    1.31
  -5  -8   0   54.09    3.13
  -5  -8   0   49.83    3.04
  -5  -8   0   50.11    3.01
  -5  -8  -1   31.34    1.59
  -5  -8  -1   32.01    1.56
  -5  -8  -1   33.89    2.33
  -5  -8  -1   31.64    2.36
  -5  -8  -1   33.19    2.41
  -5  -8  -1   32.68    1.99
  -5  -8  -2   39.41    1.85
  -5  -8  -2   41.70    1.83
  -5  -8  -2   39.68    2.39
  -5  -8  -2   33.93    2.46
  -5  -8  -2   39.20    2.58
  -5  -8  -2   37.69    2.22
  -5  -8  -3    1.78    0.34
  -5  -8  -3    1.53    0.29
   5  -8   3    1.98    1.41
  -5  -8  -3    1.09    0.69
  -5  -8  -3    1.38    0.69
  -5  -8  -4   15.17    0.74
  -5  -8  -4   14.63    0.92
   5  -7  -7    1.31    0.28
  -5  -7   7    2.31    0.59
  -5  -7   7    2.02    0.52
  -5  -7   6   34.18    1.81
   5  -7  -6   27.33    1.56
   5  -7  -5   29.18    1.53
   5  -7  -5   19.12    1.96
   5  -7  -4  155.31    6.94
  -5  -7   3    1.60    0.98
  -5  -7   2  165.98    7.23
  -5  -7   1  115.01    5.38
  -5  -7   1  109.77    5.29
  -5  -7   0    0.89    0.37
  -5  -7   0    0.80    1.19
  -5  -7   0    0.08    1.15
  -5  -7   0    1.72    1.33
  -5  -7  -1   21.81    1.28
  -5  -7  -1   23.19    1.27
  -5  -7  -1   22.39    2.04
  -5  -7  -1   20.62    2.05
  -5  -7  -1   20.18    2.10
  -5  -7  -1   21.28    1.67
  -5  -7  -2   -0.03    0.36
  -5  -7  -2    0.51    0.35
  -5  -7  -2   -0.03    1.00
  -5  -7  -2   -0.34    1.25
  -5  -7  -2    0.76    1.42
  -5  -7  -2    0.18    0.79
  -5  -7  -3    9.14    0.73
  -5  -7  -3    8.93    0.63
  -5  -7  -3    9.34    0.70
  -5  -7  -3    9.97    1.15
  -5  -7  -3    8.78    1.31
  -5  -7  -3   10.62    1.14
  -5  -7  -4    1.22    0.29
  -5  -7  -4    1.13    0.22
  -5  -7  -4    1.28    0.27
  -5  -7  -4    1.28    0.68
  -5  -7  -4    1.11    0.60
  -5  -6   8    2.31    0.31
  -5  -6   8    3.03    0.47
   5  -6  -8    1.85    0.26
  -5  -6   8    3.18    0.52
  -5  -6   7    6.57    0.82
  -5  -6   7    5.67    0.83
  -5  -6   7    7.57    0.63
  -5  -6   6   11.45    1.11
  -5  -6   2  177.33    7.66
  -5  -6   1   95.27    4.57
  -5  -6   1   91.98    4.53
  -5  -6   1   80.84    4.34
  -5  -6   0   16.83    1.07
  -5  -6   0   15.91    1.04
  -5  -6   0   16.28    1.92
  -5  -6   0   15.69    1.94
  -5  -6   0   11.76    1.73
  -5  -6  -1   39.08    2.00
  -5  -6  -1   38.15    1.94
  -5  -6  -1   43.51    2.89
  -5  -6  -1   39.80    2.91
  -5  -6  -2  106.92    4.30
  -5  -6  -2  102.01    4.17
  -5  -6  -2   96.57    4.23
  -5  -6  -2  103.67    4.92
  -5  -6  -2  103.28    5.07
  -5  -6  -2   98.22    4.71
  -5  -6  -3   30.72    1.66
  -5  -6  -3   30.87    1.56
  -5  -6  -3   34.55    1.65
  -5  -6  -3   32.35    2.11
  -5  -6  -3   33.25    2.32
  -5  -6  -3   32.44    2.10
  -5  -6  -4   12.17    0.74
  -5  -6  -4   12.72    0.78
  -5  -6  -4   11.06    0.94
  -5  -6  -4   11.16    1.17
  -5  -6  -4   12.76    1.15
  -5  -5   8   12.69    0.91
  -5  -5   8   12.04    0.97
  -5  -5   8   12.70    0.78
  -5  -5   7    6.34    0.89
  -5  -5   7    6.84    0.92
  -5  -5   7    6.27    0.62
  -5  -5   6   80.32    4.06
  -5  -5   6   97.79    3.88
   5  -5  -3    4.84    2.06
  -5  -5   2   86.39    4.22
  -5  -5   2   85.36    4.18
   5  -5  -1   42.56    4.83
  -5  -5   1   42.89    2.88
  -5  -5   1   45.86    2.94
  -5  -5   0  205.30    8.01
  -5  -5   0  209.95    8.00
  -5  -5   0  205.89    8.79
  -5  -5   0  203.52    8.88
  -5  -5   0  193.45    8.69
  -5  -5  -1  180.01    7.08
  -5  -5  -1  172.63    6.95
  -5  -5  -1  177.93    7.05
  -5  -5  -1  180.75    7.95
  -5  -5  -1  175.12    7.86
  -5  -5  -2   53.80    2.48
  -5  -5  -2   50.23    2.37
  -5  -5  -2   52.85    2.46
  -5  -5  -2   48.80    3.09
  -5  -5  -2   47.71    3.24
  -5  -5  -2   52.40    3.38
  -5  -5  -2   49.96    2.91
  -5  -5  -3  187.86    7.17
  -5  -5  -3  175.50    7.09
  -5  -5  -3  183.80    7.13
  -5  -5  -3  173.93    7.59
  -5  -5  -3  184.97    7.84
  -5  -5  -3  180.28    7.65
  -5  -5  -4    2.97    0.45
  -5  -5  -4    2.54    0.41
  -5  -5  -4    2.90    0.74
  -5  -5  -4    2.53    0.92
  -5  -5  -4    2.41    0.85
  -5  -5  -5   17.09    0.86
  -5  -5  -5   18.03    1.12
  -5  -4   8   12.15    0.98
  -5  -4   8   12.49    1.07
  -5  -4   8   13.22    0.86
  -5  -4   7   13.06    1.18
  -5  -4   7   13.01    1.22
  -5  -4   7   13.96    0.97
  -5  -4   6   21.98    1.67
  -5  -4   6   24.47    1.41
  -5  -4   5   48.46    2.32
   5  -4  -2   68.85    6.17
  -5  -4   2   80.98    4.11
  -5  -4   2   82.66    4.17
  -5  -4   1    9.58    0.80
   5  -4  -1    6.12    2.02
  -5  -4   1    9.89    1.55
  -5  -4   1    9.90    1.66
  -5  -4   0   75.40    3.26
  -5  -4   0   74.51    3.24
  -5  -4   0   67.05    3.92
  -5  -4   0   70.28    4.05
  -5  -4  -1   96.29    4.16
  -5  -4  -1   98.07    4.11
  -5  -4  -1   98.25    4.16
  -5  -4  -1   90.41    4.92
  -5  -4  -2   38.31    2.00
  -5  -4  -2   37.41    1.92
  -5  -4  -2   39.31    1.99
  -5  -4  -2   36.35    2.65
  -5  -4  -2   33.56    2.72
  -5  -4  -2   37.30    2.43
  -5  -4  -3    7.29    1.20
  -5  -4  -3    8.73    0.77
  -5  -4  -3    7.50    0.80
  -5  -4  -3    9.12    1.43
  -5  -4  -3    8.41    1.57
  -5  -4  -3    7.24    1.27
  -5  -4  -4   42.98    1.96
  -5  -4  -4   42.93    1.92
  -5  -4  -4   45.30    1.95
  -5  -4  -4   41.75    2.24
  -5  -4  -4   39.92    2.32
  -5  -4  -4   40.29    2.39
  -5  -4  -5    1.55    0.29
  -5  -4  -5    1.61    0.64
  -5  -3   9    3.64    0.49
  -5  -3   9    4.00    0.37
  -5  -3   8   47.56    2.29
  -5  -3   8   49.83    2.41
  -5  -3   8   53.57    2.20
  -5  -3   7   84.41    4.05
  -5  -3   7   89.12    4.21
  -5  -3   7   93.14    4.27
  -5  -3   7   99.46    3.97
  -5  -3   6  121.13    5.67
  -5  -3   6  129.22    5.79
  -5  -3   6  138.21    5.42
  -5  -3   5   50.42    2.43
   5  -3  -2    2.43    1.45
  -5  -3   2    2.64    1.17
  -5  -3   2    2.56    1.27
  -5  -3   1  167.44    6.36
  -5  -3   1  153.33    7.03
  -5  -3   1  150.58    7.10
  -5  -3   0  110.30    5.20
  -5  -3   0  108.93    4.68
  -5  -3   0  114.19    4.61
  -5  -3   0  112.78    4.67
  -5  -3   0  110.89    5.40
  -5  -3   0  113.43    5.53
  -5  -3  -1   45.00    2.87
  -5  -3  -1   47.33    2.30
  -5  -3  -1   45.92    2.24
  -5  -3  -1   45.63    2.28
  -5  -3  -2    4.61    0.68
  -5  -3  -2    2.42    1.12
  -5  -3  -2    3.86    0.60
  -5  -3  -2    3.26    0.58
  -5  -3  -2    3.48    1.31
  -5  -3  -2    3.10    1.41
  -5  -3  -2    2.79    1.05
  -5  -3  -3   46.57    3.04
  -5  -3  -3   52.13    2.48
  -5  -3  -3   56.30    2.49
  -5  -3  -3   46.07    2.42
  -5  -3  -3   56.15    3.09
  -5  -3  -3   52.06    3.12
  -5  -3  -3   53.77    3.05
  -5  -3  -4    2.76    0.50
  -5  -3  -4    1.06    0.87
  -5  -3  -4    2.37    0.48
  -5  -3  -4    1.83    0.44
  -5  -3  -4    1.98    0.88
  -5  -3  -4    2.41    0.96
  -5  -3  -4    1.45    0.94
  -5  -3  -5    7.40    0.90
  -5  -3  -5   22.61    1.32
  -5  -2   9   31.31    1.39
  -5  -2   9   33.44    1.54
  -5  -2   9   33.23    1.40
  -5  -2   8    1.50    0.46
  -5  -2   8    1.40    0.59
  -5  -2   8    1.75    0.67
  -5  -2   8    1.53    0.74
  -5  -2   7   28.16    1.81
  -5  -2   7   29.54    1.98
  -5  -2   7   33.32    2.14
  -5  -2   7   31.56    1.71
  -5  -2   6   98.44    4.53
  -5  -2   6   86.50    4.34
  -5  -2   6   96.88    4.56
  -5  -2   6   96.29    4.11
  -5  -2   5  191.66    8.19
  -5  -2   5  199.01    8.22
  -5  -2   5  193.18    7.73
  -5  -2   4   77.54    3.86
  -5  -2   4   76.26    3.80
  -5  -2   4   74.07    3.32
  -5  -2   3  153.76    6.60
  -5  -2   3  146.47    6.60
  -5  -2   2  106.74    4.79
   5  -2  -2   84.23    6.55
  -5  -2   2   96.30    4.65
  -5  -2   2   98.96    4.85
  -5  -2   2   90.21    6.73
  -5  -2   1   30.64    2.21
  -5  -2   1   27.35    2.24
   5  -2  -1   20.01    3.10
  -5  -2   1   29.72    3.65
  -5  -2   1   28.41    2.37
  -5  -2   0  209.93    8.75
  -5  -2   0  206.11    8.02
  -5  -2   0  204.40    7.97
  -5  -2   0  186.07   11.22
  -5  -2   0  207.06    8.02
  -5  -2   0  208.45    8.75
  -5  -2   0  194.41    8.83
  -5  -2  -1  321.97   12.93
  -5  -2  -1  323.46   12.18
  -5  -2  -1  311.77   12.13
  -5  -2  -1  276.36   15.60
  -5  -2  -1  320.16   12.16
  -5  -2  -1  309.61   12.87
  -5  -2  -1  313.00   13.03
  -5  -2  -2  373.98   15.52
  -5  -2  -2  388.81   14.74
  -5  -2  -2  394.59   15.48
  -5  -2  -2  405.92   15.64
  -5  -2  -2  373.81   15.27
  -5  -2  -3    8.69    0.83
  -5  -2  -3    5.42    1.47
  -5  -2  -3    9.29    0.85
  -5  -2  -3    7.39    0.75
  -5  -2  -3    8.64    1.41
  -5  -2  -3    8.18    1.45
  -5  -2  -3   10.02    1.44
  -5  -2  -4   21.71    1.22
  -5  -2  -4   19.68    1.21
  -5  -2  -4   20.87    1.18
  -5  -2  -4   19.74    1.59
  -5  -2  -4   18.69    1.55
  -5  -2  -4   19.45    1.71
  -5  -2  -5   16.24    1.50
  -5  -2  -5   32.04    1.34
  -5  -1   9   35.82    1.57
  -5  -1   9   38.65    1.75
  -5  -1   8   27.94    1.62
  -5  -1   8   28.33    1.75
  -5  -1   8   30.13    1.89
  -5  -1   8   30.78    1.52
  -5  -1   7   99.59    4.75
  -5  -1   7   96.79    4.43
  -5  -1   7  100.10    4.60
  -5  -1   7  107.73    4.84
  -5  -1   7  101.30    4.31
  -5  -1   6  100.41    4.76
  -5  -1   6   90.34    4.49
  -5  -1   6  103.00    4.77
  -5  -1   6   98.22    4.24
  -5  -1   5  147.75    6.63
  -5  -1   5  144.22    6.57
  -5  -1   5  149.12    6.10
  -5  -1   5  154.29    6.63
  -5  -1   4   33.53    2.37
  -5  -1   4   32.15    2.25
  -5  -1   4   35.02    2.48
  -5  -1   4   36.18    1.86
  -5  -1   4   32.87    2.30
  -5  -1   3   77.93    3.96
  -5  -1   3   74.37    3.95
  -5  -1   3   71.79    3.89
  -5  -1   3   76.83    3.82
  -5  -1   2  553.57   20.95
  -5  -1   2  550.74   20.94
  -5  -1   2  522.45   20.96
  -5  -1   2  534.81   24.10
  -5  -1   1  394.20   15.06
  -5  -1   1  385.98   14.95
  -5  -1   1  382.24   14.95
  -5  -1   1  375.33   18.14
  -5  -1   1  378.39   15.13
  -5  -1   0  717.02   26.70
  -5  -1   0  688.76   25.89
  -5  -1   0  710.95   25.84
  -5  -1   0  672.76   30.05
  -5  -1   0  674.35   26.45
  -5  -1   0  675.60   26.53
  -5  -1  -1  369.46   14.49
  -5  -1  -1  354.91   13.62
  -5  -1  -1  361.82   13.60
  -5  -1  -1  341.40   14.27
  -5  -1  -1  362.27   14.45
  -5  -1  -2  219.24    9.76
  -5  -1  -2  213.62    8.91
  -5  -1  -2  236.95    8.93
  -5  -1  -2  227.17    8.90
  -5  -1  -2  236.34    9.66
  -5  -1  -2  232.30    9.71
  -5  -1  -2  221.08    9.44
  -5  -1  -3  261.66   10.14
  -5  -1  -3  262.25   10.12
  -5  -1  -3  261.61   10.10
  -5  -1  -3  271.57   10.77
  -5  -1  -3  251.66   10.66
  -5  -1  -3  249.61   10.68
  -5  -1  -4   24.01    2.05
  -5  -1  -4   28.71    1.92
  -5  -1  -4   25.26    1.76
  -5  -1  -4   26.69    2.02
  -5  -1  -5  106.01    6.52
  -5  -1  -5  210.27    6.42
  -5   0   9    6.57    0.58
  -5   0   9    7.69    0.74
  -5   0   9    6.65    0.79
  -5   0   8   25.69    1.87
  -5   0   8   29.11    1.68
  -5   0   8   31.79    1.88
  -5   0   8   35.22    2.05
  -5   0   7    1.22    0.54
  -5   0   7    2.39    1.03
  -5   0   7    1.97    0.73
  -5   0   7    2.48    0.84
  -5   0   7    0.80    1.06
  -5   0   6    4.56    1.29
  -5   0   6    6.13    1.06
  -5   0   6    5.67    0.79
  -5   0   6    6.70    1.33
  -5   0   5    5.98    1.36
  -5   0   5    7.08    1.27
  -5   0   5    6.77    1.01
  -5   0   5    7.07    0.83
  -5   0   5    7.70    1.33
  -5   0   4   49.07    3.03
  -5   0   4   49.71    2.93
  -5   0   4   53.50    4.81
  -5   0   4   48.82    3.15
  -5   0   4   48.83    2.91
  -5   0   4   49.38    2.42
  -5   0   4   50.48    2.96
  -5   0   3  545.61   20.72
  -5   0   3  507.09   20.46
  -5   0   3  515.42   23.18
  -5   0   3  544.16   20.07
  -5   0   3  546.81   20.80
  -5   0   3  527.34   20.63
  -5   0   3  532.68   20.00
  -5   0   3  536.38   20.57
  -5   0   3  549.25   24.19
  -5   0   2    4.36    1.30
  -5   0   2    3.42    2.04
  -5   0   2    4.51    0.63
  -5   0   2    5.85    1.30
  -5   0   2    2.85    1.41
  -5   0   2    4.50    1.11
  -5   0   1 1304.58   46.27
  -5   0   1 1285.49   45.45
  -5   0   1 1268.11   46.18
  -5   0   1 1218.10   46.01
  -5   0   1 1227.27   49.81
  -5   0   1 1216.99   46.21
  -5   0   1 1237.19   45.94
  -5   0   0   90.32    4.61
  -5   0   0   88.26    3.81
  -5   0   0   86.10    3.77
  -5   0   0   76.85    6.72
  -5   0   0   87.35    4.46
  -5   0   0   88.34    4.52
  -5   0   0   90.07    4.63
  -5   0  -1   19.64    2.02
  -5   0  -1   18.93    3.43
  -5   0  -1   18.69    1.28
  -5   0  -1   21.00    1.26
  -5   0  -1   19.50    1.89
  -5   0  -1   18.51    1.96
  -5   0  -1   18.39    2.05
  -5   0  -2  280.32   11.43
  -5   0  -2  265.45   10.51
  -5   0  -2  262.83   10.47
  -5   0  -2  273.51   10.39
  -5   0  -2  267.42   10.46
  -5   0  -2  261.72   11.17
  -5   0  -2  277.56   11.20
  -5   0  -2  277.79   11.23
  -5   0  -2  264.39   11.01
  -5   0  -3    0.51    0.35
  -5   0  -3    0.04    0.92
  -5   0  -3   -0.51    1.27
  -5   0  -3    0.69    0.98
  -5   0  -3    0.24    1.02
  -5   0  -4  320.48   14.86
  -5   0  -4  403.61   14.29
  -5   0  -4  401.89   14.15
  -5   0  -4  329.92   14.59
  -5   0  -5    1.73    0.88
  -5   0  -5    4.76    0.47
  -5   1   9   31.07    1.59
  -5   1   9   42.01    1.86
  -5   1   9   33.86    1.89
  -5   1   9   43.32    1.67
  -5   1   8   24.26    1.85
  -5   1   8   25.87    1.55
  -5   1   8   27.68    1.73
  -5   1   8   30.28    1.93
  -5   1   8   26.49    1.46
  -5   1   7  104.30    5.01
  -5   1   7   94.67    4.70
  -5   1   7  106.16    4.97
  -5   1   7  109.82    4.46
  -5   1   6   95.27    4.78
  -5   1   6   95.49    4.71
  -5   1   6   86.31    4.42
  -5   1   6   98.95    4.20
  -5   1   6   98.35    4.75
  -5   1   5  154.51    6.69
  -5   1   5  147.13    6.62
  -5   1   5  156.59    9.43
  -5   1   5  137.72    6.27
  -5   1   5  147.45    6.06
  -5   1   5  146.44    6.60
  -5   1   4   33.88    2.47
  -5   1   4   32.16    2.37
  -5   1   4   31.85    3.91
  -5   1   4   33.50    2.53
  -5   1   4   33.24    2.38
  -5   1   4   35.28    1.88
  -5   1   4   33.70    2.37
  -5   1   3   80.86    4.16
  -5   1   3   78.28    3.98
  -5   1   3   71.89    5.85
  -5   1   3   75.42    3.50
  -5   1   3   82.14    4.25
  -5   1   3   77.99    4.14
  -5   1   3   80.37    3.48
  -5   1   3   81.89    4.06
  -5   1   3   74.05    6.29
  -5   1   2  556.00   21.29
  -5   1   2  544.57   20.99
  -5   1   2  519.60   23.58
  -5   1   2  561.43   20.59
  -5   1   2  555.41   21.33
  -5   1   2  534.74   21.25
  -5   1   2  530.48   24.62
  -5   1   2  542.55   21.12
  -5   1   1  387.29   15.44
  -5   1   1  389.87   14.66
  -5   1   1  393.82   15.43
  -5   1   1  379.64   15.17
  -5   1   1  366.88   18.56
  -5   1   1  378.99   15.19
  -5   1   0  716.92   26.90
  -5   1   0  723.04   25.98
  -5   1   0  663.45   30.35
  -5   1   0  704.94   26.79
  -5   1   0  675.38   26.58
  -5   1   0  698.39   26.73
  -5   1   0  655.34   26.46
  -5   1  -1  384.13   14.74
  -5   1  -1  338.77   13.69
  -5   1  -1  338.18   17.98
  -5   1  -1  376.75   13.72
  -5   1  -1  363.18   14.57
  -5   1  -1  344.01   14.39
  -5   1  -1  359.69   14.46
  -5   1  -2  238.25    9.80
  -5   1  -2  202.13    8.79
  -5   1  -2  233.40    8.81
  -5   1  -2  231.66    9.65
  -5   1  -2  231.91    9.52
  -5   1  -2  223.05    9.37
  -5   1  -3  242.71   10.85
  -5   1  -3  259.56    9.99
  -5   1  -3  263.69    9.92
  -5   1  -3  237.06   10.71
  -5   1  -3  253.17   10.35
  -5   1  -3  261.03   10.59
  -5   1  -3  259.04   10.41
  -5   1  -4   26.34    2.21
  -5   1  -4   29.91    1.57
  -5   1  -4   29.22    1.50
  -5   1  -4   26.37    2.00
  -5   1  -4   28.49    1.91
  -5   1  -5  197.60    6.88
  -5   1  -5  202.22    7.18
  -5   2   9   36.44    1.71
  -5   2   9   37.14    1.52
  -5   2   8    1.82    0.45
  -5   2   8    1.42    0.88
  -5   2   8    1.37    0.57
  -5   2   8    1.39    0.70
  -5   2   7   33.34    2.26
  -5   2   7   28.92    1.98
  -5   2   7   28.16    2.20
  -5   2   6   95.69    4.77
  -5   2   6   97.19    4.72
  -5   2   6   86.57    4.39
  -5   2   6   96.64    4.15
  -5   2   6   96.07    4.69
  -5   2   5  193.36    8.22
  -5   2   5  189.95    8.18
  -5   2   5  182.58   10.93
  -5   2   5  173.35    7.80
  -5   2   5  195.77    7.99
  -5   2   5  190.46    7.59
  -5   2   5  192.62    8.17
  -5   2   4   74.65    4.00
  -5   2   4   72.71    3.93
  -5   2   4   76.31    6.15
  -5   2   4   72.51    4.10
  -5   2   4   72.14    3.88
  -5   2   4   77.55    3.40
  -5   2   4   72.82    3.92
  -5   2   3  156.89    6.95
  -5   2   3  153.64    6.80
  -5   2   3  151.42    9.23
  -5   2   3  158.94    6.32
  -5   2   3  149.62    6.99
  -5   2   3  147.99    6.87
  -5   2   3  152.37    6.24
  -5   2   3  154.75    6.86
  -5   2   3  157.34    9.86
  -5   2   2   95.37    4.92
  -5   2   2   97.53    4.75
  -5   2   2   92.06    6.73
  -5   2   2  101.10    4.32
  -5   2   2  102.13    5.02
  -5   2   2   96.09    4.97
  -5   2   2  102.07    7.56
  -5   2   2  104.30    4.25
  -5   2   2   99.67    4.86
  -5   2   1   27.81    2.31
  -5   2   1   25.28    1.94
  -5   2   1   23.13    3.20
  -5   2   1   23.94    3.69
  -5   2   1   28.57    1.62
  -5   2   1   27.52    2.26
  -5   2   1   29.38    2.22
  -5   2   1   27.19    2.12
  -5   2   0  192.69    8.71
  -5   2   0  199.73    7.92
  -5   2   0  185.42   11.54
  -5   2   0  203.22    8.78
  -5   2   0  201.83    8.55
  -5   2   0  199.23    8.65
  -5   2  -1  319.97   12.20
  -5   2  -1  320.35   13.07
  -5   2  -1  309.03   12.90
  -5   2  -1  313.93   12.88
  -5   2  -2  414.27   15.22
  -5   2  -2  390.76   16.14
  -5   2  -2  386.05   15.64
  -5   2  -2  393.74   15.78
  -5   2  -3    7.96    0.81
  -5   2  -3    8.35    0.79
  -5   2  -3    6.65    1.23
  -5   2  -4   14.98    1.86
  -5   2  -4   20.00    1.17
  -5   2  -4   19.81    1.73
  -5   2  -4   18.90    1.60
  -5   2  -5   29.71    1.29
  -5   2  -5   31.03    1.63
  -5   3   9    4.64    0.53
  -5   3   9    4.13    0.34
  -5   3   9    3.70    0.55
  -5   3   8   44.75    2.65
  -5   3   8   42.18    2.20
  -5   3   8   49.75    2.47
  -5   3   8   49.48    2.60
  -5   3   8   54.06    2.23
  -5   3   7   99.15    4.58
  -5   3   7   87.85    4.30
  -5   3   7   97.09    4.04
  -5   3   7   88.16    4.46
  -5   3   6  137.15    6.06
  -5   3   6  128.02    5.95
  -5   3   6  122.91    5.69
  -5   3   5   46.98    3.02
  -5   3   5   47.99    2.97
  -5   3   5   42.80    2.63
  -5   3   5   47.14    2.83
  -5   3   5   50.28    2.46
  -5   3   5   48.34    3.01
  -5   3   4  186.52    8.27
  -5   3   4  172.55   10.83
  -5   3   4  186.07    8.45
  -5   3   4  196.13    8.28
  -5   3   4  200.08    7.72
  -5   3   4  189.65    8.30
  -5   3   3  378.61   15.24
  -5   3   3  372.85   18.19
  -5   3   3  378.89   14.71
  -5   3   3  379.08   15.42
  -5   3   3  366.85   15.24
  -5   3   3  400.61   14.67
  -5   3   3  390.87   15.29
  -5   3   2    1.84    0.51
  -5   3   2    2.14    1.06
  -5   3   2    1.62    1.55
  -5   3   2    1.11    0.56
  -5   3   2    0.97    1.12
  -5   3   2    1.09    1.41
  -5   3   2    1.65    1.19
  -5   3   1  146.05    6.96
  -5   3   1  157.96    6.81
  -5   3   1  140.96    9.07
  -5   3   1  162.75    6.33
  -5   3   1  161.05    7.12
  -5   3   1  147.08    6.76
  -5   3   1  139.66    9.56
  -5   3   1  151.59    6.98
  -5   3   1  155.96    6.21
  -5   3   1  148.85    6.88
  -5   3   0  115.08    5.67
  -5   3   0  106.81    7.55
  -5   3   0  111.23    5.31
  -5   3   0  118.94    4.91
  -5   3   0  115.55    5.73
  -5   3   0  111.93    8.26
  -5   3   0  118.12    5.50
  -5   3   0  115.24    5.58
  -5   3  -1   43.91    3.05
  -5   3  -1   45.77    2.28
  -5   3  -1   38.10    4.70
  -5   3  -1   42.80    2.99
  -5   3  -1   44.12    2.96
  -5   3  -1   42.30    2.67
  -5   3  -1   45.12    2.86
  -5   3  -2    2.36    1.37
  -5   3  -2    3.69    0.62
  -5   3  -2    3.77    1.38
  -5   3  -2    3.00    1.13
  -5   3  -2    2.69    1.10
  -5   3  -3   51.00    3.36
  -5   3  -3   55.88    2.59
  -5   3  -3   53.91    3.09
  -5   3  -4    1.33    1.07
  -5   3  -4    2.51    0.47
  -5   3  -4    1.88    0.98
  -5   3  -4    2.68    1.02
  -5   3  -5   20.79    0.95
  -5   3  -5   20.79    1.30
  -5   4   9    5.52    0.55
  -5   4   8   11.48    1.06
  -5   4   8   12.48    1.18
  -5   4   8   13.63    0.84
  -5   4   7   14.48    1.33
  -5   4   7   13.54    1.03
  -5   4   7   16.71    1.53
  -5   4   6   21.38    1.69
  -5   4   6   21.15    1.44
  -5   4   6   24.04    1.97
  -5   4   5   45.60    3.02
  -5   4   5   48.61    3.07
  -5   4   5   46.54    2.71
  -5   4   5   46.48    2.89
  -5   4   5   50.04    2.48
  -5   4   5   46.50    2.99
  -5   4   4  118.90    5.66
  -5   4   4  114.98    5.63
  -5   4   4  124.37    8.37
  -5   4   4  120.34    5.79
  -5   4   4  107.54    5.22
  -5   4   4  130.59    5.73
  -5   4   4  125.13    5.11
  -5   4   3   23.22    2.04
  -5   4   3   21.74    1.97
  -5   4   3   22.24    3.32
  -5   4   3   22.03    1.44
  -5   4   3   25.53    2.17
  -5   4   3   22.18    1.43
  -5   4   3   18.57    1.98
  -5   4   2   81.85    4.30
  -5   4   2   80.17    4.22
  -5   4   2   79.66    6.38
  -5   4   2   82.72    3.74
  -5   4   2   83.85    3.68
  -5   4   2   81.56    4.29
  -5   4   2   80.51    6.65
  -5   4   1   10.27    1.54
  -5   4   1    9.26    1.37
  -5   4   1   10.66    2.70
  -5   4   1   11.25    2.53
  -5   4   1    9.50    0.91
  -5   4   1    8.75    0.85
  -5   4   1   10.34    1.69
  -5   4   1    9.29    1.54
  -5   4   0   71.48    3.98
  -5   4   0   59.54    5.53
  -5   4   0   70.01    3.76
  -5   4   0   75.03    3.30
  -5   4   0   68.96    3.98
  -5   4   0   67.95    6.23
  -5   4   0   70.82    3.71
  -5   4   0   70.76    3.90
  -5   4  -1  102.52    5.11
  -5   4  -1   93.09    4.68
  -5   4  -1  101.74    4.28
  -5   4  -1   98.60    5.13
  -5   4  -1   92.75    4.71
  -5   4  -1   97.12    4.80
  -5   4  -2   34.44    2.63
  -5   4  -2   35.00    1.90
  -5   4  -2   35.54    2.75
  -5   4  -2   35.17    2.44
  -5   4  -2   33.15    2.27
  -5   4  -3    7.49    1.46
  -5   4  -3    9.03    0.84
  -5   4  -3    5.78    1.44
  -5   4  -3    7.95    1.37
  -5   4  -4   42.06    1.87
  -5   4  -4   41.24    2.33
  -5   4  -5   -0.07    0.55
  -5   4  -5    1.89    0.30
  -5   4  -5    0.68    0.59
  -5   4  -5    2.04    0.67
  -5   5   8   12.20    1.01
  -5   5   8   14.24    1.07
  -5   5   8   14.08    0.79
  -5   5   7    6.95    1.14
  -5   5   7    6.00    0.94
  -5   5   7    5.95    0.68
  -5   5   7    6.19    1.09
  -5   5   6   91.59    4.60
  -5   5   6   92.82    4.54
  -5   5   6   90.82    4.36
  -5   5   6   96.37    4.06
  -5   5   6   92.31    4.47
  -5   5   5   73.43    3.86
  -5   5   5   65.91    3.53
  -5   5   5   70.60    3.81
  -5   5   5   75.46    3.84
  -5   5   4  108.18    5.15
  -5   5   4  101.93    5.13
  -5   5   4  105.34    5.29
  -5   5   4   97.75    4.78
  -5   5   4  109.58    5.19
  -5   5   4  112.43    4.62
  -5   5   4  106.15    5.13
  -5   5   3    5.45    1.32
  -5   5   3    6.15    1.33
  -5   5   3    6.32    2.10
  -5   5   3    5.26    1.42
  -5   5   3    6.54    0.79
  -5   5   3    6.16    1.43
  -5   5   3    6.41    1.40
  -5   5   2   83.39    4.31
  -5   5   2   80.16    4.27
  -5   5   2   79.63    6.49
  -5   5   2   81.78    4.41
  -5   5   2   82.52    4.34
  -5   5   2   84.56    3.71
  -5   5   2   76.67    6.52
  -5   5   1   48.08    3.00
  -5   5   1   45.37    2.93
  -5   5   1   46.37    4.83
  -5   5   1   50.13    3.13
  -5   5   1   48.21    3.08
  -5   5   1   45.91    4.90
  -5   5   0  195.41    8.49
  -5   5   0  179.70   11.08
  -5   5   0  197.34    8.41
  -5   5   0  192.56    8.61
  -5   5   0  173.58   11.08
  -5   5   0  196.17    8.32
  -5   5   0  199.54    8.41
  -5   5  -1  171.32    7.29
  -5   5  -1  159.72    7.05
  -5   5  -1  143.01    6.43
  -5   5  -1  170.41    7.12
  -5   5  -1  166.87    6.99
  -5   5  -2   47.15    3.03
  -5   5  -2   44.13    2.75
  -5   5  -2   48.38    2.40
  -5   5  -2   51.08    2.98
  -5   5  -3  182.74    6.88
  -5   5  -3  181.29    7.43
  -5   5  -4    1.10    0.80
  -5   5  -4    2.46    0.45
  -5   5  -4    1.29    0.97
  -5   5  -4    2.71    0.95
  -5   5  -5   15.91    0.76
  -5   5  -5   15.82    1.04
  -5   6   8    3.79    0.61
  -5   6   8    3.97    0.53
  -5   6   8    3.89    0.36
  -5   6   7    9.07    1.17
  -5   6   7    9.01    1.02
  -5   6   7    8.38    0.70
  -5   6   7    8.70    1.05
  -5   6   6   13.57    1.55
  -5   6   6   14.79    1.53
  -5   6   6   14.40    1.34
  -5   6   6   14.80    1.05
  -5   6   6   14.33    1.44
  -5   6   5   58.62    3.31
  -5   6   5   55.50    3.28
  -5   6   5   57.24    3.09
  -5   6   5   59.88    2.80
  -5   6   5   59.21    3.24
  -5   6   4  210.68    8.79
  -5   6   4  206.12    8.95
  -5   6   4  198.16    8.51
  -5   6   4  209.01    8.85
  -5   6   4  214.12    8.84
  -5   6   3   16.27    1.69
  -5   6   3   14.69    1.65
  -5   6   3   14.14    1.16
  -5   6   3   16.24    1.85
  -5   6   3   13.59    1.11
  -5   6   3   15.56    1.71
  -5   6   2  166.31    7.44
  -5   6   2  168.96    7.57
  -5   6   2  164.37    6.95
  -5   6   2  166.22    7.62
  -5   6   2  180.32    6.95
  -5   6   2  173.30    7.57
  -5   6   2  168.94    7.55
  -5   6   1   96.95    4.75
  -5   6   1   94.14    4.76
  -5   6   1   93.04    4.15
  -5   6   1   93.01    4.86
  -5   6   1   98.70    4.76
  -5   6   1   95.11    4.81
  -5   6   0   15.62    1.73
  -5   6   0   14.19    1.69
  -5   6   0   15.95    1.20
  -5   6   0   16.28    1.92
  -5   6   0   16.92    1.78
  -5   6   0   17.96    1.79
  -5   6  -1   35.50    2.53
  -5   6  -1   38.82    2.59
  -5   6  -1   39.94    2.06
  -5   6  -1   35.26    2.74
  -5   6  -1   37.25    2.60
  -5   6  -1   37.70    2.40
  -5   6  -2   97.91    4.69
  -5   6  -2   98.54    4.68
  -5   6  -2   95.29    4.16
  -5   6  -2   93.82    4.93
  -5   6  -2   96.71    4.74
  -5   6  -3   21.54    1.80
  -5   6  -3   28.11    1.79
  -5   6  -3   27.99    1.52
  -5   6  -3   25.41    2.12
  -5   6  -3   32.10    2.13
  -5   6  -4    5.16    0.78
   5   6   4    7.38    0.69
  -5   6  -4   10.99    1.17
  -5   6  -4   12.48    1.19
  -5   7   8    2.70    0.46
  -5   7   7    1.96    0.37
  -5   7   7    1.47    0.73
  -5   7   7    2.29    0.63
  -5   7   7    1.35    0.64
  -5   7   6   38.79    2.25
  -5   7   6   35.96    2.21
  -5   7   6   32.73    2.08
  -5   7   6   37.60    1.84
  -5   7   6   36.98    2.17
  -5   7   5   39.06    2.48
  -5   7   5   40.20    2.52
  -5   7   5   35.85    2.29
  -5   7   5   40.96    2.05
  -5   7   5   40.57    2.46
  -5   7   4  172.47    7.37
  -5   7   4  178.77    7.52
  -5   7   4  173.24    7.51
  -5   7   4  171.85    7.20
  -5   7   4  182.80    7.56
  -5   7   4  156.60    6.85
  -5   7   4  173.56    7.40
  -5   7   3    1.57    0.57
  -5   7   3    3.07    1.12
  -5   7   3    1.68    0.58
  -5   7   3    2.02    1.03
  -5   7   3    2.20    1.12
  -5   7   2  165.95    7.21
  -5   7   2  163.24    7.39
  -5   7   2  161.96    6.77
  -5   7   2  162.61    7.39
  -5   7   2  171.13    6.78
  -5   7   2  171.15    7.37
  -5   7   2  164.20    7.33
  -5   7   1  113.86    5.40
  -5   7   1  119.34    5.63
  -5   7   1  116.12    4.98
  -5   7   1  116.54    5.66
  -5   7   1  123.21    5.56
  -5   7   1  118.20    5.63
  -5   7   0    0.77    0.95
  -5   7   0    1.31    1.06
  -5   7   0    0.88    0.48
  -5   7   0    1.17    1.04
  -5   7   0    1.46    1.21
  -5   7   0    0.64    0.97
  -5   7   0    0.21    1.19
  -5   7  -1   21.28    1.78
  -5   7  -1   20.10    1.84
  -5   7  -1   21.65    1.37
  -5   7  -1   22.47    2.06
  -5   7  -1   23.53    2.04
  -5   7  -2    0.21    0.80
  -5   7  -2    0.64    0.92
  -5   7  -2    0.09    0.43
  -5   7  -2    0.04    1.02
  -5   7  -2    1.69    1.15
  -5   7  -3    6.78    0.93
  -5   7  -3    9.45    1.05
  -5   7  -3   10.13    0.77
  -5   7  -3   10.74    1.31
  -5   7  -3   10.68    1.35
   5   7   4    0.60    0.37
  -5   7  -4    1.52    0.32
  -5   7  -4    1.74    0.66
  -5   7  -4    1.50    0.75
  -5   8   7   24.75    1.34
  -5   8   7   23.09    1.03
  -5   8   6    6.67    0.89
  -5   8   6    6.26    0.92
  -5   8   6    5.76    0.86
  -5   8   6    6.37    0.59
  -5   8   6    6.17    0.82
  -5   8   5   12.61    1.28
  -5   8   5   12.16    1.33
  -5   8   5   11.69    1.20
  -5   8   5   12.56    0.95
  -5   8   5   11.38    1.22
  -5   8   4   80.90    3.96
  -5   8   4   82.35    4.14
  -5   8   4   82.66    4.08
  -5   8   4   77.85    3.87
  -5   8   4   86.60    3.67
  -5   8   4   83.97    4.04
  -5   8   3   34.41    2.23
  -5   8   3   36.15    2.46
  -5   8   3   35.95    2.42
  -5   8   3   37.25    2.55
  -5   8   3   35.56    2.36
  -5   8   2   50.16    2.80
  -5   8   2   48.44    2.46
  -5   8   2   48.70    2.97
  -5   8   2   51.70    2.52
  -5   8   2   50.77    3.03
  -5   8   2   50.83    2.97
  -5   8   1    8.87    1.19
  -5   8   1    7.86    1.40
  -5   8   1    7.88    0.83
  -5   8   1    7.33    1.30
  -5   8   1    9.42    1.42
  -5   8   1    7.09    1.33
  -5   8   0   51.14    2.80
  -5   8   0   53.06    3.13
  -5   8   0   48.50    2.48
  -5   8   0   54.18    3.11
  -5   8   0   57.27    2.95
  -5   8   0   50.70    2.75
  -5   8   0   50.58    3.08
  -5   8  -1   32.13    2.29
  -5   8  -1   30.58    1.70
  -5   8  -1   32.11    2.26
  -5   8  -1   35.51    2.39
  -5   8  -1   31.34    1.95
  -5   8  -1   30.61    2.28
  -5   8  -2   34.44    2.26
  -5   8  -2   38.44    1.82
  -5   8  -2   36.15    2.32
  -5   8  -2   40.04    2.42
  -5   8  -2   33.36    1.97
  -5   8  -2   33.12    2.33
  -5   8  -3    1.45    0.65
  -5   8  -3    1.55    0.35
  -5   8  -3    1.71    0.78
  -5   8  -3    2.11    0.92
  -5   8  -3    1.17    0.82
  -5   8  -4   13.04    0.65
  -5   8  -4    9.15    0.80
  -5   9   7   89.04    3.61
  -5   9   6   31.18    1.69
  -5   9   6   32.54    1.76
  -5   9   6   31.79    1.48
  -5   9   5   42.76    2.24
  -5   9   5   43.97    2.42
  -5   9   5   44.42    2.36
  -5   9   5   46.95    2.10
  -5   9   5   44.29    2.26
  -5   9   4   15.97    1.47
  -5   9   4   14.66    1.30
  -5   9   4   15.99    1.08
  -5   9   4   16.82    1.37
  -5   9   3    9.66    1.34
  -5   9   3    9.34    1.19
  -5   9   3   11.14    0.92
  -5   9   3    7.63    0.96
  -5   9   3    8.18    1.15
  -5   9   2   34.38    2.36
  -5   9   2   29.51    1.75
  -5   9   2   36.70    2.26
  -5   9   2   36.30    2.07
  -5   9   2   38.12    2.30
  -5   9   1   29.56    1.63
  -5   9   1   28.65    2.04
  -5   9   1   31.76    2.13
  -5   9   1   30.40    1.90
  -5   9   1   29.03    2.08
  -5   9   0    7.86    1.27
  -5   9   0    7.36    0.71
  -5   9   0    7.44    1.15
  -5   9   0    7.01    0.96
  -5   9   0    7.02    1.21
  -5   9  -1    1.05    0.95
  -5   9  -1    0.45    0.36
  -5   9  -1    0.52    0.80
  -5   9  -1    0.62    0.61
  -5   9  -1    1.24    0.92
  -5   9  -2   23.59    1.62
  -5   9  -2   22.15    1.18
  -5   9  -2   22.43    1.56
  -5   9  -2   22.32    1.38
  -5   9  -3    1.10    0.54
   5   9   3    0.89    0.44
  -5   9  -3    0.76    0.23
  -5   9  -3    1.12    0.50
  -5   9  -3    0.28    0.59
  -5  10   6   37.33    1.80
  -5  10   5    2.54    0.37
  -5  10   5    2.20    0.60
  -5  10   5    2.43    0.62
  -5  10   4   30.61    1.88
  -5  10   4   30.08    1.79
  -5  10   4   32.69    1.57
  -5  10   4   28.45    1.68
  -5  10   3   82.74    3.83
  -5  10   3   81.49    3.44
  -5  10   3   76.12    3.59
  -5  10   3   78.88    3.60
  -5  10   2    4.18    0.61
  -5  10   2    4.19    1.02
  -5  10   2    3.70    0.78
  -5  10   2    4.20    0.88
  -5  10   1   81.28    3.80
  -5  10   1   73.92    3.20
  -5  10   1   73.93    3.52
  -5  10   1   72.56    3.28
  -5  10   1   79.77    3.56
  -5  10   1   75.19    3.59
  -5  10   0   20.70    1.17
  -5  10   0   21.66    1.52
  -5  10   0   23.29    1.51
  -5  10   0   21.83    1.60
  -5  10  -1    9.71    1.13
  -5  10  -1    8.06    0.61
  -5  10  -1    7.95    0.88
  -5  10  -1    8.52    0.86
  -5  10  -1    7.81    1.02
  -5  10  -2    1.65    0.66
  -5  10  -2    1.82    0.27
  -5  10  -2    1.14    0.46
  -5  10  -2    2.01    0.46
  -5  10  -2    1.08    0.62
  -5  11   5   77.80    2.81
  -5  11   5   58.52    2.49
  -5  11   4   27.10    1.52
  -5  11   4   27.58    1.53
  -5  11   4   29.91    1.35
  -5  11   4   25.70    1.43
  -5  11   3  181.23    7.22
  -5  11   3  169.93    7.05
  -5  11   3  184.98    6.95
  -5  11   3  179.58    7.10
  -5  11   2   51.44    2.65
  -5  11   2   52.79    2.34
  -5  11   2   50.79    2.50
  -5  11   1   31.45    1.90
  -5  11   1   30.23    1.71
  -5  11   1   28.72    1.64
  -5  11   0   12.42    1.16
  -5  11   0   11.35    0.79
  -5  11   0   11.78    0.96
  -5  11   0   10.40    0.94
  -5  11  -1    2.37    0.37
  -5  11  -1    3.77    0.53
  -5  11  -1    2.52    0.52
  -5  11  -2   16.17    1.03
  -5  12   4   23.77    1.17
  -5  12   3   23.55    1.28
  -5  12   3   24.71    1.24
  -5  12   3   25.03    1.16
  -5  12   3   25.61    1.27
  -5  12   2   27.61    1.50
  -5  12   2   25.43    1.28
  -5  12   2   28.96    1.43
  -5  12   1   44.27    2.10
  -5  12   1   39.82    1.84
  -5  12   1   45.06    2.00
  -5  12   0   57.60    2.54
  -5  12   0   54.33    2.38
  -5  12  -1   87.79    2.10
  -5  12  -1   27.88    1.52
   6 -10  -4   28.94    1.33
   6 -10  -3   23.43    1.01
   6 -10  -3   21.80    1.45
   6 -10  -2   16.46    1.28
  -6 -10   2   21.04    1.12
   6 -10  -2   20.85    1.39
   6 -10  -2   17.15    1.66
   6 -10  -1    4.55    0.85
  -6 -10   1    6.87    0.69
   6 -10  -1    4.26    1.03
  -6 -10   0   21.47    1.16
   6 -10   0   19.92    1.48
   6 -10   0   18.07    1.43
   6  -9  -5    0.22    0.21
   6  -9  -4    5.76    0.90
   6  -9  -4    8.44    1.06
   6  -9  -3   24.37    1.57
   6  -9  -3   25.87    2.12
   6  -9  -2   39.72    2.41
   6  -9  -2   36.88    2.64
  -6  -9   1   15.05    1.18
   6  -9  -1    9.01    1.74
  -6  -9   0   10.46    0.98
  -6  -9   0    7.22    0.73
  -6  -9  -1    6.30    0.71
   6  -9   1    6.76    1.15
  -6  -9  -1    5.74    0.59
   6  -9   1    6.36    1.00
   6  -8  -4   28.27    1.42
   6  -8  -4   27.91    2.05
   6  -8  -3    6.20    1.05
  -6  -8   2   11.39    1.16
   6  -8  -2    8.43    1.84
  -6  -8   1   31.06    1.88
  -6  -8   1   24.89    1.61
  -6  -8   0   14.15    1.32
  -6  -8   0   13.63    1.24
   6  -8   1   24.96    2.30
  -6  -8  -1   32.78    1.76
  -6  -8  -2   23.50    1.25
  -6  -8  -2   25.43    1.31
   6  -7  -6    9.23    0.56
   6  -7  -4   38.13    2.60
   6  -7  -3   18.08    1.59
  -6  -7   2    9.41    1.23
  -6  -7   1    4.09    1.10
  -6  -7   1    4.09    1.01
  -6  -7   0  122.87    5.30
  -6  -7   0  118.09    5.26
  -6  -7  -1    0.34    0.83
  -6  -7  -2    1.55    0.66
  -6  -7  -2    1.66    0.67
  -6  -6   2   94.50    4.33
  -6  -6   2   89.93    4.25
  -6  -6   1   19.74    1.74
  -6  -6   1   18.70    1.68
  -6  -6   0   13.24    1.50
  -6  -6   0   11.43    1.43
  -6  -6  -1   26.35    1.94
  -6  -6  -2    6.87    0.96
  -6  -6  -3   11.21    0.83
  -6  -5   2   73.36    3.63
  -6  -5   2   70.32    3.66
  -6  -5   1   63.08    3.46
  -6  -5   1   64.09    3.48
  -6  -5   0   14.15    1.63
  -6  -5   0   13.99    1.65
  -6  -5  -1   21.61    1.87
  -6  -5  -1   23.80    1.93
  -6  -5  -2    4.94    0.99
  -6  -5  -2    5.15    1.06
  -6  -5  -3    1.84    0.54
  -6  -5  -3    2.00    0.62
  -6  -4   2   17.80    1.66
  -6  -4   2   16.24    1.77
  -6  -4   1    3.59    1.30
  -6  -4   1    2.31    1.22
  -6  -4   0   37.78    2.58
  -6  -4   0   36.84    2.63
  -6  -4  -1   17.46    1.74
  -6  -4  -2   20.71    1.70
  -6  -4  -2   20.50    1.72
  -6  -4  -3   24.28    1.49
  -6  -4  -3   22.99    1.47
  -6  -3   7   63.17    2.62
  -6  -3   6   34.80    1.65
  -6  -3   3   93.79    4.50
  -6  -3   2  177.18    7.37
  -6  -3   2  168.41    7.51
  -6  -3   1   85.14    4.32
  -6  -3   1   88.61    4.46
  -6  -3   0   33.38    2.19
  -6  -3   0   36.02    2.56
  -6  -3   0   39.49    2.69
  -6  -3  -1   31.54    2.01
  -6  -3  -1   30.60    2.32
  -6  -3  -2    1.23    0.71
  -6  -3  -2    1.70    1.07
  -6  -3  -2    0.92    1.02
  -6  -3  -3    1.47    0.77
  -6  -3  -3    1.58    0.80
  -6  -2   8   76.76    3.04
  -6  -2   7   80.43    3.71
  -6  -2   7   91.45    3.55
  -6  -2   6   86.06    3.88
  -6  -2   6   85.37    3.56
  -6  -2   4   13.77    1.41
  -6  -2   3   11.58    1.34
  -6  -2   3   10.75    1.53
  -6  -2   2   28.88    2.11
  -6  -2   2   31.64    2.15
  -6  -2   2   29.79    2.39
  -6  -2   1    8.62    1.32
  -6  -2   1    8.57    1.45
  -6  -2   1   11.65    1.67
  -6  -2   0  126.31    5.82
  -6  -2   0  134.28    5.99
  -6  -2   0  128.37    6.05
  -6  -2  -1    4.21    1.08
  -6  -2  -1    4.98    1.43
  -6  -2  -1    5.68    1.48
  -6  -2  -2   25.10    1.88
  -6  -2  -2   28.04    2.03
  -6  -2  -2   28.77    2.03
  -6  -2  -3    9.48    1.00
  -6  -2  -3   13.15    1.23
  -6  -2  -3   12.02    1.14
  -6  -1   8   36.84    2.12
  -6  -1   8   63.55    2.15
  -6  -1   7   71.89    3.34
  -6  -1   7   81.91    3.07
  -6  -1   6   83.31    3.88
  -6  -1   6   83.03    3.85
  -6  -1   6   81.95    3.49
  -6  -1   5   11.27    1.36
  -6  -1   5   10.95    1.27
  -6  -1   5   10.16    0.83
  -6  -1   4  194.52    8.03
  -6  -1   4  190.30    7.95
  -6  -1   4  185.90    7.86
  -6  -1   3   73.21    3.76
  -6  -1   3   69.72    3.71
  -6  -1   3   71.69    3.82
  -6  -1   2  135.90    6.09
  -6  -1   2  132.55    5.99
  -6  -1   2  134.27    5.92
  -6  -1   2  131.97    6.20
  -6  -1   1  110.38    5.31
  -6  -1   1  115.33    5.29
  -6  -1   1  110.94    5.50
  -6  -1   0   33.04    2.37
  -6  -1   0   33.04    2.44
  -6  -1  -1    0.89    1.01
  -6  -1  -1    1.48    1.28
  -6  -1  -1    2.10    1.35
  -6  -1  -2   20.12    1.76
  -6  -1  -2   23.45    1.89
  -6  -1  -3   40.33    2.33
  -6  -1  -3   46.49    2.27
  -6  -1  -4    9.57    0.75
  -6   0   8   65.27    2.97
  -6   0   8   71.99    3.18
  -6   0   7   30.60    1.87
  -6   0   7   27.71    1.62
  -6   0   7   31.28    1.91
  -6   0   6  100.17    4.45
  -6   0   6   93.40    4.38
  -6   0   6   92.95    3.96
  -6   0   5  296.78   11.79
  -6   0   5  286.34   11.65
  -6   0   5  292.11   11.70
  -6   0   5  296.54   11.24
  -6   0   4   76.94    3.85
  -6   0   4   67.23    3.52
  -6   0   4   76.73    3.91
  -6   0   4   71.69    3.69
  -6   0   4   73.04    3.66
  -6   0   4   69.87    3.13
  -6   0   3  344.99   13.34
  -6   0   3  330.87   13.35
  -6   0   3  324.88   13.32
  -6   0   3  326.85   13.11
  -6   0   2  220.34    9.14
  -6   0   2  214.15    8.44
  -6   0   2  218.78    9.13
  -6   0   2  213.74    9.22
  -6   0   2  215.19    8.89
  -6   0   1   20.66    1.98
  -6   0   1   25.00    1.97
  -6   0   1   20.20    1.89
  -6   0   1   23.92    2.20
  -6   0   0   33.40    2.49
  -6   0   0   34.15    2.32
  -6   0   0   36.24    2.50
  -6   0   0   36.49    2.67
  -6   0  -1    0.12    1.12
  -6   0  -1    0.07    0.80
  -6   0  -1    1.19    1.23
  -6   0  -1   -0.04    1.22
  -6   0  -2    9.17    1.28
  -6   0  -2    6.83    1.00
  -6   0  -2    7.25    1.27
  -6   0  -3   10.10    1.20
  -6   0  -3   10.96    1.03
  -6   0  -4    0.83    0.45
  -6   1   8   39.65    2.17
  -6   1   8   46.18    2.12
  -6   1   8   54.36    2.36
  -6   1   8   60.59    2.15
  -6   1   7   76.16    3.54
  -6   1   7   69.43    3.25
  -6   1   7   76.79    3.55
  -6   1   7   80.58    3.21
  -6   1   6   82.46    4.05
  -6   1   6   85.91    4.01
  -6   1   6   82.75    3.57
  -6   1   5   10.77    1.49
  -6   1   5   10.90    1.30
  -6   1   5    9.45    0.84
  -6   1   5   11.37    1.43
  -6   1   4  203.47    8.41
  -6   1   4  191.20    8.16
  -6   1   4  205.46    8.51
  -6   1   4  194.50    8.26
  -6   1   4  190.01    7.70
  -6   1   4  201.47    8.29
  -6   1   3   66.71    3.74
  -6   1   3   64.84    3.42
  -6   1   3   71.62    3.82
  -6   1   3   69.56    3.79
  -6   1   3   68.55    3.57
  -6   1   2  136.43    6.26
  -6   1   2  136.15    5.56
  -6   1   2  136.15    6.27
  -6   1   2  138.18    6.34
  -6   1   2  131.30    6.01
  -6   1   1  114.39    5.46
  -6   1   1  110.75    4.69
  -6   1   1  118.63    5.41
  -6   1   1  111.76    5.22
  -6   1   1  108.80    5.13
  -6   1   0   30.39    2.41
  -6   1   0   33.92    1.73
  -6   1   0   29.01    2.26
  -6   1   0   33.38    2.42
  -6   1   0   36.19    2.61
  -6   1   0   29.80    2.09
  -6   1  -1    0.36    1.08
  -6   1  -1    0.82    0.36
  -6   1  -1    0.90    0.94
  -6   1  -1    1.21    1.24
  -6   1  -1    0.34    1.18
  -6   1  -2   22.60    1.86
  -6   1  -2   21.23    1.18
  -6   1  -2   23.34    1.72
  -6   1  -2   22.71    1.76
  -6   1  -3   41.03    2.30
  -6   1  -3   39.21    1.72
  -6   1  -3   38.37    2.06
  -6   1  -4   10.01    0.87
  -6   2   8   65.17    3.20
  -6   2   8   68.32    3.07
  -6   2   7   90.91    3.99
  -6   2   7   90.91    3.97
  -6   2   7   91.98    3.62
  -6   2   6   91.07    4.24
  -6   2   6   89.08    3.75
  -6   2   6   83.38    4.14
  -6   2   5   84.44    4.17
  -6   2   5   81.57    4.06
  -6   2   5   82.46    3.96
  -6   2   5   84.62    3.61
  -6   2   5   77.16    4.05
  -6   2   4   13.43    1.59
  -6   2   4   12.88    1.45
  -6   2   4   12.51    1.61
  -6   2   4   14.56    1.67
  -6   2   4   12.99    1.00
  -6   2   4   13.24    1.55
  -6   2   3    9.96    1.58
  -6   2   3   10.45    1.32
  -6   2   3   11.53    0.96
  -6   2   3    9.65    1.48
  -6   2   3   11.01    1.66
  -6   2   3    9.62    0.85
  -6   2   3   10.99    1.46
  -6   2   2   30.95    2.35
  -6   2   2   28.64    1.96
  -6   2   2   28.15    1.65
  -6   2   2   29.42    2.35
  -6   2   2   29.08    2.47
  -6   2   2   29.58    2.16
  -6   2   1    9.18    1.55
  -6   2   1    9.21    0.87
  -6   2   1    8.87    1.48
  -6   2   1    8.56    1.36
  -6   2   1    9.43    1.36
  -6   2   0  132.20    6.12
  -6   2   0  133.99    5.37
  -6   2   0  124.13    6.01
  -6   2   0  130.61    5.96
  -6   2   0  132.07    6.07
  -6   2   0  127.08    5.82
  -6   2  -1    5.01    1.31
  -6   2  -1    4.51    0.60
  -6   2  -1    4.05    1.18
  -6   2  -1    4.74    1.34
  -6   2  -1    3.26    0.95
  -6   2  -2   27.52    2.06
  -6   2  -2   27.72    1.41
  -6   2  -2   23.48    1.91
  -6   2  -2   27.17    1.86
  -6   2  -2   23.48    1.67
  -6   2  -3   10.81    0.68
  -6   2  -3    9.76    1.05
  -6   3   8   86.59    3.61
  -6   3   7   67.78    3.13
  -6   3   7   59.18    2.79
  -6   3   7   65.16    3.06
  -6   3   7   63.59    2.72
  -6   3   6   34.18    2.26
  -6   3   6   33.72    2.21
  -6   3   6   36.25    1.79
  -6   3   6   34.07    2.21
  -6   3   5   26.98    2.09
  -6   3   5   26.62    1.97
  -6   3   5   27.16    1.96
  -6   3   5   25.48    1.52
  -6   3   5   27.03    2.04
  -6   3   4   52.19    3.03
  -6   3   4   46.37    2.79
  -6   3   4   44.24    2.98
  -6   3   4   48.61    2.90
  -6   3   4   47.68    2.34
  -6   3   4   47.30    2.91
  -6   3   3  104.87    5.00
  -6   3   3   96.52    4.76
  -6   3   3  100.41    4.37
  -6   3   3   97.25    5.02
  -6   3   3  109.67    5.08
  -6   3   3   99.97    4.27
  -6   3   3  104.62    4.90
  -6   3   2  166.61    7.31
  -6   3   2  175.98    6.98
  -6   3   2  174.37    7.67
  -6   3   2  166.99    7.57
  -6   3   2  172.07    6.81
  -6   3   2  176.45    7.51
  -6   3   1   80.86    3.93
  -6   3   1   81.09    3.64
  -6   3   1   82.61    4.32
  -6   3   1   85.68    4.37
  -6   3   1   81.64    4.17
  -6   3   0   38.26    1.98
  -6   3   0   38.98    2.62
  -6   3   0   38.70    2.65
  -6   3   0   35.33    2.44
  -6   3  -1   34.83    1.83
  -6   3  -1   35.83    2.44
  -6   3  -1   37.00    2.39
  -6   3  -1   35.43    2.27
  -6   3  -2    1.39    0.99
  -6   3  -2    1.77    0.42
  -6   3  -2    1.54    0.89
  -6   3  -2    0.66    0.80
  -6   3  -2    0.98    0.77
  -6   3  -3    2.47    0.82
  -6   3  -3    1.87    0.32
  -6   3  -3    1.86    0.73
  -6   3  -3    1.24    0.55
  -6   4   8    2.17    0.50
  -6   4   8    3.67    0.31
  -6   4   8    2.65    0.48
  -6   4   7    8.96    1.07
  -6   4   7    7.55    0.71
  -6   4   6   29.31    1.92
  -6   4   6   25.77    1.58
  -6   4   6   31.27    1.56
  -6   4   5  125.14    5.81
  -6   4   5  133.46    5.76
  -6   4   5  134.54    5.39
  -6   4   5  131.73    5.86
  -6   4   4   51.86    3.04
  -6   4   4   48.54    3.18
  -6   4   4   56.93    3.17
  -6   4   4   56.11    2.57
  -6   4   4   53.68    3.10
  -6   4   3   45.33    2.99
  -6   4   3   51.42    2.92
  -6   4   3   49.38    2.47
  -6   4   3   49.81    3.14
  -6   4   3   55.07    3.16
  -6   4   3   50.16    2.40
  -6   4   3   50.17    3.00
  -6   4   2   17.96    1.85
  -6   4   2   18.05    1.63
  -6   4   2   17.24    1.25
  -6   4   2   15.89    1.84
  -6   4   2   16.12    1.10
  -6   4   2   16.70    1.77
  -6   4   1    2.81    1.29
  -6   4   1    3.30    0.95
  -6   4   1    2.83    0.60
  -6   4   1    3.58    1.15
  -6   4   1    4.48    1.48
  -6   4   1    2.27    1.14
  -6   4   0   38.31    2.60
  -6   4   0   32.47    2.12
  -6   4   0   38.09    1.96
  -6   4   0   37.17    2.63
  -6   4   0   38.87    2.59
  -6   4   0   35.83    2.44
  -6   4  -1   17.92    1.72
  -6   4  -1   18.85    1.17
  -6   4  -1   16.57    1.68
  -6   4  -1   17.19    1.61
  -6   4  -1   16.34    1.58
  -6   4  -2   15.84    1.57
  -6   4  -2   18.38    1.08
  -6   4  -2   17.77    1.60
  -6   4  -2   16.86    1.47
  -6   4  -3   12.49    1.26
  -6   4  -3   23.72    1.06
  -6   4  -3   21.32    1.41
  -6   4  -3   16.61    1.19
  -6   5   7   16.85    1.26
  -6   5   7   16.84    1.02
  -6   5   7   18.24    1.23
  -6   5   7   19.11    0.98
  -6   5   6  185.28    7.24
  -6   5   6  168.26    7.16
  -6   5   6  159.36    6.84
  -6   5   6  181.30    6.82
  -6   5   6  182.79    7.17
  -6   5   5   13.99    1.53
  -6   5   5   14.52    1.47
  -6   5   5   15.07    1.05
  -6   5   4  126.27    5.52
  -6   5   4  113.41    5.40
  -6   5   4  118.78    5.59
  -6   5   4  123.49    5.51
  -6   5   4  118.22    4.94
  -6   5   3   47.40    2.82
  -6   5   3   41.19    2.67
  -6   5   3   41.43    2.29
  -6   5   3   51.06    2.97
  -6   5   3   46.98    2.23
  -6   5   3   45.15    2.77
  -6   5   2   75.10    3.88
  -6   5   2   71.52    3.73
  -6   5   2   69.49    3.34
  -6   5   2   79.33    3.97
  -6   5   2   73.53    3.23
  -6   5   2   73.63    3.87
  -6   5   1   65.34    3.50
  -6   5   1   62.44    3.32
  -6   5   1   59.69    2.93
  -6   5   1   70.02    3.58
  -6   5   1   61.78    2.78
  -6   5   1   63.20    3.45
  -6   5   0   10.76    1.47
  -6   5   0   12.81    1.26
  -6   5   0   13.01    1.03
  -6   5   0   10.83    1.58
  -6   5   0   14.46    1.53
  -6   5   0   13.51    1.60
  -6   5  -1   22.85    1.82
  -6   5  -1   22.51    1.33
  -6   5  -1   22.81    1.88
  -6   5  -1   24.35    1.67
  -6   5  -1   21.16    1.80
  -6   5  -2    4.37    0.93
  -6   5  -2    4.68    0.54
  -6   5  -2    3.99    0.95
  -6   5  -2    3.81    0.92
  -6   5  -3    0.94    0.50
  -6   5  -3    2.32    0.31
  -6   5  -3    2.36    0.64
  -6   5  -3    1.60    0.51
  -6   6   7   12.53    0.67
  -6   6   7   11.31    0.83
  -6   6   6   53.45    2.55
  -6   6   6   51.86    2.48
  -6   6   5   31.64    1.98
  -6   6   5   27.37    1.92
  -6   6   5   30.19    1.57
  -6   6   5   29.33    1.95
  -6   6   4    9.22    1.30
  -6   6   4    8.45    1.29
  -6   6   4    8.68    1.29
  -6   6   4    8.10    1.44
  -6   6   4    8.73    0.80
  -6   6   4    9.92    1.30
  -6   6   3   36.57    2.32
  -6   6   3   29.94    2.18
  -6   6   3   35.62    2.41
  -6   6   3   34.17    1.77
  -6   6   2   98.47    4.63
  -6   6   2  100.13    4.63
  -6   6   2   98.97    4.78
  -6   6   2  105.88    4.80
  -6   6   2   92.32    4.10
  -6   6   1   22.85    1.82
  -6   6   1   20.89    1.68
  -6   6   1   20.30    1.87
  -6   6   1   20.42    1.82
  -6   6   1   20.60    1.22
  -6   6   1   19.82    1.80
  -6   6   0   10.54    1.30
  -6   6   0   10.77    1.20
  -6   6   0   11.63    1.48
  -6   6   0   11.80    1.38
  -6   6   0    9.26    0.71
  -6   6   0   10.77    1.39
  -6   6  -1   22.63    1.68
  -6   6  -1   25.15    1.55
  -6   6  -1   23.40    1.34
  -6   6  -1   25.46    1.81
  -6   6  -2    3.03    0.73
  -6   6  -2    5.41    0.52
  -6   6  -2    4.07    0.87
  -6   6  -3   12.47    0.62
  -6   6  -3    6.43    0.70
  -6   7   6   18.70    1.25
  -6   7   6   19.73    1.30
  -6   7   6   17.63    1.04
  -6   7   6   20.38    1.03
  -6   7   6   21.08    1.25
  -6   7   5    0.11    0.67
  -6   7   5    0.27    0.70
  -6   7   4   69.54    3.37
  -6   7   4   65.74    3.41
  -6   7   4   71.55    3.02
  -6   7   4   66.65    3.37
  -6   7   3   28.89    1.87
  -6   7   3   27.03    1.89
  -6   7   3   25.75    1.93
  -6   7   3   25.22    1.45
  -6   7   3   26.48    1.93
  -6   7   2    9.40    1.18
  -6   7   2    7.57    1.17
  -6   7   2    7.88    0.81
  -6   7   2    7.89    1.26
  -6   7   2    8.03    0.73
  -6   7   2    9.08    1.37
  -6   7   2    9.22    1.29
  -6   7   1    4.61    0.97
  -6   7   1    4.66    1.00
  -6   7   1    3.42    0.56
  -6   7   1    5.29    1.11
  -6   7   1    4.29    0.55
  -6   7   1    3.88    1.12
  -6   7   1    3.70    1.13
  -6   7   0  111.18    4.86
  -6   7   0  118.98    4.95
  -6   7   0  118.07    4.60
  -6   7   0  121.28    5.15
  -6   7   0  123.90    4.89
  -6   7  -1    0.19    0.56
  -6   7  -1    0.69    0.59
  -6   7  -1    0.56    0.36
  -6   7  -1    1.15    0.79
  -6   7  -1    0.07    0.81
  -6   7  -2    1.79    0.32
  -6   7  -2    1.98    0.64
  -6   7  -2    1.28    0.63
  -6   8   6    0.47    0.22
  -6   8   5   13.08    0.98
  -6   8   5   12.66    1.09
  -6   8   5   14.00    0.83
  -6   8   5   14.03    1.03
  -6   8   4   46.81    2.30
  -6   8   4   45.79    2.10
  -6   8   4   45.50    2.36
  -6   8   3    6.70    0.88
  -6   8   3    7.67    1.06
  -6   8   3    7.97    1.03
  -6   8   3    7.21    0.67
  -6   8   3    6.69    0.99
  -6   8   2   13.47    1.13
  -6   8   2   12.77    1.24
  -6   8   2   11.96    1.26
  -6   8   2   11.19    0.84
  -6   8   2   10.40    1.30
  -6   8   2   12.24    1.30
  -6   8   1   29.36    1.67
  -6   8   1   29.68    1.87
  -6   8   1   28.07    1.47
  -6   8   1   29.04    1.89
  -6   8   1   26.57    1.79
  -6   8   1   28.12    1.43
  -6   8   1   27.60    1.85
  -6   8   0   10.76    0.91
  -6   8   0   13.68    1.15
  -6   8   0   12.54    0.83
  -6   8   0   12.64    1.24
  -6   8   0   10.77    0.72
  -6   8   0   13.13    1.25
  -6   8  -1   32.64    1.68
  -6   8  -1   30.99    1.47
  -6   8  -1   30.79    1.78
  -6   8  -1   30.00    1.78
  -6   8  -2   28.19    1.18
  -6   8  -2   22.75    1.31
  -6   9   5    0.68    0.24
  -6   9   5    0.81    0.44
  -6   9   4   16.39    1.21
  -6   9   4   17.30    1.11
  -6   9   3   33.10    1.59
  -6   9   3   34.88    1.83
  -6   9   2   55.49    2.70
  -6   9   2   52.00    2.58
  -6   9   2   53.84    2.34
  -6   9   2   55.18    2.63
  -6   9   1   14.90    1.18
  -6   9   1   14.82    1.11
  -6   9   1   12.41    0.79
  -6   9   1   13.04    1.12
  -6   9   0    9.21    0.86
  -6   9   0    8.59    0.56
  -6   9   0    8.08    0.77
  -6   9   0    7.71    0.85
  -6   9  -1    6.03    0.57
  -6   9  -1    6.12    0.41
  -6   9  -1    4.99    0.62
  -6  10   4   44.06    2.02
  -6  10   4   46.16    1.88
  -6  10   3   30.36    1.60
  -6  10   2   23.38    1.13
  -6  10   2   23.00    1.23
  -6  10   1    4.57    0.41
  -6  10   1    5.10    0.57
  -6  10   0   23.12    1.23
   7  -6  -2   17.68    1.47
  -7  -6   1   25.52    1.26
  -7  -6   1   20.85    1.19
  -7  -5   2   14.12    1.02
  -7  -5   1   21.76    1.27
  -7  -5   1   19.41    1.35
  -7  -5   0   30.48    1.56
  -7  -5   0   29.77    1.61
  -7  -4   2   27.50    1.68
  -7  -4   1    3.88    0.76
  -7  -4   1    2.94    0.91
  -7  -4   0    2.66    0.71
  -7  -4   0    3.25    0.82
  -7  -4  -1    1.33    0.50
  -7  -3   3   66.06    3.02
  -7  -3   2   11.73    1.25
  -7  -3   1   30.03    1.73
  -7  -3   1   28.37    1.87
  -7  -3   0   37.18    2.00
  -7  -3   0   36.13    2.06
  -7  -3  -1   54.34    2.42
  -7  -3  -1   51.28    2.44
  -7  -2   3    5.36    0.97
  -7  -2   2   48.60    2.64
  -7  -2   1   94.41    4.08
  -7  -2   1   91.65    4.25
  -7  -2   0  140.93    5.79
  -7  -2  -1   18.91    1.28
  -7  -1   4   44.32    2.24
  -7  -1   3   30.32    1.80
  -7  -1   3   31.07    1.96
  -7  -1   2    8.76    1.02
  -7  -1   2    7.95    1.23
  -7  -1   1   38.89    2.10
  -7  -1   1   37.70    2.12
  -7  -1   1   39.95    2.36
  -7  -1   0  104.93    4.43
  -7  -1  -1    0.17    0.46
  -7  -1  -1   -0.09    0.65
  -7   0   6   24.75    1.27
  -7   0   5   38.60    1.94
  -7   0   5   33.72    1.77
  -7   0   4   34.95    2.04
  -7   0   4   37.22    2.01
  -7   0   3   12.24    1.24
  -7   0   3   11.33    1.36
  -7   0   2  318.39   12.15
  -7   0   2  303.43   12.00
  -7   0   2  313.65   12.24
  -7   0   1   28.32    1.83
  -7   0   1   27.43    1.98
  -7   0   0   34.80    1.97
  -7   0   0   36.14    2.13
  -7   0  -1   76.55    3.35
  -7   0  -1   78.75    3.42
  -7   1   6   40.53    1.87
  -7   1   6   36.61    1.80
  -7   1   5   15.60    1.23
  -7   1   5   15.05    1.11
  -7   1   4   47.21    2.53
  -7   1   4   48.41    2.48
  -7   1   4   48.51    2.39
  -7   1   3   29.42    1.93
  -7   1   3   32.12    1.95
  -7   1   3   30.78    2.02
  -7   1   3   29.62    1.73
  -7   1   2    9.13    1.18
  -7   1   2    9.05    1.09
  -7   1   2   10.25    1.34
  -7   1   1   39.78    2.25
  -7   1   1   37.96    2.12
  -7   1   0  107.11    4.55
  -7   1   0  113.57    4.63
  -7   1  -1    0.21    0.58
  -7   1  -1    0.82    0.61
  -7   2   6    3.66    0.61
  -7   2   6    3.19    0.30
  -7   2   6    3.40    0.58
  -7   2   5   19.38    1.35
  -7   2   5   18.94    1.25
  -7   2   5   16.47    0.88
  -7   2   4  113.08    4.99
  -7   2   4  118.17    4.93
  -7   2   4  114.57    4.87
  -7   2   3    5.81    1.06
  -7   2   3    6.00    1.02
  -7   2   3    7.90    1.21
  -7   2   3    6.44    0.89
  -7   2   2   52.87    2.81
  -7   2   2   52.01    2.76
  -7   2   2   54.60    2.88
  -7   2   2   51.44    2.57
  -7   2   1   93.72    4.21
  -7   2   1   90.46    4.14
  -7   2   1   96.71    4.28
  -7   2   1   90.94    3.94
  -7   2   0  135.04    5.39
  -7   2   0  131.32    5.28
  -7   2   0  140.13    5.40
  -7   2  -1   13.97    1.08
  -7   2  -1   14.69    0.94
  -7   2  -1   15.23    1.04
  -7   3   6   20.46    1.14
  -7   3   6   18.52    0.90
  -7   3   5    8.42    1.00
  -7   3   5    8.94    0.91
  -7   3   5    7.82    0.54
  -7   3   4   15.18    1.33
  -7   3   4   14.47    1.07
  -7   3   4   14.60    1.29
  -7   3   4   15.56    1.25
  -7   3   3   76.52    3.55
  -7   3   3   71.00    3.53
  -7   3   3   78.29    3.59
  -7   3   3   71.83    3.40
  -7   3   2   12.84    1.30
  -7   3   2   12.55    1.26
  -7   3   2   11.75    1.12
  -7   3   1   27.35    1.79
  -7   3   1   26.01    1.32
  -7   3   1   27.19    1.77
  -7   3   1   29.17    1.85
  -7   3   1   26.76    1.61
  -7   3   0   33.92    1.56
  -7   3   0   35.61    1.94
  -7   3   0   37.99    1.99
  -7   3   0   35.77    1.75
  -7   3  -1   44.73    2.07
  -7   4   6    5.40    0.62
  -7   4   6    4.00    0.53
  -7   4   5   17.80    1.27
  -7   4   5   18.94    1.21
  -7   4   5   17.00    0.88
  -7   4   4   37.26    1.92
  -7   4   4   42.16    2.12
  -7   4   4   37.35    1.66
  -7   4   4   38.52    2.05
  -7   4   3   48.55    2.36
  -7   4   3   52.67    2.68
  -7   4   3   53.67    2.67
  -7   4   3   49.56    2.52
  -7   4   2   29.86    1.84
  -7   4   2   27.85    1.73
  -7   4   1    4.27    0.91
  -7   4   1    3.51    0.44
  -7   4   1    3.66    0.84
  -7   4   1    4.55    0.92
  -7   4   1    3.90    0.75
  -7   4   0    2.16    0.72
  -7   4   0    2.39    0.33
  -7   4   0    2.41    0.67
  -7   4   0    2.36    0.69
  -7   4   0    2.36    0.57
  -7   4  -1    0.76    0.45
  -7   4  -1    1.07    0.42
  -7   5   5   32.70    1.64
  -7   5   5   31.68    1.59
  -7   5   5   29.58    1.33
  -7   5   4   19.67    1.32
  -7   5   4   19.22    1.19
  -7   5   4   17.38    0.91
  -7   5   4   19.36    1.27
  -7   5   3   21.42    1.38
  -7   5   3   18.99    1.17
  -7   5   3   19.01    1.38
  -7   5   3   19.25    1.39
  -7   5   3   14.93    0.83
  -7   5   3   19.90    1.31
  -7   5   2   16.83    1.29
  -7   5   2   15.83    1.04
  -7   5   2   18.18    1.35
  -7   5   2   18.56    1.38
  -7   5   2   17.66    1.28
  -7   5   1   23.82    1.46
  -7   5   1   22.89    1.53
  -7   5   1   25.62    1.50
  -7   5   1   21.48    1.40
  -7   5   0   26.54    1.49
  -7   5   0   29.15    1.29
  -7   5   0   29.53    1.59
  -7   5   0   27.81    1.41
  -7   5   0   27.34    1.47
  -7   6   4   27.64    1.43
  -7   6   4   26.03    1.35
  -7   6   4   23.60    1.11
  -7   6   3   27.90    1.45
  -7   6   3   26.75    1.33
  -7   6   3   28.39    1.46
  -7   6   2   50.31    2.27
  -7   6   2   45.20    2.11
  -7   6   2   47.97    2.32
  -7   6   2   48.24    2.29
  -7   6   1   25.76    1.43
  -7   6   1   28.04    1.45
  -7   6   1   28.06    1.49
  -7   6   0   20.02    1.09
  -7   7   4   11.21    0.75
  -7   7   3   14.90    0.88
  -7   7   2    6.02    0.65
  -7   7   1    6.62    0.63
  -7   7   1    4.98    0.57
   0   0   0    0.00    0.00


TITL P20221212C in P2(1)
REM P2(1) (#4 in standard setting)
CELL 1.54184   6.177297  13.320854   8.167184  90.0000 105.3696  90.0000
ZERR    2.00   0.000085   0.000148   0.000111   0.0000   0.0014   0.0000
LATT -1
SYMM -x, y+1/2,-z
SFAC C H N O
UNIT 28.00 30.00 6.00 6.00
TREF
HKLF 4
END
_computing_structure_solution     'SHELXT 2018/2 (Sheldrick, 2018)'
;
_shelx_hkl_checksum                11883
_olex2_submission_special_instructions  'No special instructions were received'
_oxdiff_exptl_absorpt_empirical_details
;
Empirical correction (ABSPACK) includes:
- Absorption correction using spherical harmonics
- Frame scaling
;
_oxdiff_exptl_absorpt_empirical_full_max  1.933
_oxdiff_exptl_absorpt_empirical_full_min  0.493
